# Supplementary material for: Unveiling the dynamics of acetylation and phosphorylation in SGBS and 3T3-L1 adipogenesis
Source: iScience. 2024 Apr 10;27(6):109711. doi: 10.1016/j.isci.2024.109711 (PMC11152682; doi:10.1016/j.isci.2024.109711)
Supplement: Table S2. Supplementary tables metabolome data, related to Figure 1 [file mmc2.xlsx]

## Sheet: Description
Table	Description
Table S1	Summary of quantified central carbon metabolites, human SGBS
Table S2	Summary of quantified central carbon metabolites, murine 3T3-L1

## Sheet: Table S1
	day 0						day 3						day 6						day 9						day 12
Sample Name	rep 1	rep 2	rep 3	rep 4	rep 5	rep 6	rep 1	rep 2	rep 3	rep 4	rep 5	rep 6	rep 1	rep 2	rep 3	rep 4	rep 5	rep 6	rep 1	rep 2	rep 3	rep 4	rep 5	rep 6	rep 1	rep 2	rep 3	rep 4	rep 5	rep 6
Glucose-6-phosphate	1389000	1649000	1562000	1490000	1554000	1411000	167900	173400	423000	172100	226000	179900	531500	536900	524100	556000	528400	562200	1765000	1417000	1823000	1549000	1773000	2486000	9889000	10850000	11190000	859700	10100000	9754000
Citrate	38720000	35680000	42150000	41350000	44150000	41750000	19130000	21870000	60310000	16330000	18820000	22920000	7639000	10930000	7909000	8629000	7553000	9136000	10930000	8607000	13880000	7314000	9198000	11530000	4559000	4946000	5004000	4746000	5621000	6378000
a-Ketoglutarate	2841000	3157000	3572000	3601000	3440000	3604000	553000	731400	702400	680500	706000	671500	1285000	1387000	1420000	1507000	1391000	1590000	495300	455700	486400	470200	497100	501600	412000	454900	421400	670000	449600	541000
Succinate	5126000	4322000	4841000	4561000	7257000	4287000	823500	769700	911800	838500	791200	738400	1104000	1295000	1088000	1055000	1090000	1112000	572400	718100	774300	620600	916600	723500	601900	573600	1057000	673400	487600	558100
Phosphoenolpyruvate	447000	541100	510500	551000	525200	546100	183600	198000	200700	206200	195800	214500	827900	983900	867500	1004000	806700	880600	1875000	1653000	1814000	1541000	1514000	1983000	1112000	1604000	1376000	488600	1488000	1319000
Pyruvate	216200	236900	240500	241700	270000	231100	551000	772800	2059000	556600	641700	780400	181900	167100	181500	196500	216100	246000	398300	378600	441000	351800	379800	437700	521700	539800	542500	203200	530500	491600
Fructose-6-phosphate	199400	212000	186900	244300	286600	211900	7156	11590	37650	7233	13380	8430	95070	87160	79020	68030	71580	90770	376700	174400	378100	264600	318800	517800	1909000	2181000	2288000	148900	1965000	1936000
Glyceraldehyde-3-phosphate	36210	36500	45900	51830	54150	7118	8157	8988	19900	6937	8952	7372	100600	105000	98250	108500	79080	107200	145500	210700	166000	157800	156900	183700	240000	400400	255400	96300	329600	297200
Fumarate	234600	271300	264400	245000	237700	235900	99450	106100	122100	104100	109100	103800	70990	77630	72280	76720	72260	75950	109700	105500	104900	103900	97990	113200	823400	1286000	1052000	106500	956000	963400
Oxaloacetate	56840	58830	58750	64850	55650	53820	47720	28970	23810	23040	18070	18830	179500	173300	187000	187700	168900	181900	156400	146700	172700	146300	139400	167700	141200	171300	156200	75060	154700	150700
Fructose-1,6-bisphosphate	13140000	14910000	17000000	15580000	15290000	14750000	258100	390200	622400	334000	616200	216900	1006000	1169000	1085000	804000	901300	893800	4229000	2681000	3839000	3152000	3538000	6145000	12890000	12220000	12960000	1319000	11550000	13270000
cis-Aconitate	2398000	2427000	2506000	2422000	2439000	2395000	228000	239700	326400	234500	295400	243700	421900	485400	440700	484000	452100	482300	573400	723300	861900	450300	605500	611000	341300	481100	378900	343900	378200	411200
Malate	42800000	44940000	45640000	43810000	46220000	42400000	16880000	17590000	20050000	17940000	17470000	17570000	13670000	15770000	15420000	15700000	13800000	15100000	22310000	18270000	24260000	19190000	17500000	23180000	121700000	168100000	144300000	20030000	147700000	142000000
Acetyl-CoA	230500	245700	225800	198700	242300	186700	236700	250900	279200	251100	271100	242100	998300	407300	836500	511600	828600	790200	1339000	1365000	1247000	1496000	1361000	1574000	1368000	1571000	1463000	609700	1501000	1377000
3-Phosphoglycerate	362900	467300	445400	515000	551000	486600	162800	167200	205600	212700	177600	198400	801800	851100	809700	961300	804700	1012000	2134000	1450000	2356000	1670000	1617000	2563000	1071000	1350000	1277000	454700	1390000	1295000

## Sheet: Table S2
	day 0						day 3						day 5						day 7						day 10
Sample Name	rep 1	rep 2	rep 3	rep 4	rep 5	rep 6	rep 1	rep 2	rep 3	rep 4	rep 5	rep 6	rep 1	rep 2	rep 3	rep 4	rep 5	rep 6	rep 1	rep 2	rep 3	rep 4	rep 5	rep 6	rep 1	rep 2	rep 3	rep 4	rep 5	rep 6
Glucose-6-phosphate	1862000	2058000	2211000	1649000	2021000	2054000	5777000	7495000	6479000	6611000	6630000	6073000	21560000	18720000	19850000	19600000	20180000	20480000	26810000	24750000	25070000	27480000	25950000	28800000	71270000	24780000	27920000	24080000	29940000	28370000
Citrate	37640000	42630000	39280000	33130000	36920000	38430000	341800000	373900000	338600000	341400000	357500000	310400000	539700000	488000000	503200000	489500000	519800000	522300000	547600000	542000000	529100000	541300000	556300000	612700000	486400000	482800000	480500000	463900000	443200000	509100000
a-Ketoglutarate	3528000	3656000	3667000	3354000	3364000	4205000	21600000	22670000	20060000	22380000	19440000	17280000	38890000	29280000	36230000	33360000	28900000	30480000	30870000	33180000	32260000	39990000	32190000	43660000	16210000	20750000	15670000	22380000	16260000	24080000
Succinate	10380000	14080000	22170000	9188000	11020000	14160000	44090000	56460000	50890000	45050000	44590000	47550000	72400000	60790000	65590000	67710000	65220000	66770000	108600000	108800000	99870000	115100000	110500000	119100000	255100000	223900000	255700000	229700000	281000000	247700000
Phosphoenolpyruvate	703500	746600	747800	731100	670300	792400	2471000	2600000	1912000	1870000	2237000	1642000	4535000	3170000	5094000	5123000	5226000	6113000	2997000	5076000	2160000	3300000	3382000	4070000	4518000	2289000	2340000	1243000	2277000	2516000
Pyruvate	1156000	1022000	1797000	1032000	1089000	1611000	1349000	1933000	1195000	1978000	1166000	1655000	7554000	4718000	5402000	6706000	5451000	6453000	2581000	3984000	3383000	4738000	3736000	5859000	1526000	1875000	1425000	1981000	1620000	2503000
Fructose-6-phosphate	629100	648300	630700	401000	638000	696200	2417000	3506000	3083000	2421000	2663000	2123000	7309000	7713000	10210000	8012000	8494000	7178000	6780000	7136000	8811000	8906000	9910000	7773000	10660000	7653000	9024000	5885000	7924000	7951000
Glyceraldehyde-3-phosphate	31140	31510	21890	21160	27510	35290	285800	344500	307800	339700	303500	304100	658800	508700	534800	614600	526800	588700	315500	350000	357700	466300	333500	457500	877200	304900	278700	336000	214100	257600
Fumarate	238200	229100	189400	202900	224400	271600	3161000	3432000	3031000	3142000	3158000	2836000	5631000	5004000	5319000	5177000	5182000	5631000	5245000	4832000	4890000	5743000	5277000	5670000	2749000	2461000	2732000	2632000	2990000	2736000
Oxaloacetate	104000	58830	105200	70330	80590	211200	129800	316700	269900	264200	309100	247600	570100	575800	352400	545600	595400	480600	730600	645500	373900	560300	654000	351100	274000	307800	383400	206600	487100	378400
Fructose-1,6-bisphosphate	20640000	20170000	19150000	19190000	17150000	19570000	76710000	58230000	64450000	68550000	72500000	58170000	151000000	140000000	143300000	130500000	124600000	131600000	108600000	81560000	98550000	106800000	81870000	114300000	4843000	51700000	60060000	75950000	52710000	86870000
cis-Aconitate	1387000	1543000	1609000	1297000	1332000	1679000	14290000	15690000	13770000	13870000	14490000	12450000	25050000	20840000	23860000	23820000	23470000	23530000	27260000	26500000	26460000	28540000	29080000	33430000	21890000	20350000	20160000	19040000	19300000	22890000
Malate	56800000	59530000	46340000	50150000	55580000	60230000	408900000	449800000	406600000	420200000	416400000	389900000	611700000	555300000	577600000	572700000	580900000	584200000	534300000	534900000	532700000	580000000	566200000	581900000	408100000	389200000	409200000	380600000	414500000	403100000
Acetyl-CoA	485200	422200	476500	493500	456500	575300	5366000	3076000	4360000	3874000	4680000	3909000	9263000	7754000	10550000	7548000	7570000	6328000	5733000	3993000	5642000	6031000	4950000	5946000	1567000	1341000	1278000	2387000	1308000	1699000
3-Phosphoglycerate	1205000	1259000	1250000	1234000	1157000	1338000	4029000	4550000	3380000	3310000	4026000	2972000	7931000	5698000	8770000	8675000	8691000	10740000	5071000	8754000	3526000	5585000	5459000	6615000	7790000	3684000	3650000	2049000	3588000	4044000
