# Supplementary material for: Unveiling the dynamics of acetylation and phosphorylation in SGBS and 3T3-L1 adipogenesis
Source: iScience. 2024 Apr 10;27(6):109711. doi: 10.1016/j.isci.2024.109711 (PMC11152682; doi:10.1016/j.isci.2024.109711)
Supplement: Table S3. Supplementary tables proteome data, related to Figures 1, 3, 4 and 5 [file mmc3.xlsx]

## Sheet: Description
Table	Description
Table S1	Summary of Log2(FCs) and FDRs for all reliably quantified proteins, human SGBS
Table S2	Summary of Log2(FCs) and FDRs for all reliably quantified proteins, murine 3T3-L1
Table S3	Summary of Log2(FCs) and FDRs for all reliably quantified and corrected acetylation sites, human SGBS
Table S4	Summary of Log2(FCs) and FDRs for all reliably quantified and corrected acetylation sites, murine 3T3-L1
Table S5	Summary of Log2(FCs) and FDRs for all reliably quantified and corrected phosphorylation sites, human SGBS
Table S6	Summary of Log2(FCs) and FDRs for all reliably quantified and corrected phosphorylation sites, murine 3T3-L1
Table S7	Summary of global proteome enrichment results obtained using the KEGG gene sets of the MSigDB - enrichment significances (FDR) and median Log2(FCs) of proteins assigned to the pathways, human SGBS
Table S8	Summary of global proteome enrichment results obtained using the KEGG gene sets of the MSigDB - enrichment significances (FDR) and median Log2(FCs) of proteins assigned to the pathways, murine 3T3-L1
Table S9	Summary of acetylome enrichment results obtained using the KEGG gene sets of the Cytoscape App ClueGO - enrichment significances (FDR) and associated proteins assigned to the pathways, human SGBS
Table S10	Summary of acetylome enrichment results obtained using the KEGG gene sets of the Cytoscape App ClueGO - enrichment significances (FDR) and associated proteins assigned to the pathways, murine 3T3-L1
Table S11	Summary of phosphoproteome enrichment results obtained using the KEGG gene sets of the Cytoscape App ClueGO - enrichment significances (FDR) and associated proteins assigned to the pathways, human SGBS
Table S12	Summary of phosphoproteome enrichment results obtained using the KEGG gene sets of the Cytoscape App ClueGO - enrichment significances (FDR) and associated proteins assigned to the pathways, murine 3T3-L1

## Sheet: Table S1
			log2 (intensities)									log2 (FoldChanges) and FDR
			preadipocytes (day 0)			immature adipocytes (day 6)			mature adipocytes (day 12)
Accession	Gene	Description	rep 1	rep 2	rep 3	rep 1	rep 2	rep 3	rep 1	rep 2	rep 3	early_log2(FC)	early_FDR	complete_log2(FC)	complete_FDR
A0A024RCR6	BAG6	BCL2-associated athanogene 6	26.1168	26.17	25.92	26.1056	26.3084	26.1843	26.668	26.6193	26.5562	-0.169766	0.380352	0.419819	0.048054
A0A087WT44	HMOX2	Heme oxygenase (biliverdin-producing)	25.2546	25.7937	25.0524	24.5703	25.679	25.4522	25.5946	25.536	22.8148	-0.433314	0.477153	-0.844141	0.493875
A0A087WT45	GRIPAP1	GRIP1-associated protein 1	26.543	27.0513	26.5598	27.0358	27.8363	27.256	22.4065	24.873	23.0449	0.357738	0.438241	-3.40227	0.0247961
A0A087WTA8	COL1A2	Collagen alpha-2(I) chain	32.5787	32.6547	32.6288	31.4559	31.6678	31.5555	30.3336	30.2514	30.1081	-1.36128	0.00184374	-2.5154	0.000358338
A0A087WTP2	FDPS	Farnesyl pyrophosphate synthase	NA	21.7292	21.384	23.6363	23.9674	23.7076	25.0621	24.7658	24.82	NA	NA	NA	NA
A0A087WUC6	SPCS2	Microsomal signal peptidase 25 kDa subunit	25.7937	25.3022	25.8169	26.3953	26.6882	26.5096	26.329	26.4597	26.2416	0.593154	0.0478207	0.580112	0.0305055
A0A087WVN4	FDPS	Farnesyl pyrophosphate synthase (Fragment)	26.5751	26.8586	26.3681	27.9651	28.3132	28.0428	29.5081	29.6456	29.536	1.20616	0.0198703	2.83692	0.00113337
A0A087WVP4	SMTN	Smoothelin	24.3944	24.9209	24.5042	21.4067	21.8653	21.8637	NA	19.5635	20.6523	-3.19491	0.00250275	NA	NA
A0A087WVQ6	CLTC	Clathrin heavy chain	32.1813	32.147	32.1753	31.9695	31.8211	31.9185	32.1015	32.0298	32.0855	-0.565105	0.00303221	-0.221352	0.0130938
A0A087WWU8	TPM3	Tropomyosin alpha-3 chain	30.2393	30.4354	30.3175	30.3784	30.139	30.3369	29.5133	29.4878	29.838	-0.346215	0.0870577	-0.843364	0.0107134
A0A087WX58	HDGFL2	Hepatoma-derived growth factor-related protein 2 (Fragment)	25.455	25.7256	25.6087	25.8158	25.1931	25.4996	24.4156	23.0564	25.1773	-0.393842	0.203849	-1.50567	0.103825
A0A087WXB0	SCAMP1	Secretory carrier-associated membrane protein	25.8428	26.11	25.8274	25.8826	26.1009	25.788	25.3117	25.4076	25.1941	-0.303157	0.240333	-0.747986	0.0202232
A0A087WY31	YTHDF3	YTH domain-containing family protein 3	25.3893	25.27	25.2413	25.0777	25.3769	25.2908	24.4055	24.4883	24.2773	-0.352008	0.0793434	-1.03554	0.00235027
A0A087WY61	NUMA1	Nuclear mitotic apparatus protein 1	25.686	25.5245	25.4246	26.058	26.0475	25.9303	25.5684	25.8854	25.7789	0.166626	0.268234	0.0734682	0.672133
A0A087WYN9	DHX29	ATP-dependent RNA helicase DHX29	22.7865	19.1302	22.7346	22.881	22.1938	22.7148	22.4156	21.5987	22.2015	0.745802	0.650298	0.395777	0.79349
A0A087WYT3	PTGES3	Prostaglandin E synthase 3	28.7144	28.6315	28.7925	28.8471	28.169	28.4826	28.227	27.8244	28.4191	-0.513519	0.0995179	-0.681716	0.0263672
A0A087WZ15	CAP2	Adenylyl cyclase-associated protein	24.2273	22.9788	24.3422	23.7211	22.0171	23.8251	23.3075	23.0649	23.6057	-0.961966	0.333703	-0.649138	0.24436
A0A087WZF1	LPP	Lipoma-preferred partner	28.3666	28.1718	28.4255	28.3477	28.1479	28.3408	27.7386	27.7557	28.1394	-0.342772	0.0176134	-0.569157	0.0207877
A0A087WZK9	EIF3H	Eukaryotic translation initiation factor 3 subunit H	27.2648	27.4205	27.2078	27.0978	26.8692	26.8756	27.281	26.9473	26.777	-0.650458	0.0247963	-0.421636	0.126183
A0A087X0K1	CAB39	Calcium-binding protein 39	24.2142	24.3123	24.2729	24.2592	24.9866	24.6085	24.4607	24.8476	24.4441	0.0513899	0.878011	0.191983	0.362283
A0A087X0S5	COL6A1	Collagen alpha-1(VI) chain	30.4881	30.2737	30.5372	31.5357	31.5212	31.4948	30.2856	30.1807	30.2189	0.783963	0.000885855	-0.330338	0.00527846
A0A087X0W8	RELA	Transcription factor p65	27.0985	27.2646	27.1609	26.5992	26.961	26.7846	25.9028	26.1688	25.6481	-0.693349	0.0286515	-1.39382	0.00611727
A0A087X0X3	HNRNPM	Heterogeneous nuclear ribonucleoprotein M	28.4483	27.7964	28.4827	28.4692	28.4811	28.6312	27.8343	27.9734	27.8088	-0.0156186	0.952604	-0.496033	0.0876594
A0A087X142	SEPTIN8	Septin	23.383	NA	23.3923	23.2755	23.9322	23.339	22.7196	22.6335	22.8863	NA	NA	NA	NA
A0A087X1G7	SELENOF	Selenoprotein F	23.8578	24.2569	24.0072	24.0018	24.2643	24.2369	23.8103	24.1395	23.5377	-0.17327	0.497281	-0.337201	0.302797
A0A087X1H5	ACAP2	Arf-GAP with coiled-coil, ANK repeat and PH domain-containing protein 2	26.4423	23.5374	26.6163	26.5272	27.0106	26.65	27.2599	27.5695	27.0509	0.896926	0.502874	1.63572	0.215373
A0A087X243	GSTP1	Glutathione S-transferase P (Fragment)	23.6367	25.2676	24.15	25.7868	25.5828	25.5545	25.2606	25.0003	25.1375	0.989636	0.211426	0.655633	0.341305
A0A087X260	TARDBP	TAR DNA-binding protein 43	25.7566	24.7505	25.4954	24.9532	24.4793	24.8086	24.7495	24.5976	24.3687	-0.887421	0.0785108	-0.887934	0.0584179
A0A087X2D0	SRSF3	Serine/arginine-rich-splicing factor 3	28.131	28.2507	28.1298	28.2062	28.0823	28.0977	27.5562	27.4504	27.3398	-0.342018	0.0539105	-0.847347	0.00568284
A0A087X2I1	PSMC6	26S proteasome regulatory subunit 10B	26.1543	25.902	26.1629	26.4453	26.2351	26.2737	26.375	26.1192	26.427	-0.0552852	0.563696	0.108275	0.34818
A0A096LNZ9	ISG15	Ubiquitin-like protein ISG15 (Fragment)	25.6839	26.877	25.6622	22.3826	23.0319	22.9118	21.2319	21.1661	21.1972	-3.59922	0.00927708	-5.00169	0.0021255
A0A096LP25	AAK1	AP2-associated protein kinase 1	26.2753	26.1997	26.1832	26.0649	26.1576	25.9633	25.4519	25.3647	25.6121	-0.457712	0.0198703	-0.868895	0.00202428
A0A0A0MQV1	HSD11B1	Corticosteroid 11-beta-dehydrogenase isozyme 1 (Fragment)	NA	NA	NA	28.1824	28.2319	28.1676	27.1746	26.8397	27.2135	NA	NA	NA	NA
A0A0A0MQX8	MBNL1	Muscleblind-like protein 1	22.4106	NA	22.1238	22.6169	21.3979	22.706	22.6874	22.2033	22.0989	NA	NA	NA	NA
A0A0A0MR02	VDAC2	Outer mitochondrial membrane protein porin 2 (Fragment)	28.062	27.5199	28.0895	28.7381	28.8246	28.9921	29.275	29.414	29.0191	0.66086	0.0375029	1.2199	0.00863253
A0A0A0MR50	CUL4A	Cullin-4A	25.3587	25.3107	25.4214	25.8553	26.3381	26.0288	25.3377	25.2913	25.2572	0.410178	0.108275	-0.193933	0.0178396
A0A0A0MR51	FADS1	Acyl-CoA (8-3)-desaturase	21.1924	20.2525	19.677	24.693	25.0278	24.7899	25.3692	25.2125	24.6517	4.16265	0.00525394	4.5781	0.00334222
A0A0A0MR74	DGAT1	Diacylglycerol O-acyltransferase 1	29.327	29.3141	28.8997	25.5783	25.5242	25.5497	25.2677	24.9553	25.4362	-3.92981	0.000754646	-4.08629	0.000570258
A0A0A0MRA8	EPB41L3	Band 4.1-like protein 3	26.418	26.0285	26.7396	27.8398	27.2945	27.6173	26.6113	26.5481	26.9766	0.888214	0.0408568	0.190936	0.456783
A0A0A0MRJ3	NAV1	Neuron navigator 1	25.1596	25.0694	24.8884	25.1149	25.5397	25.4241	25.6106	25.1495	25.1866	0.0201529	0.93512	0.150733	0.511576
A0A0A0MRM8	MYO6	Unconventional myosin-6	24.5371	24.6225	24.4616	25.3524	25.393	25.5115	24.9773	24.6918	25.214	0.578364	0.0185222	0.294925	0.193882
A0A0A0MRM9	NOLC1	Nucleolar and coiled-body phosphoprotein 1 (Fragment)	25.0656	25.0768	25.1917	26.2421	26.0939	26.23	25.5997	25.6897	25.2953	0.777044	0.00176027	0.29116	0.14608
A0A0A0MS54	PRKACB	cAMP-dependent protein kinase	21.6725	NA	21.7273	22.8455	22.3926	22.5325	23.1428	22.8278	23.1946	NA	NA	NA	NA
A0A0A0MSB8	EXOC7	Exocyst complex component 7	23.0191	21.0516	21.4129	22.8983	23.4092	23.1118	22.423	22.1781	23.1625	1.01166	0.254332	0.634345	0.443192
A0A0A0MSC8	SLIT3	Slit homolog 3 protein	24.9853	25.1798	24.8835	23.9842	24.2011	24.076	24.2548	24.2222	24.3736	-1.22933	0.00722186	-0.858359	0.00943717
A0A0A0MSS8	AKR1C3	Aldo-keto reductase family 1 member C3	21.2039	20.5184	21.1204	29.0102	29.2414	29.2511	30.114	30.137	29.8317	7.91974	0.00025917	8.95431	0.000105073
A0A0A0MT01	GSN	Actin-depolymerizing factor	30.2389	30.1305	30.2984	30.6667	30.2671	30.4358	29.7482	29.5997	30.1102	-0.0663421	0.654286	-0.52897	0.0342479
A0A0A0MT32	LIPA	Lysosomal acid lipase/cholesteryl ester hydrolase	26.2835	25.6446	26.1431	26.6638	27.1702	26.9268	26.8596	26.9424	26.6683	0.596288	0.100705	0.673997	0.0361091
A0A0A0MT83	IVD	Butyryl-CoA dehydrogenase	24.3756	24.9333	24.1852	26.1536	25.6963	26.0828	27.3613	27.2146	27.2705	1.17925	0.0455102	2.65841	0.00295161
A0A0A0MTC1	RNF213	E3 ubiquitin-protein ligase RNF213	26.8632	26.7672	27.1403	25.8372	26.0563	26.0755	24.3395	24.7504	23.8724	-1.23417	0.00341927	-2.7285	0.00291235
A0A0A0MTH3	ILK	59 kDa serine/threonine-protein kinase	28.8686	28.5259	29.2041	28.8166	28.7538	28.8074	28.4628	28.4916	28.5708	-0.373841	0.126365	-0.483504	0.0578327
A0A0A0MTI1	DHCR24	Delta(24)-sterol reductase	22.8908	23.6701	23.3571	26.6126	27.1943	26.9118	28.0374	28.0723	27.8385	3.29997	0.0037701	4.55101	0.000788433
A0A0A6YYJ5	MACF1	Microtubule-actin cross-linking factor 1, isoforms 1/2/3/5 (Fragment)	22.707	24.5535	23.1242	23.7157	24.8484	24.2458	24.2976	24.2904	23.7246	0.508109	0.596326	0.516905	0.52348
A0A0A6YYL4	CORO7-PAM16	Coronin	21.6716	21.7135	21.6156	22.6794	23.2294	22.5745	22.8417	23.0324	23.3654	0.860596	0.0498367	1.28724	0.00500791
A0A0B4J2D5	GATD3B	Glutamine amidotransferase-like class 1 domain-containing protein 3B, mitochondrial	28.0629	28.4799	28.0796	29.5821	29.753	29.8344	31.0057	30.8646	30.5537	1.21544	0.0147043	2.47484	0.00235577
A0A0C4DFL7	CYP51A1	Lanosterol 14-alpha demethylase	25.3599	25.6374	25.1835	26.2613	26.4998	26.1097	26.4756	26.7302	26.6541	0.596413	0.10209	1.10065	0.0127752
A0A0C4DFM1	TM9SF4	Transmembrane 9 superfamily member	25.9281	25.8452	25.9325	25.8105	25.8377	25.8627	25.3996	25.7098	25.6782	-0.365254	0.00214478	-0.431779	0.0288465
A0A0C4DFX9	NELFA	Negative elongation factor A	22.6004	22.1075	22.4665	22.3869	22.7272	22.9479	21.7039	21.8958	21.3414	-0.00440086	0.987666	-0.870187	0.0269729
A0A0C4DG89	DDX46	RNA helicase	25.4103	25.9013	25.1545	25.5319	25.7929	25.4057	24.411	24.4247	24.5884	-0.21215	0.604017	-1.1397	0.0269315
A0A0C4DGA2	ECI2	Enoyl-CoA delta isomerase 2, mitochondrial	25.3868	25.222	25.3332	26.6372	26.6693	26.6593	27.5084	27.565	27.495	1.04101	0.000382644	2.08307	9.57564e-05
A0A0C4DGA7	ABLIM3	Actin-binding LIM protein 3	23.2129	23.1187	23.1462	23.2856	23.8819	23.8031	24.3665	24.6036	24.0249	0.197324	0.474078	1.04669	0.0127358
A0A0C4DGB5	CAST	Calpain inhibitor	29.4022	29.3803	29.6719	29.8265	29.4681	29.6843	29.4848	29.1549	29.7275	-0.125474	0.440635	-0.154815	0.465773
A0A0C4DGH3	NUMBL	Numb-like protein	21.3393	21.9008	20.7098	21.4574	22.1494	21.5098	21.5963	21.1259	21.8636	0.088641	0.892403	0.0862727	0.87877
A0A0C4DGP7	NCLN	Nicalin (Fragment)	26.787	25.6553	26.7149	26.6519	26.7196	26.351	26.9953	26.9039	27.0176	-0.111832	0.818508	0.460808	0.278703
A0A0C4DGQ8	DHRS7B	Dehydrogenase/reductase SDR family member 7B	23.3214	23.5744	23.1063	23.7087	23.9746	23.9547	24.8351	25.2514	24.8473	0.244982	0.394997	1.51814	0.00858366
A0A0D9SEN1	FAP	Prolyl endopeptidase FAP	26.0813	25.4607	25.9727	26.3469	26.2609	26.3631	24.9986	25.4557	25.3405	0.185079	0.376983	-0.699026	0.0471049
A0A0D9SF54	SPTAN1	Spectrin alpha chain, non-erythrocytic 1	24.0995	22.9516	23.7441	25.6206	25.1352	24.9197	25.4953	25.0278	25.8109	1.32644	0.0527446	1.72051	0.0199603
A0A0D9SF70	ARFGAP2	ADP-ribosylation factor GTPase-activating protein 2	24.2012	24.3043	23.9732	23.998	24.9797	24.5648	23.9361	24.1397	24.3396	0.054321	0.908511	-0.146824	0.519793
A0A0D9SGC3	ALDH3A2	Aldehyde dehydrogenase family 3 member A2	18.5143	NA	18.6574	21.0467	20.5011	21.1845	22.6214	23.1164	22.2717	NA	NA	NA	NA
A0A0G2JHC2	PPP1R18	PPP1R18	26.8738	27.2873	27.083	26.2815	25.8592	25.8317	24.3793	24.1019	24.9862	-1.39084	0.0123231	-2.71798	0.00324157
A0A0G2JIW1	HSPA1B	Heat shock 70 kDa protein 1B	29.9915	29.9275	29.9231	30.3431	30.3211	30.3932	30.2752	30.5667	30.3544	0.104811	0.163042	0.325642	0.0663816
A0A0G2JLB3	GBA	Glucosylceramidase	25.6579	25.4894	25.4536	25.9507	26.4666	26.4677	26.2451	26.0335	26.0855	0.461127	0.132797	0.462024	0.0173362
A0A0G2JLI4	DDX5	DEAD box protein 5	27.3842	27.1644	27.2403	27.5842	28.0769	27.7549	27.2382	27.4271	27.2098	0.242084	0.306468	-0.0969995	0.434821
A0A0G2JS82	AP2A2	AP-2 complex subunit alpha-2 (Fragment)	27.1511	26.8072	26.9669	27.0208	27.3685	27.2148	26.7964	26.9486	26.8988	-0.0740192	0.686544	-0.219537	0.10171
A0A0J9YXF2	PON2	Paraoxonase	23.4285	23.4096	24.8165	25.5895	24.2766	25.4335	25.5138	25.4403	25.6023	0.914752	0.286495	1.50825	0.0458465
A0A0J9YYJ0	CNPY4	Protein canopy homolog 4 (Fragment)	19.7287	18.5956	19.8737	20.812	20.1681	20.3398	20.2695	20.4744	20.232	0.740343	0.216267	0.800243	0.13343
A0A0J9YYL3	PUF60	60 kDa poly(U)-binding-splicing factor (Fragment)	27.1425	27.2047	27.2675	27.0578	27.2701	27.5607	26.5536	26.6739	26.4965	-0.208983	0.345784	-0.755938	0.00392447
A0A0U1RQD1	TIGAR	Chromosome 12 open reading frame 5, isoform CRA_b	23.2052	23.6479	23.4007	24.9129	24.4732	24.2784	24.0821	23.6983	24.3745	0.836604	0.0661793	0.50798	0.149342
A0A0U1RQI5	SORBS1	Sorbin and SH3 domain-containing protein 1 (Fragment)	20.0007	21.9607	21.1289	22.7637	22.2104	22.5357	24.6482	24.5299	24.6039	1.17291	0.208162	3.4382	0.0121009
A0A0U1RQV4	ROCK1	Non-specific serine/threonine protein kinase	24.5826	24.6954	24.7064	24.8349	24.6746	24.7442	24.0941	23.9799	24.5978	-0.210554	0.107512	-0.563246	0.0657137
A0A0U1RQW6	DIP2C	Disco-interacting protein 2 homolog C	20.6924	NA	20.8912	21.6818	21.2415	21.8547	22.0324	21.8179	22.0258	NA	NA	NA	NA
A0A0U1RRK1	MICU1	Calcium uptake protein 1, mitochondrial	20.7725	19.5951	20.7092	20.9228	20.8932	20.9432	22.0871	21.5588	20.9798	0.260551	0.574012	1.05726	0.123751
A0A0U1RRL7	MMP24OS	Protein MMP24OS	23.0816	22.0675	22.9263	25.3742	24.5721	25.2019	26.9067	26.1743	26.8726	2.05732	0.0170094	3.83366	0.00223843
A0A140T8Y4	HLA-A	HLA class I histocompatibility antigen, A alpha chain	27.3105	27.3458	27.3252	26.9485	26.4469	26.6601	26.0795	25.5977	26.3039	-0.942266	0.0128889	-1.45915	0.00626643
A0A140TA69	KRT34	Keratin, type I cuticular Ha4	25.8579	25.1831	26.1451	24.9712	23.8538	24.4546	23.6332	22.3795	23.2145	-1.60242	0.0407271	-2.77866	0.00845784
A0A140TA86	MICOS13	MICOS complex subunit MIC13	25.9266	26.0406	25.6984	26.8759	27.3576	27.1439	28.2113	28.2425	28.1126	0.93701	0.0313246	2.17456	0.00114574
A0A182DWF2	TXNRD2	Thioredoxin-disulfide reductase	21.6067	22.2142	21.9637	24.0644	23.2793	24.1037	26.0613	25.6326	25.7015	1.58736	0.0270938	3.74456	0.00102236
A0A1B0GTG2	ALDH7A1	Alpha-aminoadipic semialdehyde dehydrogenase	30.4552	29.9709	30.1701	29.3688	29.9599	29.6929	29.8767	30.2142	29.9257	-0.825126	0.046852	-0.318902	0.165333
A0A1B0GTL5	RAB11FIP5	Rab11 family-interacting protein 5	26.4873	26.2133	26.3126	26.9051	26.9022	26.686	27.0718	27.2077	26.6892	0.193126	0.200863	0.526182	0.068178
A0A1B0GU92	1 SV	Peptidase A1 domain-containing protein	27.9949	28.1152	28.1157	29.1746	28.9095	29.0178	29.2772	28.9533	29.5071	0.658458	0.0119476	1.04489	0.00854669
A0A1B0GUA3	KIFBP	KIF-binding protein	24.925	24.9519	24.9838	24.546	24.1505	24.4784	23.7076	23.86	24.4353	-0.862229	0.00946107	-1.07832	0.0172832
A0A1B0GUA8	KIF13A	Kinesin-like protein KIF13A	21.2742	20.5784	21.5008	22.6817	22.6584	22.5915	23.3559	23.0553	23.4005	1.22581	0.0211243	2.02708	0.00452626
A0A1B0GUE3	ASAH1	Acid ceramidase	27.0412	27.2239	26.9716	27.6697	27.9807	27.6138	28.1486	28.4315	28.1995	0.37556	0.169076	1.0553	0.00788922
A0A1B0GVH5	FTO	Alpha-ketoglutarate-dependent dioxygenase FTO	22.1532	21.1751	21.7522	21.9482	22.2083	22.3209	22.28	22.2789	22.2491	0.165344	0.660862	0.450119	0.188626
A0A1B0GVI3	KRT10	Keratin, type I cytoskeletal 10	23.1556	25.3559	23.2583	NA	22.6972	19.773	20.8852	22.8862	NA	NA	NA	NA	NA
A0A1B0GVI9	ATP6AP2	ATPase H(+)-transporting lysosomal accessory protein 2	17.8352	NA	NA	19.3864	20.392	19.6222	24.1164	24.2952	23.9767	NA	NA	NA	NA
A0A1B0GW23	ABHD14A-ACY1	N-acyl-L-amino-acid amidohydrolase (Fragment)	25.3599	25.3595	25.5243	27.8065	27.9129	27.8567	30.2346	30.1224	30.0892	2.14384	0.00034476	4.60843	6.77682e-05
A0A1C7CYX9	DPYSL2	Dihydropyrimidinase-related protein 2	30.2843	29.8279	30.3001	31.0887	30.6765	30.946	30.6233	30.4279	30.7894	0.466006	0.0802002	0.350379	0.0981003
A0A1P0AYU5	SFXN3	Sidoreflexin	25.8129	25.3663	25.6971	26.4371	26.8943	26.7502	26.0624	26.4973	25.9057	0.768169	0.0318691	0.403987	0.175941
A0A1W2PNP0	PIGT	GPI transamidase component PIG-T (Fragment)	23.0071	NA	23.3969	23.8429	22.919	23.6697	23.6285	23.7097	23.9458	NA	NA	NA	NA
A0A1W2PNV4	3 SV	Uncharacterized protein	28.7387	28.3228	28.7816	28.5713	28.2814	28.596	28.0499	28.1922	28.3007	-0.431738	0.0691082	-0.559167	0.0208313
A0A1W2PNX8	UNC45A	Protein unc-45 homolog A	24.5907	24.8604	24.5087	24.6704	24.9152	24.7805	22.9327	23.9443	23.2812	-0.164886	0.497281	-1.39296	0.030192
A0A1W2PP10	VPS35	Vacuolar protein sorting-associated protein 35	24.7495	24.8387	25.0853	25.9183	24.288	25.4755	25.5959	24.9688	25.9851	0.0358424	0.959716	0.499728	0.215373
A0A1W2PQS6	RPS10-NUDT3	RPS10-NUDT3 readthrough	28.314	28.5342	28.5944	28.9851	29.4276	29.2946	28.5344	28.8318	28.5188	0.454632	0.112428	0.0217317	0.915095
A0A1W2PQV2	GCSH	Glycine cleavage system H protein, mitochondrial (Fragment)	21.4616	20.9084	21.8105	24.844	23.9923	24.1786	25.7058	24.9977	25.7771	2.64451	0.00722381	3.9743	0.00159665
A0A1W2PR17	PFKFB3	6-phosphofructo-2-kinase	NA	NA	NA	19.8719	NA	19.6232	21.8366	22.4461	22.0612	NA	NA	NA	NA
A0A1W2PRL9	TCEA1	Transcription elongation factor A protein 1	26.2742	26.6901	26.3161	25.3271	25.7496	25.4776	24.8919	25.1281	25.2468	-1.20894	0.0201256	-1.46354	0.00662509
A0A1W2PRU0	ENSA	Alpha-endosulfine	24.8338	25.2577	24.915	25.2452	25.2535	24.7129	25.8191	25.8913	26.2602	-0.231897	0.513685	0.862305	0.0313992
A0A1W2PS43	SCARB2	Lysosome membrane protein 2	28.7418	28.4688	28.6774	29.4786	29.4171	29.5272	29.7006	29.8621	29.7071	0.544698	0.00291013	1.00159	0.00154251
A0A286YFF7	PPT1	Palmitoyl-protein hydrolase 1	24.3848	24.0264	24.7415	24.9711	24.7273	24.9875	25.2427	25.3023	25.0588	0.210814	0.399862	0.691321	0.0370718
A0A2R8Y4T1	TNS1	Tensin-1	29.2529	29.0515	29.2563	29.2985	29.1834	29.2514	28.5699	28.3511	28.4413	-0.242769	0.0077611	-0.858531	0.00115382
A0A2R8Y5A6	ATXN2	Ataxin-2	25.084	24.7658	25.21	24.961	24.5469	24.6977	24.8878	24.6266	24.9341	-0.585016	0.0389566	-0.329487	0.074709
A0A2R8Y5P7	HARS2	Histidine--tRNA ligase	27.409	27.5585	27.1512	27.1603	27.5641	27.4622	27.4312	27.1577	27.3311	-0.277653	0.349631	-0.191948	0.397962
A0A2R8Y5Q8	TBCE	Tubulin-folding cofactor E	23.553	22.8648	23.2228	22.7817	23.402	23.0169	23.6057	23.3905	22.7044	-0.446946	0.233039	-0.105714	0.799264
A0A2R8Y5S7	RDX	Radixin	28.2148	28.1709	28.5625	28.4184	28.0152	28.2497	27.7143	27.754	27.7309	-0.388598	0.102402	-0.708765	0.0065577
A0A2R8Y6G6	ENO1	2-phospho-D-glycerate hydro-lyase	33.7239	33.7557	33.6902	33.6341	33.7326	33.6525	33.3236	33.2749	33.2649	-0.350538	0.0323517	-0.561225	0.00481252
A0A2R8Y6J3	RPL5	60S ribosomal protein L5 (Fragment)	29.6526	29.6188	29.8575	29.7685	29.5633	29.6654	29.4697	29.6041	29.5554	-0.344128	0.026192	-0.292229	0.028703
A0A2R8Y7Y3	EPB41	Band 4.1	23.0506	21.2435	23.184	25.343	25.2931	25.4189	23.966	24.3978	23.9419	2.55869	0.0331969	1.4835	0.10171
A0A2R8Y7Z0	CTNNB1	Catenin beta-1	28.5243	28.4654	28.6496	27.4085	27.6226	27.4075	27.1723	27.4232	27.213	-1.36714	0.00154645	-1.40262	0.00109178
A0A2R8Y811	RPS14	40S ribosomal protein S14 (Fragment)	29.764	29.9935	30.0801	30.0674	30.3037	30.1467	30.0667	30.1478	30.0268	-0.0735586	0.698346	0.00882494	0.956463
A0A2R8YCZ4	CRYL1	Lambda-crystallin homolog	24.3096	22.964	24.4806	24.0605	23.9409	24.0714	24.6201	24.5638	23.9392	-0.194097	0.750015	0.330583	0.595
A0A2R8YDQ0	3 SV	Uncharacterized protein	22.5844	23.2888	22.6923	23.1429	22.8774	22.7942	22.5011	22.1543	22.9547	-0.217248	0.580056	-0.444151	0.322278
A0A2R8YDQ9	SUCLA2	Succinate--CoA ligase [ADP-forming] subunit beta, mitochondrial	25.6507	25.1953	25.4868	26.6605	26.3737	26.5938	28.3986	28.293	28.2306	0.798102	0.0120386	2.73741	0.000359015
A0A2R8YDR3	TSC2	Tuberin (Fragment)	22.8117	22.8959	23.179	23.0581	23.5268	22.9308	22.0449	22.9333	22.5845	-0.0905738	0.76879	-0.56705	0.158637
A0A2R8YDT1	GLUL	Glutamine synthetase	23.2379	23.3608	22.6148	28.2594	28.6052	28.2522	29.8327	29.9234	29.651	5.00081	0.00133256	6.60549	0.000383823
A0A2R8YE10	VPS45	Vacuolar protein sorting-associated protein 45	23.8704	23.7624	24.3363	24.4031	24.2425	24.6626	23.8723	24.0403	23.95	0.146096	0.560553	-0.161178	0.418172
A0A2R8YEA7	ACTB	Actin, cytoplasmic 1 (Fragment)	24.5448	22.9334	23.4043	23.2377	23.5032	23.2475	22.8224	22.7943	22.5873	-0.598308	0.362613	-1.01859	0.128296
A0A2R8YEK8	CERT1	Ceramide transfer protein	23.2761	23.5837	23.5703	24.8653	24.7576	24.6578	24.8309	24.8701	25.0914	0.98325	0.010448	1.3284	0.00334222
A0A2R8YG42	ARHGEF7	Rho guanine nucleotide exchange factor 7	22.0081	21.0262	21.7274	23.0227	22.3161	22.6804	22.8942	22.0872	22.0901	0.785558	0.12316	0.644242	0.200119
A0A2R8YGD3	RAPGEF2	Cyclic nucleotide ras GEF	21.3816	21.7599	21.634	23.6848	21.7775	21.7229	20.7315	24.5339	20.5802	0.502991	0.578836	0.231006	0.892724
A0A2R8YGH5	AP1S1	AP complex subunit sigma	24.0369	25.2973	24.0776	24.2751	25.5265	24.0342	25.5008	25.8857	25.6126	-0.158945	0.867173	1.07009	0.125821
A0A2R8YHD2	TPM4	Tropomyosin alpha-4 chain (Fragment)	25.7376	25.9941	25.9436	25.2924	24.9137	24.9748	24.9593	25.3165	25.77	-1.13176	0.00946107	-0.66889	0.0878219
A0A2U3TZL5	CD59	CD59 glycoprotein (Fragment)	27.7042	27.7317	27.7275	28.3221	28.4745	28.2029	27.1598	27.5784	27.3344	0.311759	0.0843185	-0.489334	0.0462003
A0A2U3TZM0	CHD4	DNA helicase	23.1013	22.6088	23.1981	23.4279	22.9017	22.8819	22.5541	21.8688	22.9969	-0.19916	0.513525	-0.621866	0.188412
A0A384DVU0	PNPLA6	Patatin-like phospholipase domain-containing protein 6	23.0201	22.2113	23.0462	22.9567	22.868	22.9276	22.9847	22.4247	22.8741	-0.142065	0.653988	-0.123776	0.725674
A0A3B3IRT8	SSR1	Signal sequence receptor subunit alpha	27.8117	27.8517	27.9152	28.2058	28.4848	28.2869	27.7308	27.8681	27.8971	0.166058	0.284492	-0.15325	0.140009
A0A3B3ISK9	ACSF3	Malonate--CoA ligase ACSF3, mitochondrial	21.339	20.3099	20.7023	22.9627	23.3419	23.3015	24.3398	24.0649	24.0947	2.11806	0.00990098	3.25705	0.00193681
A0A3B3ISQ4	EPS8L2	Epidermal growth factor receptor kinase substrate 8-like protein 2	25.7691	25.9603	25.7805	25.5818	26.0206	25.934	25.4232	25.3802	25.1014	-0.291495	0.266868	-0.660778	0.0269729
A0A3B3ISU1	ADAR	Double-stranded RNA-specific adenosine deaminase	24.6977	24.5326	24.7649	24.6316	24.266	24.3891	23.5173	23.519	23.7384	-0.536428	0.0207062	-1.1992	0.000621251
A0A3B3ITD8	NUP98	Nuclear pore complex protein Nup98-Nup96	24.8678	24.7321	25.1571	25.3	23.306	25.3008	24.2803	24.7361	24.4074	-0.583708	0.521417	-0.570158	0.0512021
A0A3B3ITJ4	HNRNPL	Heterogeneous nuclear ribonucleoprotein L (Fragment)	24.2617	23.249	24.705	25.7739	25.5641	25.4038	24.7403	23.7266	24.9774	1.20839	0.0805117	0.283804	0.676173
A0A3B3ITL1	RAB2B	Ras-related protein Rab-2B	24.1306	23.2248	24.3975	24.8318	24.7484	25.0379	24.7859	25.0945	24.8048	0.654818	0.177642	0.851735	0.09091
A0A3B3ITQ1	ITPR1	Inositol 1,4,5-trisphosphate receptor type 1 (Fragment)	NA	NA	NA	22.6891	22.6414	22.6784	22.0191	21.4558	22.1863	NA	NA	NA	NA
A0A3B3ITW3	ABCD3	ATP-binding cassette sub-family D member 3	25.3101	24.9149	25.2417	25.3778	25.8601	25.4428	25.2119	25.432	25.0035	0.104427	0.679286	-0.0654195	0.746619
A0A3B3ITX4	3 SV	Uncharacterized protein	26.1458	26.43	26.1266	27.109	27.4002	27.223	27.7873	27.8983	27.4676	0.70962	0.0415819	1.35785	0.00790557
A0A3B3IU51	TJP2	Tight junction protein ZO-2	22.9609	22.7784	23.5343	23.4582	23.8133	23.5372	24.8499	24.3723	24.8498	0.211427	0.501408	1.47376	0.00984562
A0A3B3IUB5	HM13	Minor histocompatibility antigen H13	26.6983	26.563	26.8276	26.4324	25.8242	26.1932	26.0091	25.6757	25.9783	-0.846676	0.0240708	-0.934318	0.00310638
A0A3B3IUC4	GLA	Alpha-galactosidase	20.4996	19.0686	19.6159	22.1666	22.5973	22.258	21.5929	22.3576	22.1051	2.31232	0.0182937	2.16479	0.0189974
A0A494C0A9	CBFB	Core-binding factor subunit beta	26.0633	24.4937	25.8431	25.3025	24.9019	25.3269	24.8191	24.6265	24.8428	-0.589857	0.368988	-0.829638	0.184061
A0A494C0D4	PPOX	Protoporphyrinogen oxidase (Fragment)	20.2906	NA	20.5948	22.5633	22.3587	22.3455	22.7741	22.7655	22.7896	NA	NA	NA	NA
A0A494C0G1	PGM3	Phosphoacetylglucosamine mutase	27.0821	26.7734	27.2783	26.7652	26.6734	26.9667	25.7252	25.6674	25.6677	-0.543149	0.0365802	-1.48358	0.00113337
A0A494C0R8	CLUH	Clustered mitochondria protein homolog	26.7538	26.8159	27.1646	28.3113	28.1079	28.2282	28.4045	28.1067	28.293	1.0041	0.00661237	1.23096	0.00334222
A0A494C0X0	TBCB	Tubulin-folding cofactor B	24.5111	24.1931	24.629	24.0107	23.4632	23.4686	22.7745	22.2097	23.0409	-1.09718	0.0181721	-1.89506	0.00521086
A0A494C1E9	NFKB1	Nuclear factor NF-kappa-B p105 subunit	22.6814	20.8623	22.8201	22.7514	21.9849	20.8763	22.0348	21.698	22.4283	-0.550658	0.619417	-0.193287	0.80573
A0A494C1J1	SPECC1L	Cytospin-A	24.1417	23.4165	23.9362	23.2422	23.1585	23.3952	22.3246	22.8789	22.9189	-0.866459	0.0280191	-1.24971	0.0189974
A0A494C1M4	ALDH1L2	10-formyltetrahydrofolate dehydrogenase	28.0032	28.0473	27.9301	28.8996	29.1243	28.9989	28.6619	28.6939	28.7623	0.71376	0.0126892	0.586738	0.00674127
A0A499FIX8	ESYT2	Extended synaptotagmin-2	24.8154	24.9105	25.0737	25.434	24.9311	25.2255	25.1105	25.102	25.3468	-0.0366091	0.867584	0.127524	0.337983
A0A499FJL2	LARS2	Leucine--tRNA ligase	22.4118	22.0046	22.4381	23.4728	23.7169	23.5807	23.4063	23.7315	23.5508	1.005	0.00701364	1.15231	0.00446792
A0A590UJ50	CUL1	Cullin-1	25.0267	25.2394	25.4557	25.3666	25.2735	25.2442	24.2601	24.2775	24.6905	-0.246102	0.208111	-0.956959	0.0146525
A0A590UJS9	DLG1	Disks large homolog 1	24.6604	24.6931	24.5958	25.4382	25.7257	26.1965	25.5197	25.6746	25.6382	0.83676	0.0548226	0.835369	0.0033467
A0A5F9UP49	SDF4	45 kDa calcium-binding protein	27.3492	27.009	27.291	27.2195	26.5397	26.9914	25.4737	25.3093	25.9367	-0.599821	0.0804139	-1.76889	0.00299581
A0A5F9YFS9	SPCS1	Microsomal signal peptidase 12 kDa subunit	26.3215	25.3541	26.5888	27.0418	26.4248	26.9215	26.3987	26.3648	26.5672	0.407631	0.43283	0.229721	0.585079
A0A5F9ZGY0	AKT3	Non-specific serine/threonine protein kinase (Fragment)	22.5075	22.3852	22.083	21.0631	21.322	NA	NA	19.4829	20.5397	NA	NA	NA	NA
A0A5F9ZHM4	LDHB	L-lactate dehydrogenase	29.6143	29.7401	29.7832	30.5291	30.2993	30.4199	30.7788	30.5152	30.7569	0.403311	0.0343367	0.84538	0.0043985
A0A5F9ZHM8	ASL	Argininosuccinate lyase (Fragment)	27.6475	28.6347	27.7397	27.4593	27.8781	27.7832	27.4308	27.9651	26.9893	-0.600678	0.283695	-0.671269	0.280967
A0A5F9ZHN0	ANK2	Ankyrin-2	23.4088	24.4709	24.0999	24.8227	24.5515	25.0353	25.9286	25.9727	25.8109	0.509696	0.334163	1.78517	0.016359
A0A5F9ZHN7	SACM1L	Phosphatidylinositol-3-phosphatase SAC1	24.2571	24.1716	24.4111	24.5841	24.1527	24.5094	24.8306	24.81	24.7958	-0.164835	0.359267	0.406493	0.00307861
A0A5H1ZRQ2	DDX17	RNA helicase	28.9979	28.1982	28.2862	28.4681	28.7087	29.1663	27.922	28.2318	28.443	-0.0133366	0.976194	-0.420884	0.258341
A0A669KAX3	WFS1	Wolframin	25.2791	25.5779	25.3143	26.919	26.5405	26.7018	27.1968	26.6015	26.9747	1.02976	0.015589	1.40818	0.00826719
A0A669KAX9	4 SV	Ribosomal_L2_C domain-containing protein (Fragment)	21.6504	21.4508	20.9275	23.7185	22.9258	21.8946	24.1887	23.8347	24.2389	1.20312	0.177452	2.61882	0.00276459
A0A669KB05	CTNND1	Catenin delta-1	27.5484	27.0046	27.9975	27.0946	26.7708	27.244	25.8807	26.2429	25.9636	-0.780623	0.0922274	-1.61346	0.0106806
A0A669KB89	SCRIB	Protein scribble homolog	22.1124	22.8442	22.1735	23.0427	23.018	22.9601	22.866	22.1313	23.0659	0.32998	0.407642	0.185303	0.709389
A0A669KBE7	ADAMTSL4	ADAMTS-like protein 4	25.4642	25.7005	25.4694	25.9081	25.6531	25.6718	24.9966	24.8346	25.5689	-0.100601	0.620972	-0.537016	0.129706
A0A6I8PIV1	LARS1	Leucyl-tRNA synthetase	29.3908	29.3912	29.4127	29.5416	29.6358	29.6264	29.7861	29.8047	29.6974	-0.0972624	0.256557	0.238805	0.0383587
A0A6I8PIX7	SVIL	Supervillin	25.7711	25.8697	25.8647	25.6222	25.9534	26.068	26.1315	26.0287	26.036	-0.254225	0.257599	0.104569	0.295159
A0A6I8PL68	HSPA12A	Heat shock 70 kDa protein 12A	NA	20.1472	21.9511	23.3905	23.1435	22.7749	23.6621	24.1132	24.24	NA	NA	NA	NA
A0A6I8PRA0	TCOF1	Treacle protein (Fragment)	25.2564	25.2888	25.1996	25.0044	25.2705	25.0537	25.4378	25.0477	24.8102	-0.439012	0.0518295	-0.27539	0.299393
A0A6Q8KRG2	GOLGA2	Golgin subfamily A member 2	25.4786	25.9072	25.6945	25.9435	26.067	25.9844	26.3529	26.1916	26.6843	0.00452832	0.985684	0.590437	0.0741054
A0A6Q8PFE5	CAST	Calpain inhibitor	22.7433	22.917	22.9435	23.0526	22.5332	22.6349	22.6893	22.2281	22.6729	-0.428013	0.12747	-0.463573	0.0723024
A0A6Q8PFF7	CLCC1	Chloride channel CLIC-like protein 1	26.144	27.7215	25.8685	26.6217	27.1732	26.4912	27.3139	27.049	27.3027	-0.116242	0.903295	0.518163	0.517928
A0A6Q8PFJ0	LMNA	Prelamin-A/C	33.6677	33.6157	33.6364	33.5822	33.6262	33.6048	32.9589	33.0834	33.0247	-0.335843	0.00922419	-0.743283	0.00169825
A0A6Q8PFJ4	MFN2	Mitofusin-2	23.2271	21.604	22.7215	24.5426	23.7363	24.4198	24.9026	24.7638	25.1733	1.41509	0.0933228	2.30335	0.0162311
A0A6Q8PFT9	LRSAM1	E3 ubiquitin-protein ligase LRSAM1	22.0927	22.4749	22.3118	21.8807	21.8763	21.8769	21.3467	22.0865	21.7357	-0.715445	0.0269477	-0.695926	0.0913003
A0A6Q8PFY2	AARS1	Alanine--tRNA ligase	30.1751	30.177	30.1373	29.974	29.9946	29.8972	29.9443	29.7974	30.0952	-0.508115	0.00926718	-0.34319	0.0361091
A0A6Q8PGE6	RAB7A	Ras-related protein Rab-7a	29.0859	29.505	28.9346	28.7786	29.2617	28.8836	29.0273	29.0305	28.9525	-0.500818	0.214984	-0.29746	0.308572
A0A6Q8PGG1	KIF2A	Kinesin-like protein KIF2A	23.1968	24.037	23.2614	23.1255	24.1192	23.5747	23.4826	23.7873	23.3819	-0.19221	0.753998	-0.073517	0.869975
A0A6Q8PGN3	INF2	Inverted formin-2	26.5705	26.4558	26.5996	26.4932	26.3343	26.4472	26.4652	26.2674	26.518	-0.41732	0.00282686	-0.250796	0.0289502
A0A6Q8PHB5	NT5C2	Cytosolic purine 5'-nucleotidase	26.0698	25.6346	25.8814	25.7657	25.6728	25.699	25.6501	25.5494	25.6957	-0.449706	0.0264777	-0.35591	0.0368793
A0A6Q8PHE5	UBE3A	Ubiquitin-protein ligase E3A	23.5505	23.6732	24.0867	24.3392	24.2458	24.1228	24.9415	24.6642	24.8875	0.165521	0.461495	0.935255	0.0120654
A0A6Q8PHH9	GARS1	Diadenosine tetraphosphate synthetase	31.1866	30.9647	31.0863	30.4863	30.5651	30.5684	29.7926	29.9212	29.6599	-0.839487	0.0013624	-1.41367	0.00113337
A0A6Q8PHK0	TRIP12	E3 ubiquitin-protein ligase TRIP12	23.7111	23.492	23.4946	23.748	23.7316	23.7141	22.7217	23.2361	22.8247	-0.134894	0.214984	-0.764122	0.0283118
A0A7I2SU25	GNE	Bifunctional UDP-N-acetylglucosamine 2-epimerase/N-acetylmannosamine kinase	24.0868	23.2472	24.2865	23.546	20.3657	24.0836	20.3273	20.1248	20.9267	-1.50865	0.367964	-3.5396	0.00269656
A0A7I2V2D2	SERPING1	Plasma protease C1 inhibitor	NA	NA	18.8083	23.3258	23.3342	23.6156	21.5828	22.3467	22.0387	NA	NA	NA	NA
A0A7I2V2H9	EIF3E	Eukaryotic translation initiation factor 3 subunit E	26.3757	25.832	26.4402	26.4617	26.813	26.7224	26.4877	26.4995	26.3494	0.14947	0.558426	0.103836	0.60459
A0A7I2V2S3	XPO1	Exportin-1	29.9341	30.2184	29.7844	30.2602	30.6763	30.3575	30.0816	30.1828	29.9847	0.152108	0.62186	-0.0216356	0.93066
A0A7I2V2U2	SGTA	Small glutamine-rich tetratricopeptide repeat-containing protein alpha	25.3864	25.5392	25.5687	25.7049	25.0394	25.356	25.3702	24.8935	25.6008	-0.431645	0.162466	-0.335659	0.235416
A0A7I2V2U6	MTHFD2	Methenyltetrahydrofolate cyclohydrolase	23.5454	25.1985	25.4615	21.8379	22.4412	26.2518	21.5971	20.3318	21.453	-1.52514	0.467402	-3.73353	0.0159688
A0A7I2V348	ITGB1	Integrin beta	30.3351	29.9665	30.3621	30.5403	30.456	30.5093	29.9024	29.7863	29.9254	-0.0196645	0.866081	-0.475577	0.0126811
A0A7I2V383	BCL2L2-PABPN1	BCL2L2-PABPN1 readthrough	23.8515	23.8123	24.2475	24.5089	23.9771	24.1963	23.7202	23.6233	24.1732	-0.0432526	0.867584	-0.257229	0.307803
A0A7I2V3F7	HSPA9	Stress-70 protein, mitochondrial	30.9845	31.1535	31.0266	31.5621	31.5353	31.4918	32.2985	32.1651	32.1447	0.174611	0.238462	1.02216	0.00315342
A0A7I2V3F9	HGS	Hepatocyte growth factor-regulated tyrosine kinase substrate	25.9475	26.4449	26.1276	26.3129	26.662	26.5302	25.6205	26.125	25.9389	0.0280816	0.929794	-0.404203	0.224104
A0A7I2V3J6	NDUFS2	Complex I-49kD	26.5821	26.4777	26.5117	26.385	26.2424	26.6264	27.432	27.116	26.9494	-0.406173	0.0504366	0.516248	0.0462003
A0A7I2V3T0	CD9	Tetraspanin	25.9327	26.1193	25.9042	25.5236	25.8546	25.9002	24.2024	24.2497	24.1332	-0.526193	0.0768188	-1.91601	0.000973756
A0A7I2V3Z0	PFKP	ATP-dependent 6-phosphofructokinase	30.656	30.6635	30.6443	29.7002	30.0676	29.9408	28.2453	28.2579	28.3106	-1.05201	0.00686681	-2.50902	0.000104858
A0A7I2V3Z3	KPNA2	Importin subunit alpha-1	25.0009	25.0525	25.2293	25.1427	25.4422	25.2338	25.2951	25.3283	23.693	-0.121613	0.465307	-0.447801	0.525905
A0A7I2V457	NUDCD1	NudC domain-containing protein 1	25.6954	25.5564	25.5445	25.1729	24.9513	24.8836	24.3254	24.1809	23.1897	-0.896446	0.00580683	-1.82582	0.0179681
A0A7I2V4E4	EIF4H	Eukaryotic translation initiation factor 4H	28.6627	28.0268	28.6691	28.7008	28.5704	28.7608	28.1023	27.8646	28.0121	-0.0757711	0.753998	-0.585576	0.050104
A0A7I2V4F0	DDX1	ATP-dependent RNA helicase DDX1	32.6565	32.7485	32.5814	31.7161	31.9287	31.8831	31.8774	31.9428	31.3471	-1.11975	0.0049321	-1.0654	0.0194105
A0A7I2V4U6	RPL19	Ribosomal protein L19	25.3542	24.2623	25.4826	25.9863	24.8761	25.6167	24.5355	24.5544	24.8505	0.159728	0.808519	-0.511928	0.274
A0A7I2V4Y9	DCTN2	Dynactin subunit 2	28.5283	28.2455	28.4431	28.2758	27.9955	28.2137	27.886	27.6089	28.1391	-0.544249	0.0133199	-0.653345	0.0224867
A0A7I2V535	NONO	Non-POU domain-containing octamer-binding protein	28.1637	28.0537	27.9046	28.0567	28.2025	28.0655	27.6	27.568	27.6551	-0.232708	0.185211	-0.558676	0.0124482
A0A7I2V539	NMT1	Glycylpeptide N-tetradecanoyltransferase	28.4018	28.4821	28.4048	28.3644	28.6015	28.4354	27.9156	28.1046	27.958	-0.262716	0.136504	-0.562504	0.0132406
A0A7I2V5B2	NDUFA10	NADH dehydrogenase [ubiquinone] 1 alpha subcomplex subunit 10, mitochondrial	22.6683	19.2322	22.4388	24.7985	23.3129	24.5242	25.2158	24.6746	25.6369	2.4652	0.166711	3.60362	0.0513285
A0A7I2V5H2	PITRM1	Pitrilysin metalloproteinase 1	26.7413	26.4672	26.604	27.9632	28.1357	27.9436	28.7344	28.5858	28.6482	1.10972	0.00250275	1.92623	0.000242867
A0A7I2V5K0	SRP54	Signal recognition particle 54 kDa protein	27.1047	27.1169	27.1064	27.6684	27.6534	27.7904	28.2689	27.7686	27.9448	0.294461	0.0290558	0.759083	0.0164206
A0A7I2V5R1	NEK9	Serine/threonine-protein kinase Nek9	25.4977	24.2833	25.6793	27.079	26.4942	26.9739	25.8162	25.7957	26.3311	1.3953	0.0681216	0.701872	0.223027
A0A7I2V5S2	NPM1	Nucleophosmin	31.4142	31.4894	31.4898	31.6814	31.3704	31.5905	31.2077	31.0416	31.0927	-0.217323	0.16505	-0.476171	0.00922235
A0A7I2V5T7	PTGES2	Microsomal prostaglandin E synthase 2	24.8012	24.665	24.5986	25.5996	25.7433	25.6765	26.1718	26.098	25.9882	0.684624	0.00867243	1.27203	0.00143137
A0A7I2V5Y1	RIPK1	Receptor-interacting serine/threonine-protein kinase 1	23.4141	22.5853	23.1667	22.7633	23.9568	23.799	22.3374	23.4603	23.1294	0.150725	0.806865	-0.205398	0.685939
A0A7I2V612	IDE	Insulin-degrading enzyme	26.2161	26.2795	26.1695	25.9934	26.1876	26.1055	26.2832	26.297	26.0889	-0.426462	0.0401213	-0.124374	0.393061
A0A7I2V649	PABPC1	Polyadenylate-binding protein 1	29.7099	29.4923	29.7398	29.5574	29.527	29.5645	29.3141	29.2261	29.3102	-0.397936	0.002138	-0.489585	0.00113337
A0A7I2YQ97	ADAM9	Disintegrin and metalloproteinase domain-containing protein 9	24.89	24.5093	24.6116	23.8648	23.975	23.9845	22.4424	22.0286	23.2526	-1.02911	0.00425027	-2.22144	0.00941314
A0A7I2YQI6	EIF3I	Eukaryotic translation initiation factor 3 subunit I	28.3927	28.3278	28.3275	27.8385	27.9058	27.9402	28.0533	28.0489	28.0112	-0.75476	0.00207289	-0.437237	0.0043588
A0A7P0T871	ACAD9	Complex I assembly factor ACAD9, mitochondrial	26.1688	26.0423	26.1318	27.3359	27.1352	27.2848	27.5738	27.5136	27.7513	0.837422	0.00145036	1.37291	0.000407457
A0A7P0T8D4	SNX9	Sorting nexin-9	26.6185	26.6126	26.7792	26.7154	26.6917	26.7169	26.6689	27.2532	26.7123	-0.262399	0.0149451	0.0823064	0.753096
A0A7P0T906	NAXD	ATP-dependent (S)-NAD(P)H-hydrate dehydratase	28.4116	28.4163	28.0494	26.2209	26.3822	26.4214	26.164	26.3851	26.0953	-2.2512	0.00210304	-2.20331	0.00183187
A0A7P0T9A7	ADSL	Adenylosuccinate lyase	25.6015	25.544	25.7649	25.8384	25.7303	25.9463	25.7755	25.5271	25.6779	-0.098738	0.291122	-0.102335	0.295159
A0A7P0T9B9	ADAMTSL1	ADAMTS-like protein 1 (Fragment)	24.8525	24.7688	24.744	21.6517	22.0706	21.5509	19.979	22.0424	19.8371	-3.33099	0.00105581	-4.29469	0.0109889
A0A7P0T9C4	DYNC1H1	Cytoplasmic dynein 1 heavy chain 1	31.4009	31.3846	31.38	31.3704	31.4944	31.4305	31.1562	31.2196	31.2791	-0.256977	0.0476846	-0.295902	0.0162165
A0A7P0T9G7	MTR	Methionine synthase	25.0237	22.089	24.6579	24.568	24.3623	24.587	22.5036	23.2688	22.7033	0.281929	0.822168	-1.22401	0.30755
A0A7P0T9I6	MX1	Interferon-induced GTP-binding protein Mx1	28.477	28.5785	28.4083	25.9772	26.3918	26.1047	26.2574	26.2955	26.0739	-2.63032	0.00145036	-2.4047	0.000578563
A0A7P0T9I9	NAMPT	Nicotinamide phosphoribosyltransferase	28.5604	28.4365	28.5017	28.7242	28.9161	28.8454	29.4072	29.4105	29.2321	0.028764	0.779004	0.724645	0.00320903
A0A7P0T9L3	CUL4B	Cullin-4B	27.191	27.1656	27.3847	28.2253	28.0468	28.1979	27.0563	27.0943	27.0009	0.609283	0.00484966	-0.322323	0.0172553
A0A7P0T9X2	ALG5	Dolichyl-phosphate beta-glucosyltransferase	24.0672	23.9724	24.0958	24.3622	24.6047	24.4227	24.4252	24.4338	24.4684	0.117802	0.339452	0.271625	0.000753877
A0A7P0TA35	P4HB	Protein disulfide-isomerase	32.8506	32.9864	32.8154	32.9548	32.8395	32.8373	32.5114	32.3662	32.5397	-0.307186	0.0893225	-0.537349	0.0169462
A0A7P0TA76	ACSL3	Long-chain-fatty-acid--CoA ligase 3	27.5356	27.5561	27.605	28.2376	28.5165	28.4241	28.7062	28.7339	28.4784	0.526854	0.0221292	0.948205	0.00340733
A0A7P0TA85	BSG	Basigin	28.714	28.278	28.859	28.8172	28.7791	28.6533	29.0794	29.3275	29.0538	-0.167414	0.392175	0.41086	0.0974182
A0A7P0TAC5	HTT	Huntingtin	22.3214	22.8816	21.5225	22.2449	24.0778	23.8869	23.7974	24.0073	23.1601	0.861108	0.405023	1.28737	0.0987546
A0A7P0TAE9	CANX	Calnexin	30.5159	30.5325	30.684	30.693	30.0007	30.468	30.6461	30.3102	30.8685	-0.490485	0.124139	-0.0949157	0.628221
A0A7P0TAG0	MMP14	Matrix metalloproteinase-14	24.4099	23.9052	24.574	24.1525	24.1041	24.2337	22.5139	23.3557	22.89	-0.433251	0.0984067	-1.50222	0.0166147
A0A7P0TAQ9	DNAJC10	DnaJ homolog subfamily C member 10	24.2771	23.8479	24.4158	24.5129	24.632	24.6766	24.123	23.9795	23.7218	0.126667	0.497281	-0.364512	0.147981
A0A7P0TAU8	OAS3	2'-5'-oligoadenylate synthase 3	26.2192	26.0568	26.1159	25.5193	26.1193	25.86	25.5768	26.1305	25.4281	-0.598041	0.0735328	-0.54458	0.114165
A0A7P0TB41	CTSZ	Cathepsin Z	28.8881	28.6905	28.9141	28.8486	28.9333	28.9984	28.5536	28.728	28.6059	-0.204411	0.0430558	-0.327466	0.0192436
A0A7P0TBA9	EIF2AK2	Interferon-induced, double-stranded RNA-activated protein kinase	27.1919	27.1532	27.1463	26.3129	26.6282	26.4265	25.8444	26.0922	25.472	-1.00823	0.00564077	-1.48667	0.00600321
A0A7P0TBC5	ANO6	Anoctamin-6	24.2193	24.574	24.2197	25.6988	25.4709	25.6181	26.1373	25.9805	25.9162	0.958029	0.0193023	1.54797	0.00395703
A0A7P0TBE2	DLAT	Dihydrolipoyllysine-residue acetyltransferase component of pyruvate dehydrogenase complex, mitochondrial	26.6531	26.9554	26.6273	29.9127	30.2804	30.1346	31.2539	31.1963	30.9958	3.06372	0.00145036	4.27769	0.000375963
A0A7P0TBF0	TNPO1	Transportin-1	27.5111	27.3123	27.6011	27.8746	27.5077	27.6851	27.3562	26.9618	27.5966	-0.0859938	0.546195	-0.2957	0.21349
A0A7P0TBP9	IFIT5	Interferon-induced protein with tetratricopeptide repeats 5	24.6495	24.5669	24.8116	23.9385	23.442	23.6489	22.3712	22.5269	22.7915	-1.29982	0.00496261	-2.23857	0.000620314
A0A7P0Z439	CUL4B	Cullin-4B	32.6248	31.4939	31.9541	25.9877	26.3003	25.8502	24.5369	24.8232	24.7684	-6.27847	0.00100598	-7.44051	0.000378096
A0A7P0Z481	HMGCR	3-hydroxy-3-methylglutaryl-coenzyme A reductase	NA	NA	NA	23.8825	23.8515	23.7412	25.1225	25.1897	25.0658	NA	NA	NA	NA
A0A7P0Z497	PPIB	Peptidyl-prolyl cis-trans isomerase B	32.9156	32.6079	33.0055	33.2634	33.3493	33.3064	32.584	32.5588	32.5257	0.163075	0.186888	-0.412544	0.0147655
A0AVT1	UBA6	Ubiquitin-like modifier-activating enzyme 6	27.9367	28.1656	27.6301	28.23	29.0967	28.5916	29.0712	28.7926	28.9167	0.428327	0.361944	0.890263	0.0273231
A1L0T0	ILVBL	2-hydroxyacyl-CoA lyase 2	26.3293	26.2211	26.382	27.2997	27.5363	27.4605	28.9978	28.8366	28.4968	0.821123	0.00385247	2.34058	0.00104614
A1X283	SH3PXD2B	SH3 and PX domain-containing protein 2B	26.0873	26.0096	26.0658	27.6432	27.6083	27.4451	27.559	27.2043	27.18	1.21101	0.00133256	1.13449	0.003446
A2A2L5	RTF2	Replication termination factor 2 (Fragment)	22.182	22.8659	22.539	22.8426	22.128	22.4774	21.7645	21.3856	22.5838	-0.34659	0.421151	-0.743395	0.19328
A2A3R5	RPS6	40S ribosomal protein S6	30.558	30.8663	30.6362	30.6001	30.8717	30.6188	30.1595	30.176	30.0144	-0.290236	0.248195	-0.695881	0.0217254
A2AB13	FLOT1	Flotillin (Fragment)	25.2052	24.7573	25.4872	25.5524	25.7535	25.6257	24.5649	25.9035	25.0909	0.193667	0.442449	-0.089181	0.874163
A2AB27	GNL1	Guanine nucleotide-binding protein-like 1 (Fragment)	25.3124	25.1525	25.1823	24.5521	24.8521	24.8037	26.281	25.428	25.9379	-0.780013	0.0104345	0.540885	0.126334
A2RRP1	NBAS	Neuroblastoma-amplified sequence	24.1817	23.8493	23.8325	24.5602	24.8213	24.095	24.8397	24.9755	24.2113	0.237423	0.491305	0.595271	0.132132
A3KMH1	VWA8	von Willebrand factor A domain-containing protein 8	27.4052	27.2002	27.3355	27.4531	27.8088	27.3996	27.4301	27.463	27.486	-0.0600973	0.768435	0.0203624	0.647913
A5A3E0	POTEF	POTE ankyrin domain family member F	19.4165	15.3725	19.2141	20.4478	NA	19.2212	19.8711	NA	20.9898	NA	NA	NA	NA
A5YKK6	CNOT1	CCR4-NOT transcription complex subunit 1	26.1086	26.1022	25.8858	26.6081	26.9891	26.692	26.7862	26.6707	26.6308	0.430571	0.116424	0.53797	0.0231057
A6NDU8	C5orf51	UPF0600 protein C5orf51	26.2803	25.7131	26.3183	25.5026	25.0368	25.3877	24.7832	24.9836	24.8709	-1.09512	0.0184273	-1.35038	0.00442198
A6NFX8	NUDT5	ADP-sugar pyrophosphatase	25.947	25.8793	26.0486	26.3924	26.6957	26.4356	26.3995	26.2951	26.542	0.249356	0.149021	0.328208	0.0140453
A6NGJ0	DYNLT3	Dynein light chain Tctex-type 3	24.2272	24.0672	24.6347	25.1836	24.1049	24.9326	24.2798	24.48	25.2146	0.130422	0.786451	0.222729	0.564489
A6NHL2	TUBAL3	Tubulin alpha chain-like 3	22.1282	23.3238	22.6219	NA	22.888	22.269	21.4288	22.2654	21.9377	NA	NA	-0.939727	0.15262
A6NNK5	TP53BP1	TP53-binding protein 1	24.1635	24.5743	24.1011	23.421	23.8358	23.491	22.6877	22.4394	22.7737	-0.997274	0.0399526	-1.77178	0.0043871
A6NP24	CRYZ	Quinone oxidoreductase (Fragment)	26.3775	27.6567	27.446	27.6913	27.9555	27.7868	28.3597	28.1411	28.1189	0.350896	0.55649	0.920801	0.137424
A6PVN6	PTPA	Serine/threonine-protein phosphatase 2A activator (Fragment)	26.1692	26.1061	26.2126	25.6636	25.1945	25.2619	25.686	25.7607	25.4899	-1.08956	0.00790941	-0.642846	0.0080771
A6XND1	IGFBP3	Insulin-like growth factor-binding protein 3	26.3771	26.6701	26.4026	23.6812	24.5845	22.4024	22.9412	24.2995	23.2485	-3.2275	0.0254371	-3.11259	0.00695021
A7XZE4	TPM2	Beta tropomyosin isoform	32.663	32.7466	32.6736	31.2359	30.9076	31.1323	30.7353	30.6735	31.2751	-1.90273	0.00132168	-1.92544	0.00271621
A8CTZ0	ITSN1	Intersectin 1 short form variant 13	NA	NA	18.095	20.7793	NA	22.4978	20.1701	19.2187	20.2839	NA	NA	NA	NA
A8K968	EPB41L3	Band 4.1-like protein 3	29.2913	29.1329	29.2982	29.729	29.5794	29.6755	29.0802	29.2124	29.1988	0.120197	0.0555585	-0.202721	0.0278979
A8MTY9	VPS26C	Vacuolar protein sorting-associated protein 26C	23.3348	23.0618	23.3401	23.3499	23.5224	23.4342	23.1446	22.9798	23.0806	-0.110346	0.313281	-0.302935	0.016319
A8MXP9	MATR3	Matrin-3	28.1887	28.0657	28.3162	28.3923	28.4119	28.5223	28.0059	28.1785	28.1235	-0.0483356	0.481921	-0.213319	0.0576418
A8MXV4	NUDT19	Nucleoside diphosphate-linked moiety X motif 19	20.4816	20.1117	21.3249	22.7824	22.271	22.7883	23.3419	22.3685	23.2159	1.67427	0.0285349	2.21035	0.016359
A8MZF9	DRG2	Developmentally-regulated GTP-binding protein 2	25.6605	26.0029	25.5144	25.6784	25.9842	25.7817	25.6296	25.5375	25.5223	-0.211446	0.484203	-0.288507	0.269618
B0QYK0	EWSR1	RNA-binding protein EWS	29.2934	29.3627	29.0947	29.2571	28.9764	29.2471	28.948	28.6436	29.1722	-0.390394	0.105497	-0.454767	0.101592
B0QZ18	CPNE1	Copine-1	25.9674	25.4925	25.8987	25.9022	26.4867	26.1502	26.0386	26.3923	26.0084	0.0932177	0.750542	0.234527	0.303276
B1AH58	IFT27	Intraflagellar transport protein 27 homolog (Fragment)	23.5206	23.3514	23.2275	23.2658	23.6317	23.4172	22.9587	23.1633	23.0426	-0.228529	0.306468	-0.437356	0.0424271
B1AJY7	PSMD10	26S proteasome non-ATPase regulatory subunit 10	28.8386	28.1516	28.8792	28.7651	28.3455	28.6336	28.5516	28.3978	28.6091	-0.342014	0.28273	-0.229359	0.362211
B1AK88	CAPZB	F-actin-capping protein subunit beta	31.0915	31.0798	31.1055	31.0878	31.2215	31.0589	30.4206	30.6494	30.4358	-0.269784	0.0558901	-0.716038	0.00607513
B1AKR6	DYNLRB1	Dynein light chain roadblock-type 1	27.1747	27.1564	26.9616	26.847	27.2352	27.0318	26.6054	26.8065	26.8052	-0.359874	0.153016	-0.484251	0.0337938
B1ALA9	PRPS1	Ribose-phosphate pyrophosphokinase 1	27.9502	27.4156	27.9147	26.9648	26.0767	26.7662	25.459	25.4733	25.8747	-1.45791	0.0230293	-2.28357	0.0014601
B1ALY0	PALM2AKAP2	PALM2 and AKAP2 fusion (Fragment)	22.8491	22.8662	22.9683	24.4405	24.6447	24.5174	24.5648	24.6286	24.8527	1.33937	0.00141805	1.66179	0.000592654
B1ANH2	GUK1	Guanylate kinase (Fragment)	23.4919	21.6808	23.7824	24.3592	23.473	24.0239	23.6794	23.7193	23.9954	0.666726	0.466876	0.687297	0.387474
B3KNX7	PAK1	Non-specific serine/threonine protein kinase	25.5972	25.7559	25.9436	26.1379	26.4295	26.0449	26.5421	26.9327	26.1651	0.138246	0.541613	0.655316	0.0958233
B3KSI3	BCAT2	Branched-chain-amino-acid aminotransferase	23.62	23.3645	23.588	26.1607	26.4793	26.1383	27.1908	27.2605	26.8804	2.43498	0.00100598	3.46066	0.000358338
B3KWW1	DDX58	RNA helicase	23.839	24.2706	24.0274	19.3165	19.7439	19.225	18.3353	18.4003	17.2798	-4.91749	0.000885855	-6.16625	0.0010248
B4DDF4	CNN2	Calponin	30.6191	30.4757	30.3099	29.8707	30.1489	29.9965	29.6935	29.8761	29.7667	-0.763136	0.0205756	-0.815168	0.00867197
B4DIP2	ERBIN	Erbin	22.93	22.6047	22.9145	NA	18.5395	20.6941	19.355	NA	19.9864	NA	NA	NA	NA
B4DLN1	2 SV	cDNA FLJ60124, highly similar to Mitochondrial dicarboxylate carrier	23.8741	23.8798	23.8218	26.0665	26.0332	26.3043	26.8813	26.9697	26.7371	1.97585	0.000953844	2.87844	0.000294242
B4DLR8	NQO1	NAD(P)H dehydrogenase [quinone] 1	29.3008	29.6454	29.2716	29.7645	29.8626	29.7836	29.2814	29.142	29.4895	0.0973773	0.685896	-0.22736	0.352634
B4DR61	SEC61A1	Protein transport protein Sec61 subunit alpha isoform 1	28.0083	27.6663	28.1926	27.9215	27.7107	27.8867	27.4816	27.7153	27.34	-0.416344	0.0600744	-0.569151	0.0457556
B4DRY2	DIMT1	rRNA adenine N(6)-methyltransferase	21.5634	21.2612	18.8906	21.9273	22.1517	21.0231	21.1423	20.9375	21.0752	0.828665	0.524354	0.354213	0.749086
B4DXZ6	FXR1	Fragile X mental retardation syndrome-related protein 1	27.2868	27.5851	27.3162	26.4167	26.5054	26.3015	25.6637	25.9058	25.6512	-1.28849	0.00692296	-1.78155	0.00253302
B4DY08	HNRNPC	Heterogeneous nuclear ribonucleoproteins C1/C2	31.6771	31.8265	31.8	31.4849	31.8073	31.7087	30.4995	31.0233	29.9668	-0.40115	0.0811903	-1.39706	0.0268194
B4DY09	ILF2	Interleukin enhancer-binding factor 2	24.6849	23.9445	24.9505	24.9148	24.1826	24.5102	24.3554	23.8492	23.6347	-0.291041	0.515972	-0.705943	0.141138
B4DZG7	ARL1	ADP-ribosylation factor-like protein 1	25.0556	24.9854	25.5254	25.4182	24.8943	25.3441	24.692	24.7876	24.7715	-0.270218	0.355897	-0.564171	0.0328849
B4E0K5	MAPK14	Mitogen-activated protein kinase 14	25.1509	25.027	25.0189	26.0716	26.2306	26.2886	25.1454	24.8749	25.3663	0.831087	0.00466848	-0.0624472	0.721392
B4E1E0	CTPS1	CTP synthase	25.1101	24.851	25.3353	25.0852	24.6123	24.9299	24.6572	24.1967	24.7856	-0.523308	0.0680349	-0.678048	0.0416355
B4E3T4	RBPMS	HCG2043421, isoform CRA_c	26.2813	26.3977	26.5572	26.992	27.2692	27.3426	25.9478	26.1097	25.7577	0.48889	0.0576392	-0.599384	0.027539
B5MCF8	MPV17	Protein Mpv17	19.2456	NA	17.0072	21.5955	23.2542	21.7912	23.4372	24.9577	23.5343	NA	NA	NA	NA
B5MCH7	BZW2	Basic leucine zipper and W2 domain-containing protein 2	27.3805	27.155	27.351	27.1344	28.0489	27.1484	26.0897	26.2548	25.9043	-0.151871	0.730583	-1.33826	0.0021255
B5MDF5	RAN	GTP-binding nuclear protein Ran	30.1599	29.8979	30.2417	29.9267	29.9009	30.1326	29.4072	29.3946	29.0938	-0.413416	0.0270938	-0.926988	0.00631302
B7WPJ3	CASTOR1	Cytosolic arginine sensor for mTORC1 subunit 1	NA	16.8535	NA	19.9654	18.1781	19.7069	20.3388	20.1119	19.5489	NA	NA	NA	NA
B7Z2L0	BCAP29	B-cell receptor-associated protein	24.4554	22.685	25.3442	25.1364	23.4555	24.6232	24.4476	23.8805	24.6648	-0.0567721	0.965686	0.043746	0.966219
B7Z3Z9	ACSL1	Long-chain-fatty-acid--CoA ligase 1	NA	18.7994	NA	NA	18.7115	17.9761	22.119	20.6494	20.0455	NA	NA	NA	NA
B8ZWD1	DBI	Acyl-CoA-binding protein	27.5869	27.2424	27.4341	29.411	28.9715	29.3901	30.6514	30.6563	30.7717	1.53612	0.00371085	3.14628	0.000108634
B8ZZ75	GALM	Galactose mutarotase	22.2695	20.9888	22.3457	23.0668	23.0267	23.599	24.1087	23.8927	23.9922	1.06255	0.125569	2.00415	0.0166378
B8ZZ77	PPIL3	Peptidyl-prolyl cis-trans isomerase	23.3534	23.3467	23.2188	23.6207	23.4265	23.4447	23.2213	23.0857	23.4589	-0.109231	0.431595	-0.17669	0.286141
C9IYB4	PDK1	Protein-serine/threonine kinase (Fragment)	20.6182	19.3207	20.91	22.739	22.4346	22.3062	26.2452	25.7465	26.024	1.91007	0.0390674	5.59654	0.00170516
C9J1V9	EEF1E1-BLOC1S5	EEF1E1-BLOC1S5 readthrough (NMD candidate)	27.2455	27.177	27.1427	26.9724	27.3974	27.3069	26.9521	26.9615	26.6457	-0.263092	0.233039	-0.461046	0.0423244
C9J1Z8	ARF5	ADP-ribosylation factor 5 (Fragment)	18.643	NA	19.7617	21.4103	19.9515	20.6777	19.7254	19.6973	19.9402	NA	NA	NA	NA
C9J2G0	BABAM2	BRISC and BRCA1-A complex member 2 (Fragment)	24.1641	23.9018	24.0274	23.8407	24.3633	23.8961	23.7	24.1678	23.7017	-0.298042	0.270766	-0.300355	0.215586
C9J2N0	PFN2	Profilin	27.2831	26.7975	27.1178	27.4672	27.4456	27.3275	26.7386	26.6139	26.6449	0.0470277	0.770386	-0.526021	0.0187651
C9J2Y9	POLR2B	DNA-directed RNA polymerase subunit beta	23.2975	23.8463	23.6382	24.0051	23.7932	24.017	23.393	23.1909	23.4317	0.0441495	0.881582	-0.381175	0.181892
C9J3D7	CROT	Peroxisomal carnitine O-octanoyltransferase	20.9248	21.2439	19.9281	21.6701	21.6256	21.0149	20.0178	19.3095	20.8679	0.437701	0.515972	-0.75958	0.34314
C9J406	IMMT	MICOS complex subunit MIC60	22.3123	23.2965	22.757	23.8731	23.7064	23.6798	24.9427	24.261	25.3231	0.664194	0.185527	1.92793	0.0241172
C9J7I2	VPS35L	VPS35 endosomal protein-sorting factor-like	25.7767	25.6896	25.8443	26.1002	26.339	25.8999	26.035	25.9864	26.6619	0.0425912	0.831885	0.331855	0.232429
C9J813	CALD1	Caldesmon (Fragment)	29.337	29.145	29.6455	28.9907	28.3614	28.8728	28.2142	27.6637	27.84	-0.934523	0.0323517	-1.5956	0.00416865
C9JA93	TBC1D15	TBC1 domain family member 15 (Fragment)	21.4312	21.4151	21.6808	22.0682	21.8515	21.7906	22.3327	22.2658	22.4349	0.0941207	0.514347	0.70975	0.00291235
C9JAB9	NCK1	Cytoplasmic protein NCK1 (Fragment)	NA	NA	NA	18.0096	18.8976	18.5296	19.0339	19.6526	18.9567	NA	NA	NA	NA
C9JAM5	TBC1D23	TBC1 domain family member 23 (Fragment)	22.6243	22.6258	22.6444	21.737	21.8429	22.1152	22.0577	21.6858	21.7914	-1.03341	0.00580683	-0.912265	0.00484847
C9JAZ1	MTX2	Metaxin-2 (Fragment)	23.1706	22.9289	23.4109	24.6508	24.4959	24.6605	25.1197	24.8338	25.3442	1.13204	0.00338436	1.80341	0.00218032
C9JCK5	PSMA2	Proteasome subunit alpha type-2	25.6877	22.8738	25.8963	26.2817	25.7202	26.1836	26.1612	26.0417	26.1891	0.942327	0.471487	1.18571	0.328676
C9JD32	RPL23	60S ribosomal protein L23 (Fragment)	27.5529	27.0225	27.8241	27.1484	27.1956	27.7217	27.0145	27.6122	26.9734	-0.41156	0.275389	-0.392186	0.306235
C9JD84	LTBP1	Latent-transforming growth factor beta-binding protein 1	28.1981	28.629	28.5585	28.2234	28.7609	28.3401	27.3511	27.8731	27.2658	-0.320662	0.348664	-1.09096	0.0277537
C9JF46	LIMS1	LIM and senescent cell antigen-like-containing domain protein 1 (Fragment)	23.6204	23.2158	23.3482	24.149	24.8301	24.6121	24.4836	24.4201	23.9577	0.83534	0.0549343	0.766634	0.0355699
C9JFR7	CYCS	Cytochrome c (Fragment)	25.985	25.322	26.2019	27.7816	27.2731	27.8475	28.707	28.6578	28.4087	1.49747	0.0196138	2.62916	0.00223307
C9JG87	MRPL39	39S ribosomal protein L39, mitochondrial (Fragment)	25.2745	25.0703	25.2298	26.3742	26.6906	26.4348	27.0101	26.9799	26.6868	1.00809	0.00539195	1.57503	0.00132881
C9JHF5	MFF	Mitochondrial fission factor (Fragment)	21.9113	20.5525	22.1068	24.4964	22.1971	23.3865	24.1181	22.2717	24.3302	1.53621	0.197151	1.9241	0.10103
C9JIJ9	RBMS3	RNA-binding motif, single-stranded-interacting protein 3	25.0998	25.0003	25.0431	24.6551	25.0794	24.9565	24.1347	24.1503	23.8854	-0.451003	0.0704945	-1.11669	0.00235027
C9JIU5	TRIM22	E3 ubiquitin-protein ligase TRIM22 (Fragment)	21.6802	21.9605	21.9889	22.5323	22.2756	22.4371	21.9764	21.3463	21.2802	0.238186	0.238085	-0.467924	0.183888
C9JJ19	MRPS34	28S ribosomal protein S34, mitochondrial	22.4801	23.0342	23.0755	23.8847	23.9192	24.2422	24.4466	24.5709	24.5656	0.851775	0.0558901	1.53867	0.00658233
C9JK83	STAMBP	STAM-binding protein (Fragment)	23.0625	24.0809	23.6075	23.6098	24.1733	24.0892	23.7091	23.7935	23.2446	0.0735213	0.892573	-0.126964	0.79316
C9JN98	SERPINE2	Glia-derived nexin (Fragment)	26.9345	27.1382	26.7	27.1192	27.5189	26.9323	25.7733	26.3071	26.1485	-0.0343882	0.926896	-0.973646	0.0293958
C9JND6	PDCD10	Programmed cell death protein 10 (Fragment)	25.6133	25.2579	25.2727	25.559	25.2551	25.5222	24.9651	24.1766	25.1762	-0.236127	0.23812	-0.734417	0.10971
C9JNG9	COL6A3	Collagen alpha-3(VI) chain (Fragment)	29.3083	28.1714	29.1299	28.6748	29.029	28.9214	27.632	27.936	27.6093	-0.295048	0.515972	-1.26982	0.0344424
C9JQD4	PPIH	Peptidyl-prolyl cis-trans isomerase	24.0863	23.3113	23.8677	24.4646	24.1553	24.4374	24.0935	24.0603	23.6704	0.29711	0.318559	0.0606202	0.843649
C9JQS9	PCCB	Propionyl-CoA carboxylase beta chain, mitochondrial	25.2602	24.8843	25.104	26.3679	26.4563	26.4146	27.6181	27.5004	27.4541	1.02982	0.00245226	2.31567	0.000358338
C9JRL6	EML2	Echinoderm microtubule-associated protein-like 2	25.0618	24.8552	24.2382	24.54	24.6162	24.5266	24.7595	24.6603	24.735	-0.457744	0.256446	-0.125826	0.717425
C9JVY5	PALM2AKAP2	PALM2 and AKAP2 fusion (Fragment)	20.3666	20.773	20.5202	22.3733	21.4593	22.6088	23.0068	22.6952	23.5759	1.29359	0.0608123	2.41363	0.0043985
C9JWJ8	NFIX	Nuclear factor 1	23.808	23.17	24.5435	25.3084	24.6903	24.935	24.3469	24.1731	24.7424	0.837125	0.167516	0.454606	0.362211
C9JYY6	NRCAM	Neuronal cell adhesion molecule	25.6739	25.0046	25.4706	27.3953	27.2226	27.4151	27.9008	27.8647	27.9413	1.66103	0.00393832	2.39349	0.000973756
C9K0R9	IMPDH1	Inosine-5'-monophosphate dehydrogenase 1 (Fragment)	20.119	NA	20.4141	21.9794	18.4622	21.261	20.9102	20.1782	21.3454	NA	NA	NA	NA
D6R9R5	SAR1B	GTP-binding protein SAR1b (Fragment)	27.4211	27.3405	27.5423	28.88	28.9223	28.8567	29.9754	29.9293	29.6479	1.15143	0.000537641	2.29051	0.000545152
D6RAT0	RPS3A	40S ribosomal protein S3a	28.4621	28.6124	28.7526	28.4008	28.2597	28.4341	28.0566	27.9301	27.4677	-0.544442	0.0193692	-0.916612	0.0246836
D6RBQ9	HNRNPD	Heterogeneous nuclear ribonucleoprotein D0 (Fragment)	20.7517	20.002	20.8209	21.6299	20.6561	NA	NA	NA	NA	NA	NA	NA	NA
D6RBW1	EIF4E	Eukaryotic translation initiation factor 4E	26.4501	26.0703	26.7325	26.5045	26.2468	26.1192	25.9411	25.8	25.6292	-0.427736	0.142205	-0.753244	0.0259219
D6RCB9	NHP2	Ribonucloprotein (Fragment)	26.2336	25.9265	26.4416	26.4601	26.5052	26.5792	25.9649	26.1288	25.9568	0.014013	0.929794	-0.309439	0.102802
D6RD44	TCEAL4	Transcription elongation factor A protein-like 4 (Fragment)	23.3158	25.1426	23.7099	25.7098	25.5565	25.3173	25.2854	24.8637	25.3395	1.17151	0.203167	0.98109	0.237907
D6RER5	SEPTIN11	Septin	30.9696	30.9991	31.0116	31.2221	31.2427	31.1469	30.7729	30.8581	31.0085	-0.0898477	0.327648	-0.239348	0.0644389
D6REX3	SEC31A	Protein transport protein Sec31A	29.276	29.1392	29.3031	29.0247	29.0022	28.9661	28.4398	28.445	28.4417	-0.542021	0.000735889	-0.922961	7.86948e-05
D6RF35	GC	Gc-globulin	27.8634	26.4499	27.2327	NA	NA	NA	20.8124	17.918	NA	NA	NA	NA	NA
D6RFH4	CYB5B	Cytochrome b5 type B	25.0308	24.5707	25.0009	25.835	25.5143	25.7258	26.7683	26.639	26.3541	0.523983	0.0434029	1.59396	0.0030213
D6RFJ0	CAMK2A	Calcium/calmodulin-dependent protein kinase	25.5782	24.6995	25.6735	26.2086	25.6255	25.9145	25.3161	25.2122	26.0843	0.298877	0.481921	0.094804	0.841808
D6RFN0	COPS4	COP9 signalosome complex subunit 4	26.8249	27.0358	26.8614	26.7056	26.9778	26.835	26.3077	26.4278	26.4703	-0.368171	0.115183	-0.631151	0.0157623
D6RHZ7	RAP1GDS1	Rap1 GTPase-GDP dissociation stimulator 1 (Fragment)	21.255	NA	NA	NA	NA	NA	21.1854	19.7511	18.902	NA	NA	NA	NA
D9J307	HLA-B	HLA class I antigen	25.9568	26.0994	26.0417	24.8041	24.4256	24.8607	23.2053	23.4001	23.4249	-1.63612	0.00327218	-2.81492	0.000349004
E2QRB3	PYCR1	Pyrroline-5-carboxylate reductase	26.5582	26.5528	26.777	26.8499	26.5048	26.7943	25.387	24.7394	25.4574	-0.213252	0.198671	-1.56046	0.00671737
E5RFU2	EPHX2	Bifunctional epoxide hydrolase 2	20.5615	NA	19.6909	21.7879	22.2248	22.0703	22.4038	22.3169	22.299	NA	NA	NA	NA
E5RGJ2	EMC2	ER membrane protein complex subunit 2 (Fragment)	21.7192	21.8505	22.0148	22.619	22.3435	22.3152	22.6199	22.1388	22.8193	0.264149	0.178384	0.538788	0.0898046
E5RGS7	4 SV	LIM zinc-binding domain-containing protein	27.3918	27.4318	27.1881	26.4911	27.1349	26.8109	26.6234	26.8109	26.3342	-0.825215	0.0549343	-0.87349	0.0220786
E5RH53	RMDN1	Regulator of microtubule dynamics protein 1	24.2828	23.8595	24.1966	24.4971	25.2178	24.9503	25.3723	25.2373	25.5022	0.475167	0.186634	1.1319	0.00232867
E5RI60	ADAMTS1	A disintegrin and metalloproteinase with thrombospondin motifs 1	25.2044	24.7727	25.6492	27.1281	26.5897	26.6164	25.171	25.1895	25.2762	1.26905	0.0280475	-0.122252	0.649579
E5RI99	RPL30	60S ribosomal protein L30 (Fragment)	29.9919	29.5746	30.2553	30.2162	29.7907	30.2208	29.6585	29.7957	29.7396	-0.164974	0.551104	-0.335068	0.144048
E5RIA4	DNPEP	Aspartyl aminopeptidase	25.7294	25.6	25.6418	26.5224	26.5531	26.9206	26.8433	26.7634	26.7899	0.708069	0.0189992	1.01614	0.000383823
E5RJR5	SKP1	S-phase kinase-associated protein 1	27.6986	27.5966	28.0278	28.21	27.7002	28.0527	27.6753	27.3891	28.1221	-0.0869559	0.709779	-0.17119	0.540502
E5RK69	ANXA6	Annexin	27.1353	27.3511	27.0332	28.0324	28.2392	28.1206	27.4736	27.1724	27.6569	0.657262	0.0393918	0.13538	0.572503
E7EM64	COPS6	COP9 signalosome complex subunit 6	25.326	24.974	25.7775	26.264	25.448	26.0415	25.6996	25.8614	26.2805	0.258399	0.532094	0.462308	0.185965
E7EMF1	ITGA2	Integrin alpha-2	22.3636	22.8436	22.4145	22.2891	21.8799	21.3311	20.8397	20.4464	20.4318	-1.00745	0.0870577	-2.09365	0.00378323
E7ENN3	SYNE1	Nesprin-1	27.0255	27.273	26.8978	27.433	27.6823	27.4537	28.1858	28.4701	27.9316	0.157254	0.53309	1.00466	0.0252908
E7ENQ1	MAP4K4	Mitogen-activated protein kinase kinase kinase kinase 4	25.8211	25.5432	25.9194	26.1274	26.1261	26.207	25.6969	25.4157	25.6909	0.0919919	0.349631	-0.285778	0.0758065
E7ENY0	ADD1	Alpha-adducin	27.0619	26.8449	26.9111	27.3632	27.6344	27.5275	26.8701	26.8879	26.5673	0.268774	0.111308	-0.289939	0.123031
E7EPT4	NDUFV2	NADH dehydrogenase [ubiquinone] flavoprotein 2, mitochondrial	25.7524	24.9653	25.973	26.5896	26.1975	26.4597	27.1785	27.1016	27.307	0.551737	0.190904	1.50642	0.0118084
E7EQI7	WASHC5	WASH complex subunit 5	26.4286	25.9362	26.7899	27.7385	28.1254	27.8353	25.2761	25.6626	25.0464	1.21457	0.0233152	-1.18224	0.0270244
E7EQL5	DYNC1I2	Cytoplasmic dynein 1 intermediate chain 2 (Fragment)	23.7867	24.0593	23.754	24.0648	24.4378	24.1072	23.6785	23.6422	23.8196	0.0363066	0.89751	-0.278954	0.182832
E7EQV9	RPL15	Ribosomal protein L15 (Fragment)	24.5133	24.4885	25.561	24.9994	23.469	23.9808	24.5546	24.5273	24.5607	-1.00478	0.218155	-0.432424	0.31134
E7ERK9	EIF2B4	Translation initiation factor eIF-2B subunit delta	23.3818	22.2365	21.0816	23.6529	24.351	24.3027	25.1849	24.3786	25.1264	1.56865	0.157826	2.53761	0.0427702
E7ESB6	GIGYF2	GRB10-interacting GYF protein 2 (Fragment)	21.6342	21.3837	21.6456	22.1843	22.5425	21.8889	21.7621	22.6944	22.3714	0.350466	0.245044	0.595777	0.14311
E7ESC6	XPO7	Exportin-7	23.6748	23.27	22.3453	23.9187	24.2371	23.0348	23.8525	24.2423	24.0512	0.33324	0.666591	0.826287	0.171926
E7ESK6	SDC2	Syndecan	24.0084	23.7162	24.2016	24.4354	24.082	24.2708	24.0509	23.818	24.3181	-0.0129448	0.945644	-0.0387969	0.850809
E7ESY4	MTA1	Metastasis-associated protein MTA1	26.5734	26.6575	26.408	25.0007	25.5443	25.1616	24.5392	25.6766	24.6846	-1.61101	0.0079966	-1.70516	0.0243396
E7ETK5	IMPDH2	Inosine-5'-monophosphate dehydrogenase	28.2519	28.2168	28.2006	28.5222	28.7248	28.3837	28.0198	27.781	27.2137	0.0202067	0.908511	-0.677331	0.0850306
E7ETU9	PLOD2	Procollagen-lysine 5-dioxygenase	26.1227	26.1932	26.3218	25.6732	24.9179	25.4444	24.1116	23.9238	24.9557	-1.16765	0.0209381	-2.00789	0.00845534
E7ETY7	GPX8	Glutathione peroxidase	25.3787	25.1111	25.3912	25.0131	25.4024	25.1055	24.1825	24.7841	24.3694	-0.420252	0.0793387	-0.974037	0.0170937
E7EU96	CSNK2A1	Casein kinase II subunit alpha	24.148	23.0528	24.6971	24.6435	23.5742	24.4298	24.3007	24.3979	24.4124	-0.0503684	0.947977	0.278644	0.616951
E7EUC7	UGP2	UTP--glucose-1-phosphate uridylyltransferase	29.4452	29.3623	29.3667	30.0259	30.1748	30.2606	30.7766	30.9435	30.6282	0.462083	0.0192003	1.26564	0.00223307
E7EVC7	ATG16L1	Autophagy-related protein 16-1	23.1866	22.6024	23.2639	24.3159	24.1561	24.1778	22.6404	22.6464	23.4383	0.898705	0.0201256	-0.234952	0.536334
E7EVJ4	STAU2	Double-stranded RNA-binding protein Staufen homolog 2	21.7916	22.4368	21.8035	22.3355	23.0644	22.5163	21.9803	22.4433	21.9856	0.327833	0.498842	4.50748e-05	0.999891
E7EVX8	PRPF31	Pre-mRNA-processing factor 31	21.2879	19.6682	21.5621	22.0808	20.6921	21.7802	21.8913	21.1827	21.9328	0.378012	0.68805	0.703819	0.356998
E7EWW9	GSTM1	Glutathione transferase	25.3952	24.7589	25.5303	25.5516	25.7424	26.0085	26.5053	26.5281	26.3658	0.23911	0.457403	1.1126	0.0129966
E7EX17	EIF4B	Eukaryotic translation initiation factor 4B	28.2803	27.9955	28.5316	28.9319	28.7102	28.7405	29.2977	28.771	29.4447	0.224762	0.233603	0.776276	0.0427475
E7EX44	CALD1	Caldesmon	32.8397	32.8244	32.9914	32.588	32.1819	32.4451	31.8457	31.7452	32.0964	-0.780447	0.0111088	-1.1151	0.00202326
E7EX90	DCTN1	Dynactin subunit 1	28.4401	28.3474	28.4914	28.7195	28.7604	28.805	28.3666	28.324	28.4701	0.0350618	0.394054	-0.165114	0.0147308
E9PB51	RBM4	RNA-binding protein 4 (Fragment)	24.1723	22.9258	23.0187	23.536	23.6893	23.5401	23.011	23.0377	23.5237	-0.0840873	0.881382	-0.307188	0.558615
E9PB61	ALYREF	THO complex subunit 4	25.1781	24.9963	26.0602	25.3169	25.216	25.38	25.4931	24.0059	24.8277	-0.407519	0.338141	-0.761706	0.266303
E9PBS1	PAICS	AIR carboxylase (Fragment)	28.8721	29.0324	28.7443	29.0457	29.1994	29.009	28.9499	28.8593	28.8619	-0.0984575	0.631281	-0.118261	0.489047
E9PC15	AGK	Acylglycerol kinase, mitochondrial	24.6525	24.4237	24.4264	25.9725	26.2326	26.0826	26.7698	26.9887	26.5698	1.29476	0.00303421	2.14952	0.00121661
E9PC52	RBBP7	Histone-binding protein RBBP7	24.9875	24.4009	25.2071	25.1227	24.0146	24.9095	24.286	23.5369	24.571	-0.483215	0.370268	-0.8596	0.103358
E9PCA1	CCT5	CCT-epsilon	29.1476	28.8398	29.0493	29.0178	28.7886	28.9543	28.9333	28.8093	28.9935	-0.392296	0.0232617	-0.225964	0.0457556
E9PCT3	CAV2	Caveolin	18.6624	20.7772	19.1857	22.2586	21.2902	21.9358	23.2945	22.9875	23.4823	1.98614	0.103407	3.58731	0.0157543
E9PCY7	HNRNPH1	Heterogeneous nuclear ribonucleoprotein H	28.6238	28.0597	28.7562	28.4984	28.2366	28.5751	28.0543	27.9789	28.1063	-0.34346	0.221272	-0.559135	0.0492516
E9PDE8	HSPA4L	Heat shock 70 kDa protein 4L	21.6573	22.2085	22.1525	24.9227	24.1864	24.7542	24.3009	24.1066	24.3403	2.31473	0.0072939	2.11746	0.00263472
E9PDF6	MYO1B	Unconventional myosin-Ib	28.7113	28.7242	28.7382	28.0218	27.9094	27.9636	27.0456	27.0346	27.1772	-1.05987	0.000905893	-1.76448	0.000237409
E9PEP6	NRP1	Neuropilin	25.2018	25.1882	25.2898	24.358	25.6667	25.7859	24.6599	24.2505	25.0837	-0.256656	0.689564	-0.687565	0.0630939
E9PF17	VCAN	Versican core protein	26.7141	26.4458	26.8379	25.5759	25.3499	25.4452	24.3711	24.398	24.8606	-1.50922	0.00131239	-2.24844	0.00121686
E9PF55	TNS1	Tensin-1	26.5597	26.2255	26.2583	25.9549	26.401	25.8304	25.8589	26.0824	25.6971	-0.586004	0.0961791	-0.594051	0.0374063
E9PFK9	RABGEF1	Rab5 GDP/GTP exchange factor	25.3086	25.5184	25.0764	24.9279	25.3609	25.1658	24.0676	24.9639	24.1024	-0.44988	0.181073	-1.04887	0.0657137
E9PFR3	PPP2R5D	Serine/threonine-protein phosphatase 2A 56 kDa regulatory subunit	25.7685	26.7854	25.5976	25.7661	26.7465	26.1439	25.6341	25.611	25.4586	-0.131941	0.858484	-0.608269	0.280615
E9PGC8	MAP1A	Microtubule-associated protein 1A	29.6929	29.5949	29.809	29.8101	29.722	29.7201	28.8102	28.6855	28.7107	-0.248462	0.0120144	-1.08918	0.000374838
E9PGT6	COPS8	COP9 signalosome complex subunit 8	25.5771	25.5176	25.5714	25.9755	26.2239	25.9211	25.8877	25.7974	25.7732	0.184536	0.254975	0.138387	0.075488
E9PHI6	DYNC1LI1	Dynein light intermediate chain	26.9309	27.0117	27.0974	26.9708	27.0065	26.7565	26.6711	26.4886	26.8455	-0.402346	0.0497342	-0.470682	0.0240997
E9PHK0	CLEC3B	Tetranectin	25.6645	26.5894	25.2998	24.2478	25.1524	24.2797	24.3136	24.4465	24.6244	-1.59154	0.0827421	-1.51544	0.0457556
E9PHY0	ACP2	Lysosomal acid phosphatase	22.3261	NA	22.6365	24.5535	24.263	24.6489	25.4913	25.8437	25.1986	NA	NA	NA	NA
E9PJH7	SLC25A22	Mitochondrial glutamate carrier 1 (Fragment)	23.0686	22.5862	22.9463	24.7595	24.9423	24.8477	25.7458	25.8973	25.877	1.68249	0.00187126	2.84728	0.000366653
E9PK25	CFL1	Cofilin, non-muscle isoform	32.0888	31.1857	32.2527	31.7897	30.606	31.5153	30.9656	30.8396	31.4226	-0.839001	0.210091	-0.892174	0.0808623
E9PK91	BCLAF1	Bcl-2-associated transcription factor 1	25.7133	25.4502	25.6473	25.7278	25.2695	25.5132	24.4979	24.7222	25.0593	-0.400391	0.0755971	-0.969518	0.0103352
E9PKG1	PRMT1	Protein arginine N-methyltransferase 1	28.9401	29.1469	28.9221	29.0102	29.0662	29.0224	28.4841	28.4027	28.5891	-0.270362	0.159766	-0.636769	0.0166378
E9PKP7	UBTF	Nucleolar transcription factor 1	26.1058	24.6101	26.6626	26.6676	24.977	25.9686	25.9002	25.8345	25.6998	-0.222053	0.833701	-0.107061	0.885225
E9PKU4	RPL8	60S ribosomal protein L8 (Fragment)	29.9909	29.9511	30.0099	30.0929	30.1141	30.0156	29.9187	29.8119	29.491	-0.210051	0.0394136	-0.369114	0.0913497
E9PKU7	GANAB	Neutral alpha-glucosidase AB	24.5921	24.4854	24.7737	25.698	25.0379	25.2714	25.5851	24.8714	25.8776	0.418483	0.157994	0.701911	0.103963
E9PKV2	MRPL17	39S ribosomal protein L17, mitochondrial (Fragment)	26.7052	27.526	27.5191	26.9586	26.9447	26.8704	26.9487	26.8379	25.0431	-0.625773	0.169459	-1.09922	0.241274
E9PL57	NEDD8-MDP1	NEDD8-MDP1 readthrough (Fragment)	27.6488	27.4928	28.0185	28.3769	27.7295	28.1721	27.8503	27.2749	27.9093	0.072523	0.813051	-0.167596	0.552808
E9PL69	RRM1	Ribonucleoside-diphosphate reductase large subunit	23.5983	23.6998	23.7656	22.558	22.0225	21.9516	21.6677	NA	21.6198	-1.81081	0.00519104	NA	NA
E9PL71	EEF1D	Elongation factor 1-delta (Fragment)	23.5422	23.5665	23.6537	NA	22.9238	23.4235	NA	24.4351	24.5474	NA	NA	NA	NA
E9PLD0	RAB1B	Ras-related protein Rab-1B	29.4693	29.4326	29.1985	29.3397	29.8393	29.4883	29.3601	29.444	29.2772	-0.111285	0.686702	-0.13205	0.440449
E9PLK3	NPEPPS	Aminopeptidase	29.1243	29.1944	29.0847	28.9961	29.3575	29.2706	28.9482	28.8586	28.7706	-0.226609	0.27427	-0.401003	0.0300724
E9PLL6	RPL27A	60S ribosomal protein L27a	28.2378	28.0184	28.167	27.9094	28.1169	27.9831	27.5699	27.7118	27.6211	-0.438218	0.0190281	-0.63253	0.00263472
E9PLU0	PDHX	Pyruvate dehydrogenase protein X component, mitochondrial (Fragment)	NA	NA	NA	20.7607	21.3055	20.4299	23.5823	23.5496	23.4903	NA	NA	NA	NA
E9PM00	DHCR7	7-dehydrocholesterol reductase (Fragment)	25.5075	25.37	25.7142	26.8471	27.0716	27.0669	28.357	28.5455	27.9515	1.16435	0.00300159	2.62837	0.0013958
E9PMD4	SSRP1	FACT complex subunit SSRP1 (Fragment)	26.083	26.3623	25.9604	25.6302	26.0102	25.8877	25.2331	25.164	24.7095	-0.592816	0.0909781	-1.22542	0.0166147
E9PMS6	LMO7	LIM domain only protein 7	26.5438	26.703	26.3612	23.9171	24.5547	24.2766	23.1957	23.4498	23.2164	-2.5868	0.00354186	-3.3744	0.000545152
E9PMT2	LMO7	LIM domain only protein 7	22.0522	22.5076	22.1415	NA	20.2101	19.4539	NA	NA	19.4593	NA	NA	NA	NA
E9PNF7	PRCP	Lysosomal Pro-X carboxypeptidase	20.1933	17.1586	21.7779	23.213	21.3904	23.092	23.7621	23.7529	23.1092	2.5549	0.228889	3.70574	0.0761873
E9PNQ8	THY1	Thy-1 antigen (Fragment)	28.3504	27.7344	28.0296	28.4753	28.0678	28.7519	27.9652	28.3543	27.1784	0.093262	0.780119	-0.331243	0.503963
E9PPJ0	SF3B2	Splicing factor 3B subunit 2	28.6197	28.0866	28.7811	28.2832	28.0108	28.2112	27.554	27.7261	27.7114	-0.627634	0.0568062	-0.95767	0.0130243
E9PQD7	RPS2	40S ribosomal protein S2	28.0544	28.0621	28.3357	29.0646	28.7735	29.0797	28.3507	28.4208	28.358	0.521621	0.0301006	0.10004	0.349781
E9PQY2	PFDN4	Prefoldin subunit 4	25.1592	25.348	25.0485	25.2811	24.7692	24.8894	24.5325	24.4272	24.9954	-0.505601	0.117857	-0.659264	0.0576418
E9PRJ8	CD81	Tetraspanin (Fragment)	27.851	27.2822	27.8757	28.7252	28.7043	28.8289	27.6744	27.6863	27.9453	0.78293	0.0215493	-0.026704	0.901458
E9PSI1	3 SV	Transmembrane 9 superfamily member	25.015	25.2669	24.9567	25.0519	25.209	25.0105	24.4444	24.8809	25.2058	-0.289361	0.225875	-0.361523	0.292796
F2Z2E2	IQGAP3	Ras GTPase-activating-like protein IQGAP3	21.7413	21.8547	22.1642	21.2323	21.2994	24.2664	20.3089	26.6569	27.2723	0.0457063	0.975067	2.70023	0.350936
F2Z2Y4	PDXK	Pyridoxal kinase	27.0034	26.8408	26.4981	27.8432	28.0096	27.9279	29.2541	29.036	28.9856	0.845827	0.0290328	2.18546	0.00198406
F5GWT4	WNK1	Non-specific serine/threonine protein kinase	25.0451	25.6548	25.5533	25.3117	25.7833	25.594	24.3732	24.5905	24.4535	-0.15502	0.670875	-1.07107	0.0204348
F5GY37	PHB2	Prohibitin	27.0324	26.9629	27.1349	28.0672	28.1707	28.2073	28.9011	29.1503	28.766	0.804704	0.00149685	1.76999	0.00126782
F5GYQ1	ATP6V0D1	V-type proton ATPase subunit	25.479	25.1159	25.8904	26.0733	25.263	25.9401	26.5765	26.2913	26.422	-0.0365508	0.933006	0.809171	0.0283118
F5GYZ5	SOD2	Superoxide dismutase (Fragment)	27.4972	27.3546	27.4326	28.1849	28.5203	28.1299	28.9296	29.0276	28.5674	0.549977	0.0434021	1.28768	0.00447089
F5GZS6	SLC3A2	4F2 cell-surface antigen heavy chain	29.2169	29.1803	29.1579	28.1272	28.2762	28.1107	27.9437	27.8315	28.0568	-1.3139	0.00145887	-1.36672	0.000566031
F5H1F6	VPS37B	Vacuolar protein sorting-associated protein 37B (Fragment)	23.9603	23.6654	23.7849	23.6456	23.6258	23.5306	22.8711	22.6315	23.0285	-0.503175	0.0117425	-1.08559	0.00326127
F5H269	DMXL1	DmX-like protein 1	24.3586	23.9559	24.3569	24.206	24.2558	24.6392	23.7027	23.3009	23.5049	-0.157074	0.47407	-0.846669	0.00983199
F5H2F4	MTHFD1	C-1-tetrahydrofolate synthase, cytoplasmic	29.0673	28.9275	29.001	29.5748	29.4703	29.6182	30.3187	30.2652	30.3002	0.255578	0.0156767	1.17039	0.000157321
F5H345	HMBS	Hydroxymethylbilane synthase	26.514	25.9962	26.1237	26.1037	26.5341	26.4959	25.902	26.3407	25.959	-0.133689	0.625654	-0.269777	0.311442
F5H442	TSG101	Tumor susceptibility gene 101 protein	26.838	27.1191	26.9121	26.6691	26.906	26.8012	26.1194	26.2132	26.2713	-0.464588	0.0793387	-0.880807	0.00849486
F5H5D3	TUBA1C	Tubulin alpha chain	34.7521	34.8698	34.7248	34.2456	34.4535	34.357	33.8144	33.8069	33.7558	-0.730486	0.0136956	-1.1156	0.00197769
F5H5N2	ISCU	Iron-sulfur cluster assembly enzyme ISCU, mitochondrial	28.2998	27.2758	28.5044	28.5879	28.8626	29.01	27.7086	28.0324	27.5283	0.493279	0.333708	-0.395906	0.404434
F5H5P2	3 SV	2-oxoisovalerate dehydrogenase subunit alpha	25.4941	25.6626	25.3173	26.9676	26.9974	27.0271	27.9563	27.9225	27.8262	1.20574	0.00675307	2.2846	0.00104614
F5H5V4	PSMD9	26S proteasome non-ATPase regulatory subunit 9 (Fragment)	23.4155	22.8132	23.3271	23.6266	21.7576	23.1065	23.0579	23.0424	23.0769	-0.655306	0.408469	-0.251941	0.200004
F5H6I7	ATL3	Atlastin-3	23.8255	23.4254	23.7779	23.7442	23.6571	23.8399	23.8238	23.5834	23.9022	-0.229483	0.120175	-0.0321858	0.826679
F5H8H2	MVK	Mevalonate kinase	18.9731	19.7498	21.7616	24.3389	23.9976	24.4574	26.1659	25.9623	26.2426	3.80287	0.0294343	5.83639	0.00651891
F6QDS0	hCG_2043426	RNA helicase	26.4077	26.5823	26.3796	26.0339	26.7258	26.6549	26.4565	26.5011	26.1483	-0.285275	0.421954	-0.213645	0.328676
F6T1Q0	PDE12	2',5'-phosphodiesterase 12	27.181	26.5297	26.9485	26.987	26.9945	27.1145	26.708	26.7828	26.7779	-0.154649	0.47407	-0.255826	0.222943
F6T7Q3	FKBP1A	Peptidylprolyl isomerase	28.3904	27.7171	28.2381	28.5601	28.2774	28.5362	28.063	28.3581	28.1825	0.0424557	0.867209	-0.0397112	0.870144
F6TLX2	GLOD4	Glyoxalase domain-containing protein 4	26.8061	27.3563	26.6407	26.0225	25.583	25.706	26.3584	26.6254	26.5002	-1.46414	0.0238661	-0.565388	0.15262
F6U1T9	PPP3R1	Calcineurin subunit B type 1	27.1211	27.5615	27.2041	27.0146	27.3262	27.0353	26.9061	27.1335	27.2706	-0.470484	0.157826	-0.317897	0.255855
F6XZQ7	GSTM2	Glutathione S-transferase	24.9202	24.4514	23.7757	24.7416	24.5678	25.0928	25.7069	25.4141	25.2455	0.11803	0.826754	0.947347	0.096654
F6Y5H0	RBMS1	RNA-binding motif, single-stranded-interacting protein 1	26.2121	26.2181	26.1431	25.8175	26.4723	26.2043	25.0311	25.189	24.782	-0.326656	0.285826	-1.31611	0.00370623
F8VQE1	LIMA1	LIM domain and actin-binding protein 1	24.5883	24.5672	24.1072	22.4562	23.213	23.176	22.6546	22.8818	22.9285	-1.77275	0.0183871	-1.72501	0.00438458
F8VQX6	METTL7A	Methyltransferase-like protein 7A (Fragment)	26.0005	25.6576	25.6739	27.5687	27.9686	27.6509	29.2499	29.4961	29.2468	1.65182	0.0043581	3.42792	0.000374838
F8VU90	FKBP11	Peptidylprolyl isomerase	27.1725	27.1398	27.1608	26.8583	27.1536	26.8527	26.0069	27.367	26.328	-0.503145	0.037782	-0.716131	0.217385
F8VUA2	CHMP1A	Charged multivesicular body protein 1a	26.5343	26.2625	26.2679	26.0404	26.5324	26.396	25.5153	25.6461	25.4667	-0.332237	0.210584	-0.937915	0.00399121
F8VVM2	SLC25A3	Phosphate carrier protein, mitochondrial	23.275	23.6878	23.6623	25.4648	25.9295	25.4174	26.3888	26.7398	26.9363	1.76192	0.00881597	3.0209	0.00129199
F8VXU5	VPS29	Vacuolar protein sorting-associated protein 29	26.9369	26.8476	27.0651	27.1262	26.9831	26.9769	26.5647	26.6681	26.9839	-0.221405	0.0400473	-0.336697	0.0759488
F8VZX2	PCBP2	Poly(rC)-binding protein 2	NA	NA	20.861	22.1913	NA	21.852	22.2846	21.9445	20.4932	NA	NA	NA	NA
F8W038	C17orf49	Chromosome 17 open reading frame 49	24.2439	23.9202	24.2283	24.9388	24.9914	25.0351	23.8378	24.2891	24.2402	0.557341	0.00658727	-0.134169	0.507526
F8W651	COPZ1	Coatomer subunit zeta	26.986	27.1503	26.9262	26.7819	27.1722	27.052	26.2969	26.2797	26.2533	-0.319058	0.209406	-0.869905	0.00597692
F8W6I7	HNRNPA1	Helix-destabilizing protein	30.4069	30.5249	30.6421	30.4807	30.1261	30.3274	29.3404	29.639	29.6483	-0.513467	0.0358806	-1.10776	0.0039976
F8W7C6	RPL10	60S ribosomal protein L10	23.8529	24.6938	23.8545	23.6738	23.5049	23.3733	23.6392	23.3243	24.2704	-0.9167	0.103781	-0.514821	0.346296
F8W7Q4	FAM162A	Protein FAM162A	25.6466	25.7317	25.609	26.5132	26.5958	26.2176	27.3668	27.2666	27.4354	0.47949	0.0723944	1.5681	0.000700076
F8W7U3	WASHC2A	WASH complex subunit 2A	27.071	27.2808	27.2794	27.5091	27.1701	27.3314	27.2617	26.6786	27.133	-0.173824	0.352893	-0.311672	0.229864
F8W809	TXNRD1	Thioredoxin-disulfide reductase	26.8031	27.1888	26.5305	26.3443	26.9511	26.5366	24.6662	24.9481	24.8664	-0.530408	0.23941	-2.13962	0.00422327
F8W9J4	DST	Dystonin	24.9516	25.1505	24.8662	24.3715	24.8404	24.7771	23.3402	23.6912	23.407	-0.626689	0.0780833	-1.63565	0.00334222
F8W9U3	ABHD14B	Protein ABHD14B	25.999	26.0927	26.1336	27.033	26.691	26.9542	27.6008	27.4633	27.4502	0.517342	0.0290558	1.30395	0.000855489
F8W9X7	CCDC93	Coiled-coil domain-containing protein 93	24.1199	24.2187	24.481	25.5449	24.8305	25.0564	25.3921	24.573	25.1296	0.570481	0.118015	0.632672	0.0966462
F8WBA3	PRKD1	Serine/threonine-protein kinase	24.2113	24.0682	24.1615	23.66	23.7636	23.505	22.6978	22.8599	23.0426	-0.804444	0.00536135	-1.40598	0.00111505
F8WBL2	BYSL	Bystin	25.2491	25.4935	25.2403	25.2926	25.1142	24.9324	25.5662	25.9455	25.9121	-0.514847	0.0790497	0.354602	0.164239
F8WD26	LMO7	LIM domain only protein 7	30.4751	30.5954	30.4027	29.0528	29.2709	28.9324	28.2709	28.3638	28.3695	-1.70598	0.00312386	-2.28204	0.000471309
F8WJN3	CPSF6	Cleavage and polyadenylation specificity factor subunit 6	25.5407	25.6753	25.6209	25.967	25.8851	25.8841	25.5573	25.2952	25.4461	-0.000508012	0.996166	-0.30515	0.0678202
G3V0E4	PMPCB	Beta-MPP	24.7994	24.7729	23.6386	25.7233	26.0303	25.9194	26.6957	26.7192	26.5861	1.18711	0.0972611	2.13766	0.0162311
G3V0I5	NDUFV1	NADH dehydrogenase [ubiquinone] flavoprotein 1, mitochondrial	24.5019	24.0887	24.1366	25.7558	26.1046	25.8768	26.785	26.6605	26.5755	1.36974	0.00651114	2.30552	0.000709728
G3V121	CCDC25	Coiled-coil domain-containing protein 25	26.5833	26.7336	26.2503	24.8304	24.8259	24.6742	24.1755	24.2967	24.391	-2.04585	0.00365763	-2.36041	0.00170383
G3V158	DERA	2-deoxy-D-ribose 5-phosphate aldolase	24.5189	24.6927	24.5478	24.5892	25.1291	24.8362	25.0834	25.2903	24.8668	-0.0352247	0.900315	0.368008	0.136076
G3V180	DPP3	Dipeptidyl peptidase 3	26.4517	26.1284	26.5532	27.034	26.5081	26.9037	27.1012	26.6425	27.2508	0.137229	0.55165	0.494661	0.0857504
G3V1L9	TJP1	Tight junction protein ZO-1	28.6308	28.549	28.6771	28.1024	28.2981	28.0273	26.5494	26.6606	26.9674	-0.776616	0.00675307	-2.01886	0.000704301
G3V2S6	ATP6V1D	V-type proton ATPase subunit D	22.8266	21.5914	23.1171	23.1605	22.9927	23.0519	21.9581	21.7254	22.3555	0.256375	0.663255	-0.624435	0.296932
G3V3A4	SNW1	SNW domain-containing protein 1	23.0712	22.5309	22.9316	22.7881	22.7015	22.765	20.9957	20.9639	22.5477	-0.393305	0.0691082	-1.46784	0.0756064
G3V3E8	NPC2	Epididymal secretory protein E1	31.4955	31.4238	31.4328	31.3928	31.5938	31.6217	30.998	30.7187	30.5567	-0.214835	0.130043	-0.818615	0.0112497
G3V3H3	KLC1	Kinesin light chain	28.6925	28.7041	28.666	28.7978	28.7121	28.9531	28.8464	28.5067	28.6276	-0.166797	0.189141	-0.152983	0.292273
G3V3R7	ATXN3	Ubiquitinyl hydrolase 1 (Fragment)	24.0167	23.965	23.8153	23.9883	24.3171	23.9861	23.6089	23.7634	24.0747	-0.135445	0.522588	-0.24238	0.253591
G3V4P8	GMFB	Glia maturation factor beta (Fragment)	27.3463	27.1204	27.3413	26.8778	27.3408	26.785	25.5463	25.068	26.1076	-0.568371	0.080351	-1.8211	0.00883441
G3V4W4	GNPNAT1	Glucosamine 6-phosphate N-acetyltransferase (Fragment)	26.7346	26.5036	26.6146	26.674	26.7149	26.7254	25.8589	25.7645	26.0654	-0.213167	0.0348645	-0.847115	0.00282865
G3V5T0	GSTZ1	Maleylacetoacetate isomerase	21.0797	20.6553	23.0841	22.5896	24.3783	23.8892	25.5235	25.9393	24.8057	1.71236	0.204087	3.69074	0.0206885
G3V5V3	NEMF	Nuclear export mediator factor NEMF (Fragment)	25.0867	24.4448	25.1153	25.269	25.3108	25.3468	25.2366	25.1804	24.7242	0.126322	0.599437	0.0390882	0.901842
G5E950	ELN	Elastin	21.145	21.1003	21.4692	24.103	24.4461	24.6163	23.4903	23.9454	23.3736	2.85	0.00141805	2.23919	0.00235027
G5E972	TMPO	Lamina-associated polypeptide 2, isoforms beta/gamma	25.3049	25.3073	25.5673	24.9497	24.6893	24.7599	23.5442	23.4845	23.6838	-0.893814	0.0051307	-1.94805	0.000378096
G5E9D5	ELAC2	ElaC homolog protein 2	22.8731	22.8916	23.3619	24.9266	24.6378	24.9753	24.8188	24.3622	25.0713	1.50405	0.00517899	1.58283	0.00765246
G5EA06	MRPS27	28S ribosomal protein S27, mitochondrial	23.2248	22.93	23.2197	24.9501	24.5503	24.7833	25.0222	25.7006	25.1556	1.33608	0.0029921	2.04222	0.00345712
G5EA09	SDCBP	Syndecan binding protein (Syntenin), isoform CRA_a	26.5048	26.1166	26.636	27.6913	28.228	27.9472	27.9679	28.179	27.7877	1.23612	0.013864	1.43335	0.00408474
G5EA31	SEC24C	Protein transport protein Sec24C	26.3908	26.3289	26.5977	27.1184	26.9163	26.9381	27.0838	26.2206	26.9842	0.25152	0.0716396	0.198005	0.555724
G8JLA2	MYL6	Myosin light polypeptide 6	31.6159	31.5635	31.5495	31.0188	31.34	31.1266	30.6299	30.8439	30.6267	-0.714776	0.0147159	-1.00182	0.00266286
H0Y2W2	ATAD3A	ATPase family AAA domain-containing protein 3A (Fragment)	24.5403	24.7175	24.7512	25.2624	25.4886	25.3664	25.5628	25.5298	25.6303	0.402549	0.0621225	0.778925	0.00393168
H0Y742	SUN1	SUN domain-containing protein 1 (Fragment)	22.8864	22.6245	23.1316	23.6252	23.322	23.4766	22.9161	23.166	23.0192	0.293485	0.146187	0.0272193	0.874183
H0Y938	COPB2	Coatomer subunit beta'	30.0649	29.6465	29.8074	29.2839	29.1797	29.2596	28.8439	28.7606	29.0127	-0.898778	0.00506462	-1.09289	0.00292914
H0Y9R4	RPL9	60S ribosomal protein L9 (Fragment)	22.94	22.5114	23.7281	23.4866	23.5674	23.282	24.3733	24.2876	22.9657	0.0852441	0.857793	0.690028	0.347206
H0YA26	PANK4	Inactive pantothenic acid kinase 4 (Fragment)	21.5015	22.0531	21.9353	23.0426	23.0203	22.8775	22.788	23.0241	23.0101	0.849893	0.0400473	0.985039	0.0211267
H0YAS8	CLU	Clusterin (Fragment)	18.6825	NA	18.0091	23.3711	22.0985	22.3925	23.4759	23.2846	23.2617	NA	NA	NA	NA
H0YB34	RIDA	2-iminobutanoate/2-iminopropanoate deaminase (Fragment)	21.8608	21.5352	22.6485	24.8484	25.2309	25.0424	25.6134	25.8761	25.7369	2.72546	0.00603909	3.60158	0.00182031
H0YB70	HYI	Putative hydroxypyruvate isomerase (Fragment)	21.5814	22.1341	21.6706	20.9902	22.471	21.8321	23.2637	23.1452	23.0073	-0.331228	0.625654	1.2176	0.0152954
H0YBX6	UBE2V2	Ubiquitin-conjugating enzyme E2 variant 2 (Fragment)	27.4573	27.3204	27.2053	27.3125	27.4824	27.1917	27.0862	27.1849	27.4054	-0.299083	0.151103	-0.227886	0.190874
H0YCA5	SPATA5L1	Spermatogenesis-associated protein 5-like protein 1 (Fragment)	20.8357	21.374	21.517	21.5191	22.5115	21.8211	21.8215	21.9447	21.6426	0.408072	0.438972	0.435005	0.195222
H0YCR7	RNH1	Ribonuclease inhibitor (Fragment)	25.2528	25.3778	25.7883	25.1049	24.1488	24.7591	24.2469	24.4172	23.8359	-1.10227	0.0550846	-1.43197	0.0103821
H0YD13	CD44	CD44 antigen	28.9815	29.2639	29.0754	27.8304	27.8548	27.7938	26.8873	26.6333	26.9686	-1.58092	0.00260409	-2.40296	0.000913161
H0YDB2	STIM1	Stromal interaction molecule 1	25.3404	24.6795	25.6391	27.4904	26.8733	27.3064	26.8968	26.7992	27.4188	1.70343	0.0165477	1.69287	0.0120132
H0YDN1	PLEC	Plectin	23.5239	23.7768	23.518	23.6898	23.9161	23.9309	23.0344	23.1064	23.2713	-0.0609408	0.784285	-0.59459	0.0299869
H0YDT6	EIF3F	Eukaryotic translation initiation factor 3 subunit F	25.1613	24.4999	25.2898	25.3152	24.8739	25.4516	25.7113	25.3049	25.8011	-0.0703611	0.846357	0.496416	0.147447
H0YDU8	PPP5C	Serine/threonine-protein phosphatase (Fragment)	28.6851	28.6233	28.8213	27.5149	27.6228	27.4883	26.5014	26.6596	27.0372	-1.46818	0.000735889	-2.10287	0.00124124
H0YDX2	EMC7	ER membrane protein complex subunit 7 (Fragment)	22.3895	19.0005	22.7226	23.609	22.0756	23.2768	23.5595	23.0942	23.4032	1.316	0.442449	1.85571	0.232599
H0YEH1	PICALM	Phosphatidylinositol-binding clathrin assembly protein (Fragment)	23.5527	23.491	23.5445	NA	NA	NA	NA	NA	NA	NA	NA	NA	NA
H0YEH2	PUM1	Pumilio homolog 1 (Fragment)	22.8383	22.9391	22.5082	21.8661	22.5444	22.3387	22.5458	22.6448	22.6814	-0.812401	0.0824269	-0.263556	0.261407
H0YFD6	HADHA	Enoyl-CoA hydratase	30.138	29.9528	30.1063	32.1153	32.2574	32.2012	33.6119	33.6063	33.4331	1.82537	0.000391669	3.35904	0.000104858
H0YG20	MAN1B1	alpha-1,2-Mannosidase	26.5955	26.6245	26.5852	25.4853	25.508	25.647	24.7404	24.8154	24.1405	-1.35525	0.00114291	-2.16201	0.00328379
H0YGR4	REXO2	Oligoribonuclease, mitochondrial (Fragment)	26.6944	26.9402	26.9169	26.1356	26.1726	25.8811	25.264	25.1079	25.3787	-1.08765	0.00892122	-1.726	0.0012217
H0YGS3	MFAP5	Microfibrillar-associated protein 5 (Fragment)	25.6501	25.7157	25.765	26.9681	26.8623	26.9265	28.2257	26.7077	27.0896	0.908446	0.00154742	1.50501	0.0504864
H0YHA7	RPL18	60S ribosomal protein L18 (Fragment)	27.4142	26.4447	27.7673	27.8595	27.7564	28.0179	27.261	27.5838	26.9371	0.368899	0.454786	-0.0737874	0.888382
H0YHC3	NAP1L1	Nucleosome assembly protein 1-like 1 (Fragment)	24.369	24.5746	24.0586	23.9103	24.6425	24.2492	23.3345	23.1366	23.3253	-0.367056	0.379205	-1.19435	0.0106176
H0YHX9	NACA	Nascent polypeptide-associated complex subunit alpha	29.2236	29.1971	29.1878	29.3041	29.3746	29.3318	29.3093	29.198	29.2275	-0.166276	0.0915021	-0.0836304	0.271818
H0YI90	DDI2	Protein DDI1 homolog 2 (Fragment)	21.5718	22.4322	22.1106	23.1643	23.7144	23.2065	23.809	23.626	23.5715	1.02323	0.0836917	1.50491	0.016359
H0YIP0	MARS1	Methionine--tRNA ligase, cytoplasmic (Fragment)	22.7153	24.1795	22.4468	22.6433	23.9283	23.0604	23.6206	23.4421	23.3793	-0.203493	0.839023	0.241081	0.747689
H0YIV4	NAP1L1	Nucleosome assembly protein 1-like 1 (Fragment)	27.9487	28.0172	28.1282	27.7617	27.7105	27.3673	26.8832	26.7215	27.2131	-0.718479	0.0239033	-1.21782	0.00408474
H0YIX7	ANAPC7	Anaphase-promoting complex subunit 7	24.0087	23.9564	23.8083	23.4533	24.0011	23.8408	23.0322	22.8636	22.6087	-0.459661	0.137392	-1.21532	0.00554799
H0YIZ7	SCFD1	Sec1 family domain-containing protein 1	24.9471	25.5393	25.0225	25.423	25.4075	25.1295	25.1759	24.9266	25.2576	-0.149905	0.671858	-0.175334	0.576736
H0YJH6	STAT6	Signal transducer and activator of transcription	21.7597	18.2148	22.0931	22.1559	18.7751	21.086	21.0499	NA	20.5601	-0.31712	0.886231	NA	NA
H0YJV2	SPTLC2	Serine palmitoyltransferase 2 (Fragment)	24.3586	24.1664	24.2521	22.2238	22.8478	22.5712	22.3539	21.9098	18.7863	-2.01171	0.00381693	-3.36808	0.0659386
H0YL69	PSMA4	Proteasome subunit alpha type (Fragment)	26.7367	26.3564	26.6097	26.9417	27.1756	27.0431	27.26	27.0568	27.3233	0.185565	0.244364	0.520031	0.0147268
H0YLH3	RABGGTA	Geranylgeranyl transferase type-2 subunit alpha	22.2546	22.6174	22.6052	24.1984	24.5615	24.487	24.2974	24.5587	24.5176	1.623	0.00592817	1.83984	0.00223307
H0YLU7	ETFA	Electron transfer flavoprotein subunit alpha, mitochondrial (Fragment)	27.8831	27.4152	27.5419	28.6028	28.7161	28.758	29.8601	29.9715	29.7168	0.778655	0.0149451	2.11036	0.00113337
H0YM70	PSME2	Proteasome activator complex subunit 2	29.4216	29.179	29.4228	28.9174	28.9409	28.9311	28.1207	28.0764	28.2881	-0.71162	0.00111404	-1.30512	0.0004521
H0YNB7	NDUFAF1	Complex I intermediate-associated protein 30, mitochondrial (Fragment)	22.8647	23.0724	22.9741	22.965	24.0684	22.7461	23.9396	23.3565	24.137	-0.0108586	0.986476	0.714877	0.0660592
H3BLS9	ANKHD1	Ankyrin repeat and KH domain-containing protein 1 (Fragment)	24.2838	24.316	24.175	24.1242	24.4447	24.2852	23.443	23.5304	23.6713	-0.273866	0.18237	-0.835764	0.00481252
H3BLV9	SRPK1	SRSF protein kinase 1 (Fragment)	23.5476	23.1882	23.6536	23.5286	23.1952	23.5169	22.9617	22.9787	23.3207	-0.349828	0.111327	-0.501789	0.0419516
H3BMM9	RNPS1	RNA-binding protein with serine-rich domain 1 (Fragment)	24.8784	24.7767	24.7451	24.5095	24.924	24.724	24.3511	24.3384	24.394	-0.381145	0.107017	-0.56455	0.00298693
H3BN14	CALB2	Calretinin (Fragment)	23.3272	22.0026	NA	NA	NA	NA	24.0797	23.7074	23.9239	NA	NA	NA	NA
H3BN98	3 SV	40S ribosomal protein S15a (Fragment)	24.6142	23.0203	19.3838	21.4008	22.9215	20.2874	23.3178	22.0487	23.707	-1.10316	0.650737	0.559327	0.789218
H3BNB2	METTL26	Methyltransferase-like 26 (Fragment)	22.6744	22.6808	22.9513	23.0571	23.915	23.4156	23.0962	23.6653	22.9215	0.393441	0.312332	0.333129	0.312323
H3BNC9	3 SV	40S ribosomal protein S17	28.9565	28.7463	29.2846	29.5606	29.5164	29.7231	29.0875	29.1027	28.9802	0.303955	0.137486	-0.06471	0.693677
H3BNF6	MVP	Major vault protein (Fragment)	24.5193	24.1706	24.5074	25.1807	24.6191	24.9305	24.0094	23.1703	24.3238	0.210753	0.370507	-0.690291	0.149158
H3BNK3	NDUFAB1	Acyl carrier protein (Fragment)	21.3537	20.3632	20.8931	23.5825	22.5804	23.5045	23.4341	22.5309	23.4561	2.05216	0.0221292	2.14465	0.0126811
H3BNT2	COQ9	Ubiquinone biosynthesis protein (Fragment)	19.9071	NA	19.8271	25.8735	24.6625	25.2162	26.9308	26.6012	27.5105	NA	NA	NA	NA
H3BNV7	CIAO2B	Cytosolic iron-sulfur assembly component 2B (Fragment)	23.8827	23.9536	23.9988	24.3028	23.9244	24.2942	23.7839	23.4208	24.2664	-0.0714876	0.683169	-0.247036	0.415939
H3BPE1	MACF1	Microtubule-actin cross-linking factor 1, isoforms 1/2/3/5	29.2213	29.4018	29.4849	29.2527	28.8476	29.1192	28.8398	28.7565	28.922	-0.59646	0.0383596	-0.655678	0.00789868
H3BQZ7	HNRNPUL2-BSCL2	HCG2044799	27.9879	28.0693	28.0231	28.4112	28.4124	28.3704	28.4555	28.4194	28.5922	0.0709696	0.481848	0.336554	0.0261083
H3BQZ9	APRT	Adenine phosphoribosyltransferase	28.6318	28.8943	28.633	29.2031	29.5248	29.2762	29.6022	29.6339	29.5179	0.314711	0.224016	0.739232	0.0160292
H3BR70	PKM	Pyruvate kinase	26.3545	26.3246	26.411	25.5227	25.308	25.5216	25.5966	26.3025	25.3792	-1.21289	0.00104454	-0.729635	0.10182
H3BRS6	ADPGK	ADP-dependent glucokinase (Fragment)	22.3299	20.217	22.0691	22.926	22.8028	22.79	23.4159	23.3899	23.2462	1.00065	0.269172	1.68628	0.0821307
H3BSQ5	ATXN2L	Ataxin-2-like protein (Fragment)	20.836	20.0782	19.9675	19.3905	19.89	19.512	19.8239	19.8647	19.6282	-0.996657	0.0721762	-0.647342	0.116819
H3BST1	BLOC1S6	Biogenesis of lysosome-related organelles complex 1 subunit 6	22.206	NA	21.3812	22.4517	21.1218	22.5163	21.0933	22.3116	20.7958	NA	NA	NA	NA
H3BUD0	STUB1	E3 ubiquitin-protein ligase CHIP (Fragment)	25.002	25.4296	25.1066	25.547	25.6344	25.6144	25.3986	25.2433	25.2318	0.118915	0.628771	-0.01386	0.95462
H3BUD2	DCTN5	Dynactin subunit 5	26.2913	26.2666	25.8671	26.1368	26.5817	26.2342	25.1833	25.51	25.3642	-0.124369	0.690158	-0.91489	0.0214692
H3BUI0	IST1	IST1 homolog (Fragment)	NA	NA	20.0222	20.8826	20.9036	21.5145	17.7862	21.4371	17.5205	NA	NA	NA	NA
H3BUN4	NOL3	Nucleolar protein 3 (Fragment)	22.5372	21.4768	22.7919	24.6699	24.1675	24.5281	25.3055	24.8384	25.4005	1.88625	0.0247497	2.78708	0.00647968
H3BVG0	NUP93	Nuclear pore complex protein Nup93	25.4629	25.1752	25.395	25.6163	25.865	25.6394	25.096	25.1465	25.258	0.0622876	0.664963	-0.30326	0.0178159
H7BXY3	DHX30	RNA helicase	19.7486	20.2612	21.3267	22.0332	22.2704	21.9995	21.9386	21.9814	22.2242	1.35527	0.0868484	1.47688	0.0536848
H7BXY5	NEXN	Nexilin (Fragment)	27.7072	27.7298	27.7693	28.0663	27.9208	27.9811	27.9108	28.0756	28.3364	-0.0463313	0.552429	0.246455	0.1631
H7BXZ6	RHOT1	Mitochondrial Rho GTPase	18.6316	21.6885	20.577	22.8023	22.8131	22.893	23.914	22.6783	23.8639	2.23684	0.131002	3.0607	0.0619366
H7BYY1	TPM1	Tropomyosin 1 (Alpha), isoform CRA_m	25.8589	26.1353	25.7403	26.7338	26.5749	26.583	26.136	26.1677	26.6545	0.418767	0.12747	0.282167	0.340201
H7BYZ9	MTARC1	Mitochondrial amidoxime-reducing component 1 (Fragment)	19.971	20.3896	20.7357	22.894	22.9815	23.0687	25.0086	25.0195	24.6737	2.31571	0.00392709	4.40946	0.000704301
H7BZJ3	PDIA3	Protein disulfide-isomerase A3 (Fragment)	28.6433	28.5175	28.5254	28.4621	28.553	28.5289	27.4737	27.505	27.9844	-0.34765	0.0178157	-1.03341	0.00863642
H7BZL0	NIFK	MKI67 FHA domain-interacting nucleolar phosphoprotein (Fragment)	25.4923	25.5122	25.5624	25.4284	25.0451	25.3173	24.638	24.3705	24.6756	-0.558951	0.0237068	-1.08666	0.00182858
H7C0V9	APP	Amyloid-beta A4 protein (Fragment)	24.6797	24.6043	25.0222	24.8305	24.2413	24.4251	24.4263	24.2423	24.9279	-0.570026	0.0846223	-0.362291	0.215586
H7C0X7	MAT2B	Methionine adenosyltransferase 2 subunit beta (Fragment)	23.7762	23.0409	24.0067	24.5477	23.8623	24.4281	24.0143	23.3227	23.3753	0.371181	0.402066	-0.162878	0.698507
H7C1I0	SLC35E1	Solute carrier family 35 member E1 (Fragment)	23.4288	23.3478	23.8857	21.8064	23.175	22.5817	22.3431	23.2076	20.9017	-1.33337	0.0768188	-1.52905	0.133036
H7C2N1	PTMA	Prothymosin alpha (Fragment)	29.4444	29.7886	29.7515	30.4928	30.0204	30.1241	29.2574	28.9317	29.2582	0.250648	0.361458	-0.638126	0.0347776
H7C2W9	RPL31	60S ribosomal protein L31 (Fragment)	28.6429	28.744	28.5937	27.8577	27.6165	27.6662	27.4657	27.8714	27.3367	-1.24701	0.00327081	-1.228	0.00967181
H7C3A1	SRRT	Arsenite-resistance protein 2 (Fragment)	27.1791	26.7768	26.6458	26.0648	26.3621	26.0294	25.5099	25.7385	25.4626	-1.01541	0.0233655	-1.42265	0.00583618
H7C3P7	RALA	Small monomeric GTPase (Fragment)	25.1786	25.5556	25.0034	24.4625	25.0971	24.666	24.3507	23.0291	24.2035	-0.804269	0.0983492	-1.51052	0.0505566
H7C4C5	MAP4	Microtubule-associated protein (Fragment)	22.9983	23.4056	22.9046	23.8506	23.6351	24.0146	23.6036	23.1441	23.6227	0.430337	0.202927	0.228253	0.469287
H7C4T5	MBNL1	Muscleblind-like protein 1 (Fragment)	24.4023	23.5912	24.0245	24.351	24.9326	24.6066	24.2278	24.1456	24.1278	0.323803	0.392175	0.0353806	0.892724
H9KV28	DIAPH1	Protein diaphanous homolog 1	23.6226	23.6872	23.4239	23.0698	23.4744	23.0389	23.6052	21.237	20.9814	-0.683816	0.0589082	-1.76243	0.144654
I3L3F5	MYO1C	Unconventional myosin-Ic (Fragment)	21.058	22.4181	20.1034	21.2938	22.7375	21.9046	22.3379	23.5952	22.4919	0.485224	0.677549	1.48946	0.193243
I3L4J1	1 SV	Vesicle-fusing ATPase (Fragment)	18.967	NA	19.8578	20.2852	18.4097	20.098	20.2655	19.618	20.3946	NA	NA	NA	NA
I3L4N8	ACTG1	Actin, cytoplasmic 2	25.0282	24.9312	25.1042	22.0632	21.8526	22.0053	22.0262	21.6634	22.3653	-3.34778	0.00015992	-3.12864	0.000759728
I3L4X2	ABCC1	ABC-type glutathione-S-conjugate transporter (Fragment)	23.5278	23.8272	22.7329	24.8023	25.099	24.9221	23.8042	24.1326	23.8855	1.27824	0.0643182	0.452391	0.362092
J3KN16	ECPAS	Proteasome adapter and scaffold protein ECM29	25.5001	24.6882	25.5538	25.8591	25.7714	26.0105	26.1266	25.9889	25.5834	0.332669	0.334163	0.526564	0.190394
J3KN67	TPM3	Tropomyosin alpha-3 chain	30.7984	30.907	30.9202	30.7633	30.4338	30.5831	29.9912	30.1296	30.1548	-0.582079	0.0207062	-0.909058	0.00247054
J3KNF4	CCS	Copper chaperone for superoxide dismutase	23.0356	23.1407	22.8667	23.3832	23.3239	23.2733	22.789	23.0971	23.4653	0.0122228	0.947324	-0.0228789	0.939684
J3KNP2	TBL3	Transducin beta-like protein 3 (Fragment)	26.0662	25.9444	25.8338	27.3342	27.7229	27.4871	26.2832	26.0981	26.3186	1.2663	0.00661237	0.159446	0.247261
J3KPG9	CSAD	Cysteine sulfinic acid decarboxylase (Fragment)	24.4299	18.0275	24.8656	25.5458	25.3198	25.5195	25.8251	25.758	25.8529	2.7204	0.374429	3.24528	0.261929
J3KQ41	COPS7B	COP9 signalosome complex subunit 7b	22.6977	22.8986	22.8871	22.5091	22.6286	22.8389	22.3784	22.6038	22.3492	-0.469172	0.0591781	-0.509677	0.0361091
J3KQ48	PTRH2	Aminoacyl-tRNA hydrolase	24.1589	24.9227	24.2161	25.724	26.1287	25.7933	26.3593	26.4075	26.4256	1.14915	0.0569774	1.83919	0.00919983
J3KQS6	BABAM1	BRISC and BRCA1-A complex member 1	24.6975	23.6267	24.191	24.846	25.0303	24.787	24.8251	24.7584	24.8776	0.415717	0.31304	0.522897	0.172341
J3KR44	OTUB1	Ubiquitin thioesterase	27.4981	27.7364	27.4335	27.4979	27.5132	27.442	27.0595	26.8943	27.3991	-0.371925	0.113269	-0.564089	0.0686381
J3KR97	TBCD	Tubulin-specific chaperone D	25.2877	25.2323	25.4717	25.4534	24.6515	25.6655	25.2854	25.3089	25.2205	-0.374051	0.377443	-0.184704	0.0643364
J3KRX5	RPL17	60S ribosomal protein L17 (Fragment)	29.6113	29.6277	29.6454	29.8214	29.5873	29.7577	29.3492	29.0917	29.5776	-0.206293	0.0987502	-0.414332	0.0589702
J3KS22	DCXR	L-xylulose reductase (Fragment)	22.1203	21.8209	25.5775	26.3376	26.7507	26.8298	27.523	27.6941	27.2387	3.1662	0.106176	4.18668	0.0427702
J3KSJ8	PPP1R1B	DARPP-32 (Fragment)	NA	NA	NA	22.3953	20.8544	21.3609	22.8587	23.0314	23.9238	NA	NA	NA	NA
J3KSX6	NT5C	5'(3')-deoxyribonucleotidase, cytosolic type (Fragment)	22.7645	22.3296	22.6364	23.1113	23.5241	23.2784	23.3379	23.2018	22.9849	0.427506	0.104498	0.472352	0.0503875
J3KTL2	SRSF1	Serine/arginine-rich splicing factor 1	29.4662	29.6904	29.3694	29.8488	30.15	29.9735	30.5142	30.5278	30.2623	0.181801	0.452961	0.800415	0.0213143
J3QL71	SCRN2	Secernin-2	25.3487	24.134	24.761	26.0052	25.8941	25.8038	26.5739	26.0043	26.4819	0.852868	0.106961	1.47974	0.0276218
J3QQQ9	3 SV	KOW domain-containing protein	29.3728	29.4959	29.4822	29.7872	29.8338	29.7789	29.4987	29.2924	29.3173	0.0493991	0.657473	-0.206564	0.140572
J3QQV2	SLC16A3	Monocarboxylate transporter 4	27.6346	27.9696	27.3694	24.9642	25.8359	25.1746	22.9406	23.3767	23.9407	-2.63326	0.0086485	-4.36427	0.00170383
J3QRU1	YES1	Tyrosine-protein kinase	25.4907	25.7593	25.3819	25.8658	26.2392	26.0479	25.8754	25.7602	25.6348	0.206676	0.456625	0.0870756	0.701197
J3QSC0	CES2	Cocaine esterase (Fragment)	NA	NA	NA	22.5572	22.7046	23.0216	24.6909	24.6373	24.7311	NA	NA	NA	NA
J3QSU6	TNC	Tenascin	24.7907	24.6967	24.8235	25.2235	24.827	24.8811	24.1542	23.9482	24.6219	-0.0933838	0.565208	-0.654587	0.0427702
K7EIT2	TIMM13	Mitochondrial import inner membrane translocase subunit	23.9156	23.538	24.0454	26.256	25.9585	26.0639	27.0153	26.6709	26.7997	1.95947	0.00158484	2.8699	0.000494473
K7EIU8	SMAD4	Mothers against decapentaplegic homolog	22.2505	21.3929	22.3682	22.3459	22.9205	22.4762	21.6493	21.6376	21.4302	0.276716	0.531345	-0.557276	0.151157
K7EJ57	TOMM40	Mitochondrial import receptor subunit TOM40 homolog (Fragment)	24.061	22.7799	23.714	24.9635	24.5875	24.9181	25.2081	25.1962	25.043	1.00445	0.0946748	1.50506	0.024802
K7EK35	STAT5A	Signal transducer and activator of transcription	21.3235	20.8011	20.5975	24.5357	24.6059	24.6916	26.1392	26.3977	25.9112	3.40344	0.00153727	5.11626	0.000569466
K7EK56	C19orf25	UPF0449 protein C19orf25	22.9839	22.6638	23.1305	23.6293	23.5655	23.504	23.5473	23.4434	23.5891	0.339946	0.061367	0.474847	0.0170072
K7EKE6	LONP1	Lon protease homolog, mitochondrial	28.8429	29.0384	28.5803	28.9622	28.9337	29.0515	29.9484	29.8237	29.9736	-0.138384	0.576399	0.968982	0.0140909
K7EKI8	PPL	Periplakin	NA	NA	NA	21.5806	20.9687	21.479	22.0803	21.8522	22.9811	NA	NA	NA	NA
K7EL50	CALR	Calreticulin	33.2616	32.9126	33.349	33.5826	32.8254	33.4517	32.9378	32.7021	33.3583	-0.188143	0.565208	-0.300746	0.254277
K7EL81	PPP1R12C	Protein phosphatase 1 regulatory subunit 12C (Fragment)	25.6634	25.6653	25.7558	25.1339	25.3927	25.5314	24.6993	24.0515	23.978	-0.642403	0.0222919	-1.57762	0.00745423
K7EL96	PLIN3	Perilipin-3 (Fragment)	22.4185	24.4067	22.8381	22.459	23.7	22.7199	22.0762	22.5624	22.6533	-0.561712	0.592436	-0.916129	0.303312
K7ELC7	RPL27	60S ribosomal protein L27 (Fragment)	30.5024	30.5165	30.5485	30.624	30.7431	30.7293	30.1589	30.2879	30.1459	-0.123929	0.200572	-0.4506	0.0104867
K7ELG9	LSM12	Protein LSM12 homolog	25.0505	25.4414	24.8786	24.5031	24.9377	24.5164	24.6105	24.4622	24.6661	-0.771362	0.0882125	-0.669588	0.0613206
K7ELL7	PRKCSH	Glucosidase 2 subunit beta	32.0593	30.6195	32.6262	32.9799	32.2408	32.5821	31.9271	31.5227	31.7965	0.532287	0.513026	-0.145278	0.840189
K7EMQ3	DNM2	Dynamin-2 (Fragment)	20.9775	20.4647	20.4819	20.9179	21.1087	21.1719	20.9945	21.5558	21.0731	0.124502	0.609499	0.440709	0.193834
K7ENK9	VAMP2	Synaptobrevin-2	26.5738	26.5986	26.63	26.9965	26.4239	26.8182	26.5682	26.2191	26.8384	-0.154845	0.497281	-0.184629	0.398715
K7EPR5	PRKAR1A	cAMP-dependent protein kinase type I-alpha regulatory subunit (Fragment)	23.0791	23.7791	23.3572	22.8796	23.194	22.8535	23.8987	24.0028	24.3013	-0.729704	0.107164	0.536748	0.15867
K7EQJ5	RPS15	40S ribosomal protein S15	29.0962	29.1806	29.0953	28.8552	28.8361	28.9694	28.6229	28.6887	28.6538	-0.537432	0.0128681	-0.594652	0.00632177
K7ER00	FARSA	Phenylalanine--tRNA ligase	26.1964	26.2209	25.9946	26.9497	26.4979	26.9008	27.0276	26.7563	27.2059	0.345189	0.185211	0.733602	0.0213766
K7ER90	EIF3G	Eukaryotic translation initiation factor 3 subunit G (Fragment)	20.7941	21.4882	20.8019	17.8695	20.7104	19.8705	20.6365	20.0395	20.6068	-1.84489	0.178916	-0.726184	0.131237
K7ER96	TXNL1	Thioredoxin-like protein 1 (Fragment)	27.2932	27.1654	27.3096	27.3873	26.9247	27.162	26.5601	26.3232	26.9129	-0.398385	0.069956	-0.783062	0.016934
K7ES25	PEPD	Xaa-Pro dipeptidase (Fragment)	25.1493	26.2076	25.0344	24.1242	23.6361	24.1308	22.963	22.5494	22.0795	-1.80034	0.0424488	-3.05887	0.00968038
K7ESG5	PSME3	Proteasome activator complex subunit 3	24.8061	25.0304	24.8647	25.1712	24.957	24.9542	24.6394	24.4893	24.9186	-0.173172	0.354301	-0.343666	0.133767
M0QWZ7	SARS2	Seryl-tRNA synthetase	21.8313	21.7631	21.7058	23.9257	24.1531	23.8762	25.2239	25.0193	25.3009	1.91802	0.00135615	3.28893	0.000172262
M0QX46	CRTC1	CREB-regulated transcription coactivator 1	23.313	22.9393	23.5779	24.0218	24.449	24.3314	23.8753	24.1077	23.7399	0.690431	0.0576392	0.505174	0.0817265
M0QXN5	NUP62	Nuclear pore glycoprotein p62	23.5319	23.4308	23.2673	24.0439	23.5504	23.4905	23.5776	22.9391	23.6295	-0.0153412	0.958794	-0.153663	0.600688
M0QY97	ZC3H4	Zinc finger CCCH domain-containing protein 4 (Fragment)	23.1682	23.1079	22.6346	22.7075	23.1616	22.9565	22.3477	22.2157	21.9723	-0.328646	0.347501	-0.917408	0.0319686
M0QYR6	PLAUR	Urokinase plasminogen activator surface receptor (Fragment)	25.824	25.2566	25.5569	21.9366	NA	21.554	19.6847	NA	20.8343	NA	NA	NA	NA
M0R0F0	RPS5	40S ribosomal protein S5 (Fragment)	28.4997	28.5217	28.4462	28.4288	28.6172	28.4659	28.1874	28.1874	28.2196	-0.285486	0.087529	-0.416799	0.00995231
M0R0P8	MYO9B	Unconventional myosin-IXb	25.3081	25.8743	25.3073	24.0645	24.8823	25.0221	23.3427	23.5191	26.7631	-1.14054	0.0848006	-1.08068	0.453039
M0R165	EPS15L1	Epidermal growth factor receptor substrate 15-like 1	26.1393	26.2414	26.31	26.8336	27.0925	26.9798	27.078	27.0927	26.8531	0.438151	0.0425107	0.652	0.011758
M0R210	RPS16	40S ribosomal protein S16	28.3814	28.4543	28.5582	28.4561	29.0258	28.7572	28.4656	28.5355	28.3356	-0.0185239	0.945009	-0.144777	0.257634
M0R2N5	TECR	Very-long-chain enoyl-CoA reductase	26.1997	25.578	26.2312	28.1281	27.6673	28.0834	29.7223	29.6594	29.5504	1.65635	0.00778184	3.51536	0.000527753
M0R3D6	RPL18A	60S ribosomal protein L18a (Fragment)	28.9883	29.2973	29.1948	29.1652	29.5558	29.0769	29.2219	29.5502	29.0012	-0.194425	0.493859	-0.0280673	0.921416
M0R3F6	SUGP2	SURP and G-patch domain-containing protein 2	NA	NA	NA	19.7182	19.2614	NA	21.2351	21.5705	20.9535	NA	NA	NA	NA
O00115	DNASE2	Deoxyribonuclease-2-alpha	23.6641	23.901	23.2712	22.848	22.9968	23.139	22.6576	23.2739	22.0924	-0.917766	0.0491531	-1.06313	0.0979166
O00116	AGPS	Alkyldihydroxyacetonephosphate synthase, peroxisomal	26.3679	26.2356	26.3668	26.6821	26.7624	26.6273	26.0751	26.0136	26.2393	0.0668855	0.367964	-0.339837	0.00899346
O00148	DDX39A	ATP-dependent RNA helicase DDX39A	20.6547	21.2685	20.8403	19.0075	19.8108	18.3943	19.1694	19.1835	19.3945	-2.15054	0.0317535	-1.79773	0.00537065
O00151	PDLIM1	PDZ and LIM domain protein 1	28.7058	28.5847	28.6885	29.8633	30.0123	29.9427	28.7445	28.9081	29.0648	0.979464	0.00123312	0.120388	0.306235
O00159	MYO1C	Unconventional myosin-Ic	29.9911	30.0353	29.9597	30.2504	30.5211	30.4018	30.5322	30.5953	30.4798	0.0955132	0.540084	0.414725	0.0181132
O00161	SNAP23	Synaptosomal-associated protein 23	25.5314	25.3247	25.5828	25.6114	25.4993	25.4969	24.8196	24.5741	24.927	-0.244023	0.0209381	-0.831781	0.00366537
O00170	AIP	AH receptor-interacting protein	26.4537	26.1778	26.2722	26.4696	26.6901	26.5648	26.0195	26.1013	26.0919	-0.0266734	0.847862	-0.356046	0.0164478
O00186	STXBP3	Syntaxin-binding protein 3	24.1179	24.8141	24.0675	24.1468	23.9602	23.9928	23.539	23.3164	23.7838	-0.600161	0.18086	-0.912471	0.068178
O00193	SMAP	Small acidic protein	25.1301	25.289	25.2616	25.3933	25.2778	25.5058	24.9955	24.5716	25.0208	-0.13488	0.347145	-0.490004	0.0575431
O00203	AP3B1	AP-3 complex subunit beta-1	26.8453	26.8066	26.8174	27.0207	27.2396	27.074	26.4202	26.5566	26.5426	-0.0119581	0.927829	-0.442338	0.00732659
O00231	PSMD11	26S proteasome non-ATPase regulatory subunit 11	27.3966	27.7479	27.217	27.3217	27.6944	27.4634	27.4149	27.3969	27.4345	-0.260958	0.430746	-0.164127	0.525346
O00232	PSMD12	26S proteasome non-ATPase regulatory subunit 12	26.7877	26.7503	26.7558	27.0207	26.8415	26.9751	27.0572	26.9968	27.2205	-0.119093	0.191748	0.201182	0.0669105
O00264	PGRMC1	Membrane-associated progesterone receptor component 1	28.4874	28.646	28.5045	29.8468	30.1201	29.9024	30.5941	30.6987	30.5795	1.11021	0.00696959	1.95248	0.000669291
O00273	DFFA	DNA fragmentation factor subunit alpha	24.4868	24.5555	24.5854	24.3545	24.6354	24.6335	23.9494	24.3428	24.5126	-0.301727	0.111282	-0.399986	0.120232
O00291	HIP1	Huntingtin-interacting protein 1	22.974	23.688	22.9646	21.0933	21.7262	21.2812	20.1598	21.3033	NA	-2.14228	0.0145515	NA	NA
O00299	CLIC1	Chloride intracellular channel protein 1	30.3465	30.3301	30.2801	29.3156	29.3276	29.2978	27.8981	27.9234	28.0571	-1.30549	0.000859064	-2.4851	0.000172262
O00330	PDHX	Pyruvate dehydrogenase protein X component, mitochondrial	20.9065	23.0144	22.0247	25.23	25.1117	25.611	26.9461	26.9567	26.8048	3.03543	0.0300446	4.79497	0.00600511
O00400	SLC33A1	Acetyl-coenzyme A transporter 1	22.8201	23.0542	22.7775	22.9921	23.3339	22.7531	22.4986	22.725	22.6678	-0.157865	0.613114	-0.379177	0.10171
O00401	WASL	Neural Wiskott-Aldrich syndrome protein	23.2106	22.7048	23.0464	23.2513	23.337	23.1097	23.053	23.1186	22.8551	-0.054852	0.770287	-0.104055	0.568201
O00410	IPO5	Importin-5	29.0779	28.8418	29.1598	28.4806	28.3223	28.4185	27.7722	27.7525	27.9086	-0.919646	0.00148607	-1.34115	0.000409519
O00425	IGF2BP3	Insulin-like growth factor 2 mRNA-binding protein 3	24.6282	24.6593	24.7229	25.0888	25.0825	25.0696	24.3802	24.2061	24.4103	0.109935	0.150724	-0.46362	0.00712134
O00429	DNM1L	Dynamin-1-like protein	28.9346	29.1151	28.7867	29.3298	29.7982	29.6107	29.1645	29.3463	29.0116	0.333834	0.262849	0.102952	0.655818
O00442	RTCA	RNA 3'-terminal phosphate cyclase	23.029	21.4459	23.2917	23.943	22.9586	23.6328	23.8907	23.4171	23.965	0.622312	0.454786	1.04305	0.176064
O00443	PIK3C2A	Phosphatidylinositol 4-phosphate 3-kinase C2 domain-containing subunit alpha	20.7968	21.7063	21.3966	21.6296	22.2041	21.7958	21.5916	22.1377	21.6776	0.276346	0.568872	0.376706	0.403947
O00462	MANBA	Beta-mannosidase	23.7114	20.7186	23.7496	23.9479	24.8043	24.1174	23.2196	20.6809	23.1078	1.26307	0.371061	-0.516138	0.746304
O00469	PLOD2	Procollagen-lysine,2-oxoglutarate 5-dioxygenase 2	29.4306	29.3178	29.4754	28.6469	28.6096	28.6924	28.2057	28.1336	28.1217	-1.05859	0.00015992	-1.37995	0.000105073
O00487	PSMD14	26S proteasome non-ATPase regulatory subunit 14	26.776	26.4743	26.8147	27.3066	27.1636	27.1862	27.1667	26.9307	27.5207	0.230226	0.0701428	0.391996	0.114165
O00499	BIN1	Myc box-dependent-interacting protein 1	24.8011	24.567	25.5359	25.7242	25.8928	26.0337	25.4196	25.8431	26.6709	0.615321	0.148805	0.884159	0.156335
O00505	KPNA3	Importin subunit alpha-4	26.7828	27.9157	26.6913	26.3084	26.6849	26.4233	26.2815	26.2253	26.2392	-0.958012	0.174183	-1.00698	0.12164
O00567	NOP56	Nucleolar protein 56	29.6303	29.4831	29.5923	29.8041	29.6748	29.8597	29.644	29.6365	29.7495	-0.0893577	0.202232	-0.0176171	0.661053
O00571	DDX3X	ATP-dependent RNA helicase DDX3X	28.5435	27.7522	28.6014	28.4081	28.0937	28.3836	28.2963	28.4585	28.345	-0.304171	0.376416	-0.0581521	0.846695
O00622	CCN1	CCN family member 1	28.486	28.1819	28.3671	24.8324	24.5386	24.4225	23.7339	23.8344	23.6986	-4.04747	0.00046107	-4.7151	7.86948e-05
O00625	PIR	Pirin	20.1387	18.7981	21.7055	25.0879	23.8334	24.8047	25.1471	24.8227	25.473	4.06093	0.0293275	4.80776	0.0109128
O00629	KPNA4	Importin subunit alpha-3	27.0785	26.7744	26.8975	26.825	26.6957	26.7217	26.7891	26.6947	26.9723	-0.469618	0.0125902	-0.223797	0.106939
O00743	PPP6C	Serine/threonine-protein phosphatase 6 catalytic subunit	24.0995	22.5354	23.5465	23.7024	23.3	23.5255	22.7149	23.198	22.8118	-0.18474	0.760384	-0.611287	0.300456
O00754	MAN2B1	Lysosomal alpha-mannosidase	27.659	27.4498	27.4838	26.6752	26.9653	26.653	26.1557	26.5166	26.1591	-1.06664	0.00658164	-1.37948	0.00310638
O00763	ACACB	Acetyl-CoA carboxylase 2	31.9633	32.0395	31.7962	32.3388	32.594	32.4682	33.0657	32.9434	32.917	0.233699	0.263705	0.916639	0.00611727
O00767	SCD	Stearoyl-CoA desaturase	18.2629	21.3642	20.3838	27.6114	27.5399	27.7419	30.6148	28.5453	29.1803	7.32715	0.00791573	9.31744	0.00438458
O14495	PLPP3	Phospholipid phosphatase 3	24.5662	24.5418	24.2505	26.6757	26.7869	26.5966	25.4374	25.5719	24.8171	1.93328	0.00223432	0.696916	0.100926
O14498	ISLR	Immunoglobulin superfamily containing leucine-rich repeat protein	23.2377	21.2196	22.8794	22.2664	21.5636	22.1214	22.951	20.2412	23.1031	-0.762044	0.377825	-0.472848	0.731339
O14558	HSPB6	Heat shock protein beta-6	29.8384	28.627	29.977	31.9788	31.7112	32.0092	31.8383	31.6831	31.8079	2.11865	0.0197649	2.16992	0.012243
O14579	COPE	Coatomer subunit epsilon	27.5484	27.668	27.596	27.6541	27.6443	27.5555	27.1378	26.9773	27.2684	-0.28643	0.0704945	-0.601993	0.0118723
O14617	AP3D1	AP-3 complex subunit delta-1	26.9454	26.5869	27.1864	27.1552	26.8722	27.1408	26.7128	26.5184	26.8238	-0.150394	0.473562	-0.346908	0.114113
O14656	TOR1A	Torsin-1A	27.596	27.7547	27.475	27.442	27.5834	27.6155	27.4382	27.3328	27.7836	-0.361912	0.114458	-0.21609	0.34673
O14744	PRMT5	Protein arginine N-methyltransferase 5	27.3236	27.4822	27.2804	27.6364	27.831	27.7531	27.587	27.5453	27.5583	0.0778248	0.663421	0.0757144	0.588724
O14787	TNPO2	Transportin-2	26.1895	26.1759	26.1407	26.3886	26.2668	26.2034	26.192	26.2207	26.4047	-0.182671	0.137486	-0.0219578	0.828825
O14818	PSMA7	Proteasome subunit alpha type-7	28.5299	28.1947	28.6435	29.2536	28.8769	29.0348	29.1715	28.9226	29.3709	0.298786	0.149709	0.573264	0.0311767
O14828	SCAMP3	Secretory carrier-associated membrane protein 3	26.4552	26.3157	26.6651	28.9545	29.2585	28.8592	30.0646	29.7484	29.8269	2.24515	0.00154742	3.27556	0.000248561
O14832	PHYH	Phytanoyl-CoA dioxygenase, peroxisomal	26.005	26.0683	26.0101	24.6465	25.2688	25.0334	25.2704	25.4997	24.5736	-1.34519	0.0120432	-1.03896	0.0455964
O14841	OPLAH	5-oxoprolinase	25.8532	26.2323	25.8353	28.9032	28.6805	29.11	29.5524	30.0023	29.2676	2.62402	0.00242411	3.50807	0.0017123
O14879	IFIT3	Interferon-induced protein with tetratricopeptide repeats 3	32.1319	32.2614	32.2826	32.4765	32.7824	32.4314	31.244	31.5967	31.3117	0.037833	0.854721	-0.966878	0.00747417
O14880	MGST3	Microsomal glutathione S-transferase 3	25.9163	25.74	26.3404	27.7721	27.1477	27.6899	29.1263	28.9988	28.5666	1.23744	0.0204808	2.77264	0.00170979
O14908	GIPC1	PDZ domain-containing protein GIPC1	26.1938	25.9268	26.0773	24.6585	24.5933	24.6151	23.9298	23.9355	24.1737	-1.74395	0.00033104	-2.1787	0.000338894
O14925	TIMM23	Mitochondrial import inner membrane translocase subunit Tim23	22.4831	20.2821	NA	21.8335	22.318	21.6354	22.8302	22.7001	29.0646	NA	NA	NA	NA
O14933	UBE2L6	Ubiquitin/ISG15-conjugating enzyme E2 L6	26.1459	26.2576	26.3063	25.2533	25.559	25.2157	21.9761	22.8207	21.8727	-1.19417	0.00622421	-4.13912	0.00147553
O14936	CASK	Peripheral plasma membrane protein CASK	21.4016	21.0251	21.4938	23.3152	23.5755	22.992	23.7528	24.1378	23.6693	1.68711	0.00667042	2.42071	0.00143137
O14950	MYL12B	Myosin regulatory light chain 12B	32.2594	32.3291	32.0536	31.0922	31.4314	31.148	30.6179	30.7177	30.7723	-1.29045	0.00849336	-1.63712	0.0016212
O14974	PPP1R12A	Protein phosphatase 1 regulatory subunit 12A	28.0237	28.1257	28.0909	27.28	27.2671	27.1924	26.6507	26.6472	26.7489	-1.13386	0.00176027	-1.52352	0.000494473
O14979	HNRNPDL	Heterogeneous nuclear ribonucleoprotein D-like	27.6847	28.0936	27.6115	27.266	27.818	27.4761	27.037	27.2447	26.9444	-0.576864	0.158644	-0.846923	0.0359882
O15027	SEC16A	Protein transport protein Sec16A	25.9119	26.1936	25.8083	25.25	25.7132	25.521	25.0299	24.7318	24.9892	-0.776819	0.0566619	-1.18001	0.00837526
O15031	PLXNB2	Plexin-B2	26.2186	26.5269	26.3464	26.1453	26.4046	26.2331	25.492	25.5849	25.7508	-0.403217	0.118065	-0.880388	0.0108331
O15061	SYNM	Synemin	24.7998	24.7721	24.5912	26.7143	26.6927	26.568	27.2561	26.8446	26.9254	1.63701	0.00170248	2.16195	0.00123712
O15067	PFAS	Phosphoribosylformylglycinamidine synthase	25.5856	25.2527	25.4988	26.3502	26.5095	26.419	26.3654	26.5566	26.1012	0.680221	0.00675307	0.769603	0.0185694
O15075	DCLK1	Serine/threonine-protein kinase DCLK1	19.0159	19.3547	19.7454	23.5305	23.6837	23.529	23.1296	22.8976	23.1472	3.90883	0.00111404	3.56045	0.000791284
O15091	PRORP	Mitochondrial ribonuclease P catalytic subunit	NA	NA	18.7088	21.9398	19.4898	21.83	22.3102	22.2732	22.4262	NA	NA	NA	NA
O15118	NPC1	NPC intracellular cholesterol transporter 1	24.9458	25.359	25.2462	25.2047	25.6154	25.5614	26.2826	25.5126	25.317	-0.0234358	0.936811	0.394721	0.362381
O15120	AGPAT2	1-acyl-sn-glycerol-3-phosphate acyltransferase beta	22.7249	23.1681	22.6882	26.3791	26.7294	26.4972	27.8702	27.8665	27.7984	3.37459	0.00170248	4.85895	0.000380665
O15127	SCAMP2	Secretory carrier-associated membrane protein 2	25.5061	25.4114	25.6705	25.917	26.4211	26.0472	26.4674	26.6023	26.3322	0.298828	0.23279	0.812268	0.00490737
O15144	ARPC2	Actin-related protein 2/3 complex subunit 2	30.4954	30.8607	30.6	30.1647	30.5832	30.3206	30.068	30.3681	30.0726	-0.596138	0.087529	-0.608173	0.0557877
O15145	ARPC3	Actin-related protein 2/3 complex subunit 3	27.6522	27.7566	27.8866	27.6275	27.1825	27.4485	27.1878	26.6603	26.9841	-0.645875	0.0290558	-0.946787	0.0110123
O15160	POLR1C	DNA-directed RNA polymerases I and III subunit RPAC1	21.6624	22.3871	20.8086	22.8232	22.5465	22.7506	22.0417	21.5424	22.3984	0.787113	0.283468	0.249107	0.723208
O15173	PGRMC2	Membrane-associated progesterone receptor component 2	28.357	29.0338	28.3227	29.0413	29.4248	29.1637	29.4483	29.6574	29.4379	0.338457	0.430696	0.817624	0.0758065
O15269	SPTLC1	Serine palmitoyltransferase 1	26.3961	26.6067	26.3317	26.2992	26.5927	26.468	25.916	25.3617	25.8481	-0.291823	0.225875	-0.861942	0.0280303
O15355	PPM1G	Protein phosphatase 1G	26.7196	26.8168	26.9774	25.8715	25.555	25.6917	25.4952	24.9016	25.6685	-1.43214	0.00223432	-1.60857	0.00687297
O15371	EIF3D	Eukaryotic translation initiation factor 3 subunit D	27.4482	26.963	27.4043	27.2419	27.3857	27.5025	27.1936	27.1199	26.865	-0.195382	0.308985	-0.338047	0.133246
O15397	IPO8	Importin-8	22.1612	23.7494	23.4504	22.5912	21.717	22.1576	21.7555	23.2415	23.7266	-1.26532	0.15391	-0.338173	0.734456
O15400	STX7	Syntaxin-7	27.0929	27.3519	26.9802	27.2264	27.511	27.1943	27.3566	27.3797	27.5837	-0.131394	0.625654	0.17263	0.426286
O15460	P4HA2	Prolyl 4-hydroxylase subunit alpha-2	30.6957	30.5888	30.6691	30.4362	30.431	30.4713	29.6586	29.6508	29.5281	-0.505259	0.000885855	-1.16441	0.000545152
O15484	CAPN5	Calpain-5	23.3823	23.5577	23.4994	24.3193	25.1061	24.2255	24.9082	24.9939	24.6885	0.770252	0.119886	1.25801	0.00342085
O15498	YKT6	Synaptobrevin homolog YKT6	29.0606	29.1993	28.9034	28.4402	28.8326	28.7297	28.3472	28.367	28.4139	-0.687228	0.0497342	-0.804125	0.00999377
O15511	ARPC5	Actin-related protein 2/3 complex subunit 5	27.2332	26.7317	27.3499	27.3585	26.9389	27.1482	26.8785	26.7034	26.811	-0.256691	0.320173	-0.433001	0.0677292
O15523	DDX3Y	ATP-dependent RNA helicase DDX3Y	24.19	23.77	23.8419	23.7241	24.3945	24.1652	24.3341	23.7898	24.0509	-0.139661	0.670616	-0.00142582	0.994988
O43143	DHX15	Pre-mRNA-splicing factor ATP-dependent RNA helicase DHX15	26.1413	25.8753	26.1773	26.6804	26.8586	26.7741	26.7943	26.9736	26.7797	0.406114	0.0221292	0.658835	0.00628487
O43150	ASAP2	Arf-GAP with SH3 domain, ANK repeat and PH domain-containing protein 2	21.8605	22.4579	22.4344	20.9539	20.7653	21.2258	NA	NA	NA	-1.56956	0.0136956	NA	NA
O43166	SIPA1L1	Signal-induced proliferation-associated 1-like protein 1	24.5413	24.5086	24.3934	17.8231	18.1042	NA	17.6345	NA	18.4436	NA	NA	NA	NA
O43175	PHGDH	D-3-phosphoglycerate dehydrogenase	29.448	29.0107	29.4995	29.0003	29.2289	29.1669	28.2067	28.8335	28.511	-0.487625	0.0524519	-0.928013	0.0266173
O43181	NDUFS4	NADH dehydrogenase [ubiquinone] iron-sulfur protein 4, mitochondrial	NA	23.3272	24.2196	25.3358	25.326	25.3204	26.116	25.8731	26.0858	NA	NA	NA	NA
O43237	DYNC1LI2	Cytoplasmic dynein 1 light intermediate chain 2	27.8345	27.1887	27.9353	28.2775	27.9479	28.1801	27.3815	27.2414	27.5971	0.182106	0.520737	-0.371868	0.192436
O43242	PSMD3	26S proteasome non-ATPase regulatory subunit 3	28.2534	28.1569	28.3697	28.7379	28.4329	28.6065	28.5038	28.3739	28.7193	0.0321599	0.780119	0.146609	0.228655
O43252	PAPSS1	Bifunctional 3'-phosphoadenosine 5'-phosphosulfate synthase 1	26.5054	27.0606	26.8831	24.9668	26.2372	25.8958	23.7446	24.3507	23.928	-1.41667	0.0697256	-2.93432	0.00235027
O43264	ZW10	Centromere/kinetochore protein zw10 homolog	23.7443	23.3669	23.538	23.6903	23.7584	23.6574	23.9567	24.1402	23.8564	-0.147941	0.265658	0.309033	0.105648
O43290	SART1	U4/U6.U5 tri-snRNP-associated protein 1	24.9867	22.3715	25.2228	24.8992	24.7011	25.2503	24.2175	24.1494	24.0127	0.456272	0.707441	-0.192806	0.86383
O43294	TGFB1I1	Transforming growth factor beta-1-induced transcript 1 protein	27.8175	27.5976	27.8965	26.6361	26.5126	26.514	26.4179	26.7846	26.7076	-1.51656	0.000539559	-1.25953	0.00265833
O43299	AP5Z1	AP-5 complex subunit zeta-1	22.7569	21.5951	22.8484	23.6229	23.4295	23.135	23.6686	23.3684	23.6613	0.695383	0.223746	1.04028	0.0727092
O43310	CTIF	CBP80/20-dependent translation initiation factor	25.0838	24.4928	25.0725	25.155	24.8737	24.9597	24.3292	23.8696	24.8167	-0.187125	0.42216	-0.670261	0.124193
O43390	HNRNPR	Heterogeneous nuclear ribonucleoprotein R	27.6922	27.728	27.7061	27.9181	27.9082	27.8277	27.407	27.3835	27.5367	-0.124371	0.217637	-0.392064	0.0110569
O43395	PRPF3	U4/U6 small nuclear ribonucleoprotein Prp3	23.7488	23.754	23.9351	23.2576	22.5228	23.715	22.4682	22.5662	22.104	-0.947789	0.0965025	-1.5589	0.00300044
O43399	TPD52L2	Tumor protein D54	29.0288	29.3276	28.5742	28.5396	28.6856	28.514	27.8749	27.8327	28.2244	-0.697386	0.114509	-1.12523	0.0320934
O43402	EMC8	ER membrane protein complex subunit 8	24.5784	24.8156	24.6188	24.6837	24.904	24.7531	24.8928	24.6718	24.6091	-0.19097	0.348305	-0.0720492	0.705224
O43432	EIF4G3	Eukaryotic translation initiation factor 4 gamma 3	25.8275	26.2311	25.8975	26.0959	26.0471	25.9775	25.9495	25.834	26.2147	-0.245449	0.329004	-0.111643	0.657445
O43488	AKR7A2	Aflatoxin B1 aldehyde reductase member 2	21.3227	NA	24.1429	25.4679	18.4944	24.7325	25.3788	25.2657	25.6517	NA	NA	NA	NA
O43491	EPB41L2	Band 4.1-like protein 2	27.382	27.5367	27.6136	27.9329	27.9836	27.9547	27.5976	27.6086	27.8205	0.146022	0.261505	0.0390836	0.767815
O43493	TGOLN2	Trans-Golgi network integral membrane protein 2	27.9486	28.3194	28.174	28.1315	28.2305	28.0499	27.7057	27.4763	27.9061	-0.310278	0.196317	-0.577017	0.05583
O43504	LAMTOR5	Ragulator complex protein LAMTOR5	25.9681	26.1289	26.2243	26.9311	26.8757	26.6479	26.8271	26.6486	26.8965	0.410889	0.0712573	0.557931	0.0149553
O43583	DENR	Density-regulated protein	26.2983	26.2739	26.5609	26.6912	26.3209	27.4563	26.3106	25.7541	26.5883	0.144828	0.756439	-0.285753	0.357488
O43592	XPOT	Exportin-T	26.5028	26.6986	26.4544	25.8702	26.3264	26.1028	25.6521	25.8576	25.628	-0.752404	0.0431036	-0.965087	0.00868509
O43598	DNPH1	2'-deoxynucleoside 5'-phosphate N-hydrolase 1	24.9148	24.7638	25.0908	25.8598	26.0161	26.1119	25.9016	25.8721	25.6307	0.772538	0.00661237	0.752619	0.00763393
O43615	TIMM44	Mitochondrial import inner membrane translocase subunit TIM44	25.4144	24.6965	25.4619	26.8414	26.3845	26.4943	27.4168	27.1759	27.4351	1.08221	0.0308063	2.02596	0.00300044
O43617	TRAPPC3	Trafficking protein particle complex subunit 3	24.6814	24.9377	24.7557	24.9352	24.6742	24.6897	24.6688	24.5629	25.0363	-0.32547	0.150971	-0.161271	0.476468
O43657	TSPAN6	Tetraspanin-6	22.9956	21.2474	23.4909	24.9909	24.7524	25.0493	23.911	23.9036	24.3323	2.05262	0.0712278	1.34525	0.145357
O43674	NDUFB5	NADH dehydrogenase [ubiquinone] 1 beta subcomplex subunit 5, mitochondrial	22.0207	22.7661	22.2991	23.3958	23.2293	23.5591	24.803	24.7295	23.9084	0.732439	0.10547	1.9926	0.0167901
O43678	NDUFA2	NADH dehydrogenase [ubiquinone] 1 alpha subcomplex subunit 2	24.6123	25.2166	25.3703	25.0288	24.8426	24.8224	24.7441	25.4027	24.6992	-0.46874	0.213151	-0.243459	0.577215
O43681	GET3	ATPase GET3	26.5914	26.3453	26.5375	26.7608	26.4483	26.6938	26.5841	26.5763	26.6017	-0.157395	0.234965	-0.0297517	0.514179
O43707	ACTN4	Alpha-actinin-4	32.0826	32.0383	32.1107	31.6385	31.5041	31.5407	31.3176	31.3527	31.5814	-0.816398	0.00100598	-0.785707	0.00263472
O43719	HTATSF1	HIV Tat-specific factor 1	21.8946	21.9654	21.6581	22.0692	21.8101	21.565	22.0507	21.9841	22.1418	-0.324907	0.263204	0.093752	0.590892
O43747	AP1G1	AP-1 complex subunit gamma-1	25.6466	24.7876	25.5972	25.8731	26.1521	26.1006	25.9366	26.0716	25.7668	0.397885	0.274952	0.455496	0.194229
O43772	SLC25A20	Mitochondrial carnitine/acylcarnitine carrier protein	25.1274	25.2434	24.8412	26.9804	27.4944	27.0584	29.0672	29.3894	28.8105	1.80682	0.00812526	3.89268	0.000860276
O43776	NARS1	Asparagine--tRNA ligase, cytoplasmic	29.1836	29.2549	29.0744	29.0529	29.1302	29.0839	29.0747	28.8912	29.126	-0.382285	0.0519582	-0.26607	0.111497
O43809	NUDT21	Cleavage and polyadenylation specificity factor subunit 5	25.4784	25.3736	25.4177	25.3696	25.5286	25.7461	25.3964	25.2591	25.3073	-0.175406	0.285529	-0.227987	0.0208758
O43818	RRP9	U3 small nucleolar RNA-interacting protein 2	24.6818	24.9212	24.6898	24.7644	25.2514	25.0985	25.0231	25.3594	24.7847	-0.0264203	0.928179	0.165755	0.5563
O43823	AKAP8	A-kinase anchor protein 8	21.3844	19.3323	21.6973	20.4235	20.4275	20.3298	20.4403	20.1197	20.8065	-0.711351	0.463138	-0.474908	0.60259
O43837	IDH3B	Isocitrate dehydrogenase [NAD] subunit beta, mitochondrial	24.6514	24.1319	24.691	26.612	26.6466	26.6146	27.8177	27.503	27.8053	1.83266	0.00199741	3.0915	0.000552048
O43852	CALU	Calumenin	30.9774	30.6071	31.0181	31.4388	30.3411	31.1449	30.395	30.186	30.7885	-0.192858	0.671579	-0.536758	0.0665895
O43865	AHCYL1	S-adenosylhomocysteine hydrolase-like protein 1	25.0813	24.0243	24.9138	25.5379	24.9526	25.4195	25.5213	25.5681	25.3255	0.329908	0.470164	0.672752	0.122567
O43896	KIF1C	Kinesin-like protein KIF1C	23.0465	23.1452	22.9651	22.7468	23.3408	22.9709	23.0489	23.4448	23.0865	-0.333057	0.275389	0.015411	0.945861
O60240	PLIN1	Perilipin-1	23.27	23.2935	23.745	32.0459	32.2361	32.1969	33.7792	33.7756	33.4873	8.42315	0.00015992	10.1188	7.86948e-05
O60271	SPAG9	C-Jun-amino-terminal kinase-interacting protein 4	27.2007	27.0745	27.2057	26.663	26.7565	26.6408	25.801	25.7268	26.0334	-0.773788	0.00145469	-1.43227	0.000624026
O60313	OPA1	Dynamin-like 120 kDa protein, mitochondrial	25.2457	25.542	25.445	27.0925	27.0673	26.9803	28.0057	27.7875	27.9019	1.33552	0.00384254	2.36174	0.000683743
O60443	GSDME	Gasdermin-E	27.6089	26.9559	27.4958	27.3726	27.2852	27.4034	26.8559	26.8504	26.9652	-0.300048	0.207088	-0.588715	0.0381349
O60488	ACSL4	Long-chain-fatty-acid--CoA ligase 4	29.0218	28.7237	29.3212	28.9242	28.5802	28.9247	28.9994	28.9677	29.0624	-0.512768	0.0761482	-0.138099	0.406384
O60493	SNX3	Sorting nexin-3	24.8834	25.3219	24.8507	25.0546	24.892	24.772	24.8466	24.2868	25.1217	-0.412739	0.203849	-0.392693	0.32472
O60502	OGA	Protein O-GlcNAcase	24.776	24.8757	24.8548	23.8008	22.9883	23.9815	22.7142	22.528	23.3314	-1.54556	0.0224255	-2.1033	0.00370501
O60506	SYNCRIP	Heterogeneous nuclear ribonucleoprotein Q	29.252	29.241	29.2756	29.2951	29.2329	29.164	29.3831	29.171	29.3421	-0.325819	0.0175835	-0.0831759	0.333486
O60518	RANBP6	Ran-binding protein 6	21.5298	21.7424	21.2883	21.5421	22.1746	21.6938	21.1422	21.1711	21.0056	-0.0169228	0.965839	-0.539577	0.0711736
O60551	NMT2	Glycylpeptide N-tetradecanoyltransferase 2	22.3719	NA	21.9239	23.2412	22.7528	22.9721	22.835	NA	24.5016	NA	NA	NA	NA
O60565	GREM1	Gremlin-1	28.4744	27.7277	28.783	24.5529	23.734	23.5896	21.7205	21.2104	21.5688	-4.66978	0.00284496	-6.95414	0.000383823
O60568	PLOD3	Multifunctional procollagen lysine hydroxylase and glycosyltransferase LH3	28.9845	28.8551	29.0439	29.044	29.2503	29.19	28.663	28.8084	28.5784	-0.0999973	0.332323	-0.403615	0.0187777
O60645	EXOC3	Exocyst complex component 3	25.5244	25.6795	25.3903	25.6409	26.0762	25.9503	25.54	25.4827	25.4065	0.0574676	0.833684	-0.180748	0.31963
O60664	PLIN3	Perilipin-3	31.0871	31.0732	31.0821	30.9125	30.766	30.9155	29.9612	29.8119	30.0717	-0.516386	0.00537139	-1.25827	0.000725018
O60684	KPNA6	Importin subunit alpha-7	26.8442	26.8409	26.7376	27.2992	27.4869	27.4587	26.9685	26.9383	26.7989	0.307088	0.0790497	-0.0313903	0.802302
O60701	UGDH	UDP-glucose 6-dehydrogenase	29.1056	28.6485	29.2538	29.0285	28.6577	29.0301	28.1841	27.9581	28.2013	-0.397472	0.147226	-1.01385	0.0074036
O60711	LPXN	Leupaxin	26.4294	26.4746	26.3067	26.4163	26.9528	26.7145	26.1385	26.1794	26.242	-0.00929066	0.973039	-0.342639	0.0428167
O60749	SNX2	Sorting nexin-2	27.6245	27.5438	27.4479	27.6867	27.9658	27.739	27.0799	27.2726	27.5272	-0.041833	0.81373	-0.37118	0.0943576
O60763	USO1	General vesicular transport factor p115	29.4871	29.414	29.587	29.491	29.4079	29.4782	29.2709	29.2737	29.4564	-0.337228	0.00214478	-0.288053	0.0149553
O60784	TOM1	Target of Myb protein 1	27.4031	27.5546	27.3832	27.2204	27.2257	27.1681	27.0939	27.0606	27.3417	-0.542509	0.0225959	-0.40726	0.054713
O60826	CCDC22	Coiled-coil domain-containing protein 22	25.8755	26.0079	25.9416	26.1569	26.384	26.3578	25.8185	26.0766	25.7025	0.0576148	0.714174	-0.201508	0.308097
O60828	PQBP1	Polyglutamine-binding protein 1	21.6976	20.5109	22.1148	20.4611	23.2534	22.3143	22.0765	21.5353	21.6078	0.26823	0.839782	0.173057	0.768383
O60832	DKC1	H/ACA ribonucleoprotein complex subunit DKC1	25.8782	25.4376	25.9682	26.502	26.761	26.6369	26.3358	26.5436	26.1053	0.571699	0.0442448	0.441185	0.107847
O60841	EIF5B	Eukaryotic translation initiation factor 5B	26.3246	26.6164	26.4992	25.9083	25.892	25.9328	26.2583	25.1302	26.0112	-0.869309	0.0101422	-0.805874	0.12024
O60884	DNAJA2	DnaJ homolog subfamily A member 2	27.7474	27.5719	27.7685	28.0325	28.1339	28.0129	27.7883	27.8322	27.7134	0.0635744	0.392175	-0.0436772	0.51137
O60888	CUTA	Protein CutA	24.6867	24.7206	24.5692	24.633	24.3515	24.3282	24.3493	24.4894	24.0011	-0.521529	0.0417204	-0.504619	0.0783091
O75044	SRGAP2	SLIT-ROBO Rho GTPase-activating protein 2	22.0459	21.8238	21.7125	22.0878	22.5853	22.0977	21.7936	21.9129	21.6966	0.0958891	0.741469	-0.185394	0.293438
O75083	WDR1	WD repeat-containing protein 1	31.5753	31.0516	31.6479	31.1989	31.0429	31.1639	30.5984	30.5385	30.4696	-0.58998	0.0407271	-1.01515	0.00716412
O75106	AOC2	Retina-specific copper amine oxidase	19.1926	21.4961	21.1585	22.32	22.7711	22.6225	24.2032	24.158	23.9502	1.6552	0.159684	3.36234	0.0225991
O75116	ROCK2	Rho-associated protein kinase 2	27.5901	27.7562	27.4732	28.8775	28.9688	28.8171	28.3839	28.3929	28.4517	0.981019	0.0104345	0.677264	0.0154456
O75131	CPNE3	Copine-3	26.5974	26.375	26.7187	27.5862	27.6498	27.7872	27.3605	27.9876	27.5782	0.810406	0.00389278	0.952672	0.0202232
O75153	CLUH	Clustered mitochondria protein homolog	19.7085	NA	19.7918	22.2163	21.4295	21.8575	22.31	21.8272	23.1141	NA	NA	NA	NA
O75165	DNAJC13	DnaJ homolog subfamily C member 13	25.3595	25.4115	25.4965	25.7611	25.7952	25.814	25.4654	25.5138	25.5768	0.0673295	0.400372	-0.0295346	0.699924
O75170	PPP6R2	Serine/threonine-protein phosphatase 6 regulatory subunit 2	22.7512	22.7426	22.6499	23.8045	24.036	23.9326	21.7818	22.9819	23.2262	0.909494	0.00603909	-0.177006	0.756965
O75223	GGCT	Gamma-glutamylcyclotransferase	26.8503	26.968	26.6485	26.0986	26.8179	26.4274	26.5247	26.879	26.749	-0.674593	0.111508	-0.230405	0.320539
O75312	ZPR1	Zinc finger protein ZPR1	24.7256	25.0862	24.1811	23.4436	23.6435	22.8563	23.3249	23.422	23.3881	-1.65011	0.0381935	-1.41169	0.0216332
O75326	SEMA7A	Semaphorin-7A	27.2522	26.9311	26.9431	21.944	22.482	21.9038	23.4026	22.1577	22.8133	-5.23246	0.000735889	-4.37663	0.00172356
O75340	PDCD6	Programmed cell death protein 6	25.8788	25.5953	25.8678	25.7944	25.9779	26.1123	25.9563	25.8376	25.9399	-0.119365	0.417501	0.00487522	0.945085
O75347	TBCA	Tubulin-specific chaperone A	28.1565	27.9046	28.345	28.9933	29.51	28.7604	29.6418	30.3629	30.1227	0.652252	0.109809	1.7814	0.00554799
O75348	ATP6V1G1	V-type proton ATPase subunit G 1	26.1974	26.1779	26.4494	26.9445	26.4629	26.7725	26.8211	26.3521	26.8454	0.151459	0.452726	0.272279	0.213236
O75351	VPS4B	Vacuolar protein sorting-associated protein 4B	28.5439	28.9585	28.5299	28.5139	28.9401	28.8965	28.5295	28.6279	28.2469	-0.194223	0.552429	-0.335066	0.270748
O75367	MACROH2A1	Core histone macro-H2A.1	27.5031	27.8086	27.6692	28.4649	28.6391	28.5365	28.1951	28.2344	28.0378	0.586255	0.0401186	0.369741	0.0995319
O75368	SH3BGRL	SH3 domain-binding glutamic acid-rich-like protein	27.8779	27.2757	27.8755	28.1856	27.9137	28.1485	27.5521	27.3644	27.5824	0.105978	0.653988	-0.302439	0.181825
O75369	FLNB	Filamin-B	32.4205	32.6425	32.4864	32.2834	32.3333	32.3194	31.7908	31.8663	31.9515	-0.504704	0.0328708	-0.77263	0.00836822
O75380	NDUFS6	NADH dehydrogenase [ubiquinone] iron-sulfur protein 6, mitochondrial	21.8537	20.8248	20.7889	23.078	22.1138	22.5165	23.6658	22.9722	24.0033	1.11338	0.11402	2.26561	0.0162396
O75381	PEX14	Peroxisomal membrane protein PEX14	24.6005	24.7314	24.7195	25.9334	25.5479	25.8256	26.0067	25.787	26.0085	0.784897	0.0144438	1.12453	0.00186728
O75390	CS	Citrate synthase, mitochondrial	28.0321	28.0001	27.9845	30.5294	30.7177	30.7141	32.0466	32.002	31.7667	2.34789	0.000537641	3.80716	0.000172725
O75396	SEC22B	Vesicle-trafficking protein SEC22b	29.4922	29.4362	29.5247	29.7495	29.8215	29.7089	29.3597	29.4568	29.3505	-0.0246561	0.728339	-0.221079	0.0297518
O75436	VPS26A	Vacuolar protein sorting-associated protein 26A	27.1675	27.2075	27.1399	27.2501	27.4672	27.2242	27.2481	27.09	27.3782	-0.158106	0.327463	-0.0585816	0.62838
O75477	ERLIN1	Erlin-1	25.9303	26.0429	25.9814	26.1625	26.3888	26.3383	26.1369	26.3721	26.1948	0.0113648	0.942663	0.124012	0.396239
O75489	NDUFS3	NADH dehydrogenase [ubiquinone] iron-sulfur protein 3, mitochondrial	25.5815	25.3779	25.6336	26.8683	26.7739	26.8594	27.4756	27.4699	27.1429	1.00257	0.000508917	1.70609	0.00129199
O75506	HSBP1	Heat shock factor-binding protein 1	25.9078	25.3259	25.8438	25.2998	25.0323	25.139	24.9305	24.7392	25.041	-0.835744	0.0198703	-0.914655	0.0111789
O75531	BANF1	Barrier-to-autointegration factor	28.4067	28.7899	28.6296	28.8115	29.3483	28.7256	28.5971	29.1191	28.6049	0.0527893	0.885824	0.039241	0.900465
O75533	SF3B1	Splicing factor 3B subunit 1	28.1994	27.9975	28.3182	28.6734	28.507	28.5724	27.7236	27.8031	27.8108	0.112339	0.223586	-0.518237	0.00354866
O75534	CSDE1	Cold shock domain-containing protein E1	28.4133	28.4729	28.4796	28.3161	28.4387	28.4383	27.7052	27.9287	27.6411	-0.357839	0.0270142	-0.822639	0.00687352
O75569	PRKRA	Interferon-inducible double-stranded RNA-dependent protein kinase activator A	25.2192	25.3316	25.2299	25.3661	25.8983	25.6892	25.2768	25.4506	25.1873	0.0907006	0.724231	-0.0810372	0.609072
O75600	GCAT	2-amino-3-ketobutyrate coenzyme A ligase, mitochondrial	23.2671	22.4649	23.2517	23.5129	21.7045	23.6299	23.1903	22.9759	22.5586	-0.34577	0.700218	-0.212017	0.567318
O75608	LYPLA1	Acyl-protein thioesterase 1	23.9162	21.5981	23.9986	24.647	23.845	24.4807	24.9573	24.805	24.901	0.852958	0.431595	1.5911	0.137167
O75629	CREG1	Protein CREG1	21.4675	NA	NA	21.296	21.1534	21.2925	23.6728	22.0202	22.0185	NA	NA	NA	NA
O75643	SNRNP200	U5 small nuclear ribonucleoprotein 200 kDa helicase	27.1692	27.84	27.0392	27.116	27.5632	27.1986	26.9857	26.8279	26.7421	-0.357121	0.440935	-0.62328	0.151838
O75663	TIPRL	TIP41-like protein	25.3601	21.9335	24.4086	24.87	25.6176	24.7791	25.2544	25.4077	25.1643	0.887893	0.527676	1.24899	0.330741
O75683	SURF6	Surfeit locus protein 6	23.0598	22.8608	22.8111	21.2176	20.2888	20.6217	18.6446	NA	19.9354	-2.50146	0.00519929	NA	NA
O75688	PPM1B	Protein phosphatase 1B	20.6235	20.6065	22.5627	24.6716	23.0053	24.4262	24.804	24.6512	25.1788	2.46988	0.0780833	3.48805	0.013382
O75694	NUP155	Nuclear pore complex protein Nup155	23.9472	26.1929	23.8689	25.6767	26.5862	26.2881	25.7749	26.1778	25.8399	1.21374	0.323796	1.13546	0.296051
O75718	CRTAP	Cartilage-associated protein	30.2136	29.5617	30.1874	29.7855	29.6717	29.8159	29.2424	29.7422	29.2184	-0.530199	0.0756339	-0.712306	0.071887
O75746	SLC25A12	Calcium-binding mitochondrial carrier protein Aralar1	22.3425	22.0322	22.3938	24.3302	24.2592	24.4038	24.8681	25.5229	24.6287	1.7746	0.000679401	2.62465	0.00342412
O75781	PALM	Paralemmin-1	25.8853	25.4756	25.2233	24.4002	24.6755	24.4034	25.5099	25.5379	24.8884	-1.33534	0.0158566	-0.341759	0.379534
O75821	EIF3G	Eukaryotic translation initiation factor 3 subunit G	28.2835	28.5625	28.2999	28.0641	28.2854	28.03	28.1582	28.0204	27.9804	-0.555738	0.0652651	-0.454688	0.061833
O75822	EIF3J	Eukaryotic translation initiation factor 3 subunit J	27.2297	27.59	26.5126	27.0022	27.1527	27.0797	27.3285	27.2513	27.4391	-0.332839	0.508041	0.10314	0.824157
O75828	CBR3	Carbonyl reductase [NADPH] 3	24.2568	24.0663	24.1574	24.6824	24.8509	24.5201	24.4982	24.7309	24.6637	0.224041	0.191748	0.34506	0.0297858
O75844	ZMPSTE24	CAAX prenyl protease 1 homolog	26.1086	26.1579	26.3546	26.7066	26.7277	26.5594	26.6301	26.7158	26.6571	0.157288	0.244271	0.334948	0.0253205
O75874	IDH1	Isocitrate dehydrogenase [NADP] cytoplasmic	28.5946	28.2298	28.5301	29.9876	29.677	29.9313	31.2384	31.4361	31.1815	1.1135	0.00381287	2.70809	0.000382498
O75884	RBBP9	Serine hydrolase RBBP9	24.4409	24.5524	24.4398	24.4023	24.1565	24.0893	24.6875	24.2121	24.8573	-0.561947	0.0320891	-0.0178	0.945755
O75891	ALDH1L1	Cytosolic 10-formyltetrahydrofolate dehydrogenase	25.9205	25.6006	25.7526	29.3364	29.2724	29.3182	32.3231	32.1631	32.2577	3.25083	0.000194323	6.36434	5.24361e-05
O75911	DHRS3	Short-chain dehydrogenase/reductase 3	25.6808	25.9785	25.6944	25.344	25.7313	25.675	26.5828	26.5548	26.1535	-0.501399	0.112982	0.520131	0.100084
O75915	ARL6IP5	PRA1 family protein 3	27.3251	27.1637	27.4306	28.5096	28.9472	28.7573	29.2377	29.548	29.3557	1.13132	0.00721523	1.94831	0.000627254
O75937	DNAJC8	DnaJ homolog subfamily C member 8	23.8089	22.7985	24.2464	24.887	23.9613	24.9042	24.9619	24.5355	24.868	0.665976	0.338011	1.0448	0.0892696
O75947	ATP5PD	ATP synthase subunit d, mitochondrial	27.4506	27.3411	27.4319	28.4179	28.4281	28.4702	29.0507	28.9762	29.0264	0.730612	0.000499924	1.48417	7.86948e-05
O75962	TRIO	Triple functional domain protein	24.0515	23.6791	23.9276	23.3552	23.0737	23.0795	22.4522	22.726	23.0504	-1.01689	0.00532655	-1.26892	0.00687197
O76003	GLRX3	Glutaredoxin-3	27.5817	27.7191	27.527	27.0584	27.2474	27.1821	27.0544	27.1343	27.0051	-0.746918	0.0150543	-0.670357	0.0121001
O76021	RSL1D1	Ribosomal L1 domain-containing protein 1	26.8025	26.949	26.9348	27.6645	27.7471	27.4187	27.7546	28.0368	27.9464	0.414404	0.0787121	0.891441	0.00607513
O76031	CLPX	ATP-dependent Clp protease ATP-binding subunit clpX-like, mitochondrial	22.6071	22.6482	22.1372	24.033	24.855	24.2497	24.3923	24.7086	24.3829	1.61475	0.0248878	1.90469	0.0045878
O76071	CIAO1	Probable cytosolic iron-sulfur protein assembly protein CIAO1	24.8797	25.3431	25.0392	24.4511	24.9698	24.9608	25.0583	25.1204	24.7295	-0.593708	0.1388	-0.243635	0.398731
O76094	SRP72	Signal recognition particle subunit SRP72	27.5859	27.5225	27.6602	27.6439	27.7513	27.6028	27.6744	27.5367	27.5385	-0.223791	0.0512835	-0.13204	0.0881139
O78179	HLA-C	HLA class I histocompatibility antigen, C alpha chain	25.9671	25.5443	26.2749	24.5341	24.1852	24.2345	23.6659	22.4791	23.4939	-1.91111	0.00432954	-2.84152	0.006367
O94760	DDAH1	N(G),N(G)-dimethylarginine dimethylaminohydrolase 1	23.2533	22.8359	23.2471	23.6144	23.0855	23.2733	23.5052	23.597	23.6223	-0.0879686	0.71063	0.337003	0.0468331
O94776	MTA2	Metastasis-associated protein MTA2	23.6894	23.5999	23.9847	23.4714	23.3785	23.6534	22.3995	22.3547	22.5818	-0.557153	0.023357	-1.43834	0.00113337
O94804	STK10	Serine/threonine-protein kinase 10	25.0672	24.3654	25.5502	24.465	24.3387	24.245	21.8953	22.9156	21.881	-0.944994	0.07728	-2.88938	0.00943717
O94808	GFPT2	Glutamine--fructose-6-phosphate aminotransferase [isomerizing] 2	23.4412	23.4087	23.5029	21.1512	20.7726	22.0612	NA	NA	NA	-2.42283	0.0125902	NA	NA
O94826	TOMM70	Mitochondrial import receptor subunit TOM70	26.1619	25.4108	26.065	27.3301	27.0163	27.2669	27.7026	27.5532	27.7678	1.02495	0.0250292	1.66959	0.00409715
O94832	MYO1D	Unconventional myosin-Id	23.1175	22.3569	22.4567	25.5625	25.4012	25.4113	25.5644	25.1776	25.3377	2.51437	0.00315342	2.59046	0.00236892
O94851	MICAL2	[F-actin]-monooxygenase MICAL2	26.2775	26.2771	26.3722	22.043	19.9687	22.2404	20.3517	21.2337	22.0104	-5.19184	0.00931442	-5.23609	0.00219452
O94855	SEC24D	Protein transport protein Sec24D	28.8848	28.4736	28.5113	28.0971	28.8288	28.2046	27.1986	27.8332	27.4467	-0.546707	0.182539	-1.25613	0.0133866
O94874	UFL1	E3 UFM1-protein ligase 1	26.4253	25.7585	26.4045	25.7215	26.4803	26.524	25.9726	25.3558	25.3717	-0.254487	0.560626	-0.75511	0.0723024
O94875	SORBS2	Sorbin and SH3 domain-containing protein 2	24.3796	24.515	24.3752	25.7519	25.8942	25.8802	25.3639	25.2038	26.0091	1.1186	0.00377904	0.976639	0.033156
O94905	ERLIN2	Erlin-2	26.2959	26.1204	26.4381	26.8114	26.194	26.8847	26.6618	26.5288	26.6928	0.0449623	0.883459	0.217299	0.0399685
O94906	PRPF6	Pre-mRNA-processing factor 6	23.3411	23.4452	23.6834	23.4796	23.252	23.5351	22.5885	22.5195	23.2379	-0.367962	0.0790497	-0.833653	0.0427702
O94919	ENDOD1	Endonuclease domain-containing 1 protein	23.0629	22.4596	22.9677	23.3549	23.0414	23.1571	23.5268	22.3863	23.0815	0.0541202	0.817769	0.0424065	0.92652
O94925	GLS	Glutaminase kidney isoform, mitochondrial	28.76	29.0488	28.7615	27.998	28.0078	27.8718	27.7046	27.3069	27.0482	-1.19788	0.00764335	-1.6293	0.0076653
O95155	UBE4B	Ubiquitin conjugation factor E4 B	22.8827	23.444	23.0915	22.494	22.3613	22.1646	21.962	21.9095	22.0707	-1.09972	0.026655	-1.28437	0.00978745
O95168	NDUFB4	NADH dehydrogenase [ubiquinone] 1 beta subcomplex subunit 4	22.3203	22.8189	22.832	25.0206	24.7432	24.6209	25.2927	24.9963	25.2672	1.83759	0.00673085	2.4026	0.00188188
O95169	NDUFB8	NADH dehydrogenase [ubiquinone] 1 beta subcomplex subunit 8, mitochondrial	25.3201	25.527	25.5703	26.7905	27.145	27.0552	27.2694	27.5479	26.9724	1.22413	0.00707933	1.66501	0.00473561
O95202	LETM1	Mitochondrial proton/calcium exchanger protein	27.2178	27.136	27.1388	29.0636	28.8089	28.9523	30.7268	30.5845	30.7851	1.47713	0.00100596	3.40889	7.86948e-05
O95210	STBD1	Starch-binding domain-containing protein 1	23.5002	26.0147	23.1407	26.1774	26.4745	25.9619	28.4959	27.9533	28.3726	1.68577	0.238009	3.92965	0.02952
O95292	VAPB	Vesicle-associated membrane protein-associated protein B/C	27.2201	27.201	27.4663	28.0158	27.8336	27.8786	28.0133	27.8728	27.9208	0.313248	0.0442698	0.514137	0.00687197
O95297	MPZL1	Myelin protein zero-like protein 1	26.1236	26.3317	26.2557	26.2662	26.7006	26.4545	25.8851	25.9946	25.8284	-0.0634475	0.791993	-0.460004	0.0335399
O95302	FKBP9	Peptidyl-prolyl cis-trans isomerase FKBP9	27.3685	28.0029	27.0166	26.9825	27.4261	27.1959	26.7834	26.9115	26.8081	-0.561453	0.285991	-0.754036	0.128296
O95336	PGLS	6-phosphogluconolactonase	28.817	28.8492	28.7251	28.7772	28.9828	28.8496	28.6207	28.5487	28.6033	-0.227479	0.173004	-0.331918	0.029961
O95340	PAPSS2	Bifunctional 3'-phosphoadenosine 5'-phosphosulfate synthase 2	29.6595	29.7316	29.6905	28.5035	28.5463	28.5185	27.1154	27.0721	27.4091	-1.47137	0.000859064	-2.62069	0.000387294
O95347	SMC2	Structural maintenance of chromosomes protein 2	24.111	24.6308	24.3199	24.2847	24.6134	24.2654	24.803	24.9039	24.9782	-0.26632	0.411767	0.415414	0.144924
O95352	ATG7	Ubiquitin-like modifier-activating enzyme ATG7	30.7435	30.2564	30.7298	30.262	30.7164	30.6296	30.1709	30.6344	29.8477	-0.340833	0.219224	-0.484587	0.19328
O95372	LYPLA2	Acyl-protein thioesterase 2	25.0122	24.9052	25.2011	25.5857	25.3973	25.5588	25.6089	25.3985	25.5236	0.174145	0.118335	0.345084	0.0194451
O95373	IPO7	Importin-7	28.7618	28.5171	28.733	28.533	28.4876	28.499	28.0895	28.1098	28.2452	-0.464414	0.00213006	-0.648217	0.00155115
O95379	TNFAIP8	Tumor necrosis factor alpha-induced protein 8	24.0303	23.5675	24.109	25.0143	24.6951	24.966	25.6904	25.1916	25.909	0.689234	0.0293275	1.56905	0.00745423
O95396	MOCS3	Adenylyltransferase and sulfurtransferase MOCS3	21.6758	22.1768	22.2058	22.7993	23.3459	22.8815	22.8257	23.0423	22.8006	0.689142	0.112725	0.744361	0.0443316
O95433	AHSA1	Activator of 90 kDa heat shock protein ATPase homolog 1	27.5649	27.5948	27.383	27.3661	27.5582	27.4613	27.3494	27.2751	27.3726	-0.352623	0.0955066	-0.307543	0.0711736
O95479	H6PD	GDH/6PGL endoplasmic bifunctional protein	24.6893	24.8572	24.7032	26.0854	26.5277	26.2154	26.1298	26.2537	26.0571	1.22596	0.0104214	1.27121	0.00262066
O95486	SEC24A	Protein transport protein Sec24A	27.1953	27.6156	27.0461	26.9996	27.5624	27.2238	26.7896	26.7816	26.6502	-0.324038	0.411097	-0.670969	0.0657735
O95487	SEC24B	Protein transport protein Sec24B	25.0707	24.8767	24.9628	25.0754	25.4438	25.3874	25.0157	25.1326	24.6959	0.0318304	0.863385	-0.147739	0.442852
O95571	ETHE1	Persulfide dioxygenase ETHE1, mitochondrial	25.0422	24.9763	24.9591	25.8692	25.7999	25.8006	25.3847	25.3468	25.2932	0.530454	0.0043581	0.223326	0.0414908
O95671	ASMTL	Probable bifunctional dTTP/UTP pyrophosphatase/methyltransferase protein	24.4329	24.854	24.5245	25.1041	24.6784	24.6622	23.373	23.4542	23.8031	-0.089192	0.776736	-1.18606	0.0127085
O95674	CDS2	Phosphatidate cytidylyltransferase 2	23.59	23.7054	22.239	NA	23.4931	23.5433	23.5554	23.1468	22.6773	NA	NA	-0.177367	0.806959
O95721	SNAP29	Synaptosomal-associated protein 29	24.5854	24.2372	24.6408	24.5665	24.2989	24.4858	24.1761	23.8484	24.396	-0.337701	0.0690536	-0.473367	0.0696546
O95747	OXSR1	Serine/threonine-protein kinaseR1	26.5163	26.5666	26.338	26.4967	26.5485	26.5038	26.4878	26.575	26.659	-0.257584	0.151352	-0.0254281	0.870144
O95758	PTBP3	Polypyrimidine tract-binding protein 3	24.6997	24.4322	24.548	24.326	24.538	24.2994	24.5662	24.4649	24.3021	-0.472439	0.0304678	-0.241299	0.110646
O95782	AP2A1	AP-2 complex subunit alpha-1	28.936	28.498	28.9893	30.0763	30.3586	30.2843	30.0349	30.361	29.9652	1.13171	0.00739695	1.18688	0.00745423
O95793	STAU1	Double-stranded RNA-binding protein Staufen homolog 1	28.7768	28.7464	28.82	28.365	28.6248	28.464	28.2386	28.3545	27.8189	-0.596735	0.0128681	-0.769473	0.0258122
O95810	CAVIN2	Caveolae-associated protein 2	23.8449	21.149	24.1898	26.413	26.299	26.3209	28.3	27.9033	28.4792	2.98279	0.0691112	5.04054	0.0137043
O95816	BAG2	BAG family molecular chaperone regulator 2	24.5857	24.3625	24.8709	24.0725	22.663	24.1207	23.7376	23.6963	23.5634	-1.2879	0.104206	-1.06635	0.00392447
O95817	BAG3	BAG family molecular chaperone regulator 3	27.8138	27.5068	28.3594	28.5043	27.9207	28.323	27.8594	27.5811	28.1818	0.0556858	0.884024	-0.144977	0.664967
O95822	MLYCD	Malonyl-CoA decarboxylase, mitochondrial	19.674	18.6305	21.0843	23.1105	23.1814	22.8768	25.2549	25.0222	25.2264	2.95972	0.0341532	5.24589	0.00511679
O95831	AIFM1	Apoptosis-inducing factor 1, mitochondrial	25.9294	25.578	26.0355	27.9695	27.5744	27.7197	29.0309	28.9387	29.0906	1.60662	0.00296598	3.04672	0.000204838
O95857	TSPAN13	Tetraspanin-13	20.7721	NA	21.2744	23.1855	23.2184	23.2251	25.0595	25.4499	24.8769	NA	NA	NA	NA
O95861	BPNT1	3'(2'),5'-bisphosphate nucleotidase 1	25.2512	25.3933	25.1747	25.9991	26.2865	25.9861	25.8029	26.0822	25.8642	0.517261	0.0680112	0.517637	0.0444903
O95865	DDAH2	N(G),N(G)-dimethylarginine dimethylaminohydrolase 2	26.6292	26.4644	26.8001	27.2137	27.1556	27.1242	26.9424	27.0062	27.0467	0.232996	0.0497396	0.241463	0.0346072
O95967	EFEMP2	EGF-containing fibulin-like extracellular matrix protein 2	25.5863	25.7242	26.1152	24.8116	25.3108	24.8568	25.1371	24.866	23.1947	-1.11579	0.0247963	-1.53503	0.106723
O95980	RECK	Reversion-inducing cysteine-rich protein with Kazal motifs	26.2873	26.2347	26.3284	26.2787	26.015	26.26	25.4207	25.4697	25.5297	-0.399167	0.0211725	-0.935779	0.000358338
O96000	NDUFB10	NADH dehydrogenase [ubiquinone] 1 beta subcomplex subunit 10	26.0629	25.7241	26.0676	27.5431	27.6653	27.6099	28.2375	28.2404	28.0709	1.35429	0.00133256	2.10564	0.000428894
O96005	CLPTM1	Cleft lip and palate transmembrane protein 1	25.675	25.6624	25.9193	26.5948	26.3705	26.6934	27.0019	26.7954	27.2069	0.500396	0.026764	1.12343	0.00322204
O96019	ACTL6A	Actin-like protein 6A	23.6586	24.1022	24.0447	23.3048	23.3259	23.6841	22.7098	22.9571	22.8197	-0.79723	0.0456842	-1.23205	0.00798914
O96033	MOCS2	Molybdopterin synthase sulfur carrier subunit	22.9226	19.3924	22.9185	23.0707	23.3715	23.1702	22.7323	23.021	23.1919	1.15937	0.463166	1.11153	0.444822
P00167	CYB5A	Cytochrome b5	26.1066	25.9931	26.1039	30.6922	30.3529	30.6093	31.5707	31.3688	31.7616	4.18332	0.000207215	5.3734	7.86948e-05
P00325	ADH1B	All-trans-retinol dehydrogenase [NAD(+)] ADH1B	23.9708	24.493	23.7241	31.5782	31.3573	31.4532	32.0347	31.8225	31.8253	7.09997	0.000618503	7.70582	0.000306284
P00326	ADH1C	Alcohol dehydrogenase 1C	17.5803	19.6749	15.879	28.9924	27.4254	28.6581	29.1749	28.3062	29.0515	10.3469	0.00651114	11.0071	0.00312744
P00338	LDHA	L-lactate dehydrogenase A chain	33.0094	33.0368	33.1963	33.464	33.114	33.4611	33.5133	33.4094	33.5502	-0.034749	0.833701	0.284395	0.0189974
P00367	GLUD1	Glutamate dehydrogenase 1, mitochondrial	28.2276	28.1514	28.4048	29.9227	29.886	29.9267	30.7313	30.5336	30.6642	1.35029	0.00046107	2.25605	0.000172262
P00387	CYB5R3	NADH-cytochrome b5 reductase 3	29.6675	29.2864	29.8519	30.5358	30.4204	30.6336	30.9439	30.9969	30.963	0.627724	0.026192	1.24028	0.00265833
P00390	GSR	Glutathione reductase, mitochondrial	25.8132	25.2877	25.887	27.918	27.7673	27.8726	27.1768	27.3197	27.3763	1.88973	0.00214478	1.5026	0.00283181
P00403	MT-CO2	Cytochrome c oxidase subunit 2	27.4365	27.677	27.7206	28.507	28.5119	28.3388	28.674	29.0309	27.5953	0.540932	0.0370649	0.696332	0.257987
P00441	SOD1	Superoxide dismutase [Cu-Zn]	26.2729	27.6499	26.2541	26.5769	26.1028	25.9695	26.9633	26.5165	27.1269	-0.80951	0.300334	0.0175327	0.979604
P00488	F13A1	Coagulation factor XIII A chain	23.3677	22.7433	23.6926	20.4258	18.3041	19.5912	16.6329	16.5561	18.9982	-4.12774	0.0131705	-5.99786	0.00619655
P00491	PNP	Purine nucleoside phosphorylase	28.2858	28.1459	28.1194	27.7621	27.7886	27.8491	27.1441	27.2098	27.148	-0.684018	0.00393832	-1.1421	0.000881417
P00492	HPRT1	Hypoxanthine-guanine phosphoribosyltransferase	26.2149	26.1857	26.2654	26.6305	26.3833	26.2329	26.1456	26.1775	26.153	-0.106679	0.517901	-0.189011	0.0178396
P00505	GOT2	Aspartate aminotransferase, mitochondrial	26.7756	26.4298	26.277	26.5796	27.1183	26.6715	27.7521	27.9736	27.7293	-0.00458359	0.989229	1.19847	0.0076653
P00533	EGFR	Epidermal growth factor receptor	24.4054	24.4925	24.256	24.5802	24.4303	24.248	24.4937	24.4983	24.6174	-0.265383	0.23279	0.0261343	0.863201
P00558	PGK1	Phosphoglycerate kinase 1	32.4428	32.145	32.4765	32.2927	32.0895	32.3051	31.8503	31.874	31.8623	-0.425971	0.0213042	-0.618313	0.00265376
P00568	AK1	Adenylate kinase isoenzyme 1	26.5676	26.5737	26.7364	27.5463	26.9708	27.4683	27.7688	27.5447	27.8625	0.402294	0.142676	0.973717	0.00235027
P00734	F2	Prothrombin	28.2211	28.3021	27.8995	25.769	26.3199	26.0662	24.8871	25.5186	25.3835	-2.38946	0.00393832	-3.00353	0.00184181
P00746	CFD	Complement factor D	NA	NA	NA	24.4733	22.3279	23.9906	25.7828	25.1763	25.8278	NA	NA	NA	NA
P00813	ADA	Adenosine deaminase	25.4341	25.0988	25.6235	26.6437	26.7654	26.7841	26.57	26.5783	26.6837	1.04529	0.00558561	1.09948	0.0027293
P00966	ASS1	Argininosuccinate synthase	28.1842	28.0657	28.1764	30.0809	29.9738	30.011	31.1385	31.1057	31.1983	1.57955	0.00015992	2.87968	2.90606e-05
P01024	C3	Complement C3	26.7118	26.6207	26.0904	23.5164	23.8401	23.4336	23.6297	23.5361	23.2357	-3.1779	0.00256793	-3.13287	0.00170383
P01033	TIMP1	Metalloproteinase inhibitor 1	25.3674	25.4835	24.9828	23.2966	23.0707	23.226	21.9662	21.3166	21.0769	-2.38039	0.00269916	-3.95038	0.00175212
P01112	HRAS	GTPase HRas	25.2062	24.9772	25.086	25.2535	25.0352	24.8712	24.9597	24.709	25.1051	-0.336743	0.0945709	-0.290922	0.0850531
P01116	KRAS	GTPase KRas	23.5372	24.257	23.7497	23.6568	23.9256	23.7611	23.286	23.1841	23.4343	-0.367051	0.347302	-0.672217	0.0950741
P02452	COL1A1	Collagen alpha-1(I) chain	34.0585	33.868	34.1239	32.4455	32.3539	32.4527	30.879	30.8901	31.0892	-1.89972	0.000175416	-3.18971	9.184e-05
P02461	COL3A1	Collagen alpha-1(III) chain	31.6452	31.8255	31.7328	33.1958	33.3173	33.2075	32.2401	32.3133	32.1717	1.20542	0.00313251	0.381439	0.0452632
P02462	COL4A1	Collagen alpha-1(IV) chain	27.5647	27.6904	27.6273	28.6585	28.7247	28.5761	28.7466	28.7221	28.0824	0.725349	0.00849336	0.763819	0.0577681
P02511	CRYAB	Alpha-crystallin B chain	29.7686	29.6578	29.7741	29.6062	29.8669	29.801	29.5497	29.6013	28.5849	-0.275737	0.075748	-0.613909	0.195696
P02533	KRT14	Keratin, type I cytoskeletal 14	27.7046	28.5343	27.8416	28.2486	28.5886	28.2572	27.9998	27.9043	27.9188	0.0377231	0.935696	-0.211601	0.584417
P02649	APOE	Apolipoprotein E	28.207	28.8391	29.1046	28.9519	28.0956	28.5514	29.1782	29.2223	29.1787	-0.484227	0.348664	0.350469	0.330741
P02654	APOC1	Apolipoprotein C-I	21.2115	22.0721	20.4898	24.3118	24.5183	24.4255	28.5351	28.4488	28.316	2.86045	0.0182731	7.04977	0.00121661
P02751	FN1	Fibronectin	34.9467	34.9954	35.0237	31.2811	31.0762	31.2872	31.0475	30.9978	30.8886	-4.07404	0.000181798	-4.13635	7.86948e-05
P02765	AHSG	Alpha-2-HS-glycoprotein	32.6342	33.094	32.3914	28.6591	27.7987	28.4166	27.6122	27.1677	27.0519	-4.71538	0.00207289	-5.55499	0.000627254
P02768	ALB	Albumin	30.2115	29.7091	29.5124	26.0147	26.4698	26.5397	25.6434	25.8585	25.6947	-3.7699	0.00184374	-4.20453	0.000588252
P02786	TFRC	Transferrin receptor protein 1	28.2889	28.5457	28.3656	28.6646	28.4737	28.521	27.7053	27.7889	27.8047	-0.147251	0.422847	-0.759534	0.0102536
P02787	TF	Serotransferrin	22.0609	22.5842	22.4575	26.3609	26.1989	26.2653	26.1197	26.0619	26.2867	3.60721	0.00102925	3.66284	0.000592654
P02795	MT2A	Metallothionein-2	27.225	27.6072	27.4448	26.2531	26.8114	26.8082	24.076	23.8781	24.341	-1.10171	0.0308771	-3.45305	0.000627254
P03915	MT-ND5	NADH-ubiquinone oxidoreductase chain 5	22.5921	22.8019	22.4425	23.3122	23.6552	23.6697	24.461	24.3622	24.1239	0.633248	0.0696654	1.57778	0.00416865
P04040	CAT	Catalase	27.3737	27.5465	27.3013	29.878	30.1293	30.0833	30.7376	30.771	30.5783	2.32276	0.00147761	3.16276	0.000407457
P04066	FUCA1	Tissue alpha-L-fucosidase	25.0334	25.0381	24.9707	24.9467	25.2868	25.0732	24.5513	24.9906	24.4609	-0.212086	0.26124	-0.472216	0.100825
P04075	ALDOA	Fructose-bisphosphate aldolase A	33.2708	33.2528	33.2538	33.2177	33.2547	33.2525	33.8254	33.6736	33.5795	-0.31782	0.0136956	0.307984	0.0463171
P04080	CSTB	Cystatin-B	29.3555	29.0334	29.3361	29.9653	30.3029	30.2191	30.2052	30.2738	30.1249	0.620498	0.0246982	0.833913	0.00265833
P04083	ANXA1	Annexin A1	33.1075	33.2394	33.0708	32.9667	33.0858	33.0143	32.9766	32.9188	33.0579	-0.417223	0.0485075	-0.280512	0.0794999
P04114	APOB	Apolipoprotein B-100	27.0801	27.2363	26.8729	25.9639	24.8272	25.0737	24.2385	24.8678	25.7346	-2.0751	0.0182731	-2.24183	0.0173918
P04181	OAT	Ornithine aminotransferase, mitochondrial	26.8936	26.7862	26.9672	26.74	26.8335	26.9101	26.1013	25.7099	26.2694	-0.354719	0.0116406	-0.981179	0.00836822
P04264	KRT1	Keratin, type II cytoskeletal 1	26.1343	27.2518	25.2801	24.7936	23.8759	24.6694	22.2227	23.6632	24.7612	-2.07605	0.0787121	-2.79872	0.0678202
P04350	TUBB4A	Tubulin beta-4A chain	26.8308	20.7942	27.4097	27.1154	23.6159	26.8625	26.9685	26.8806	27.0215	0.552779	0.868517	1.81956	0.490529
P04406	GAPDH	Glyceraldehyde-3-phosphate dehydrogenase	33.4224	32.7502	33.4362	32.9827	32.6393	32.9908	32.5147	32.3521	32.2472	-0.63225	0.0793387	-0.957257	0.018577
P04632	CAPNS1	Calpain small subunit 1	29.3266	28.7441	29.3152	29.2529	29.0013	29.2409	28.426	28.6494	28.6915	-0.263872	0.263139	-0.665388	0.0317557
P04732	MT1E	Metallothionein-1E	23.1949	23.8898	23.3346	23.6039	23.5894	23.5311	21.5472	21.0972	21.4495	-0.198569	0.579362	-2.2342	0.00512969
P04792	HSPB1	Heat shock protein beta-1	32.4673	32.4696	32.4392	32.7195	32.8323	32.757	32.5696	32.6285	32.5289	0.0106322	0.918025	-0.00874261	0.925247
P04843	RPN1	Dolichyl-diphosphooligosaccharide--protein glycosyltransferase subunit 1	30.4894	30.4187	30.5951	30.8608	30.9164	30.8703	30.7121	30.5857	30.4343	0.0811563	0.16908	-0.0493707	0.672133
P04844	RPN2	Dolichyl-diphosphooligosaccharide--protein glycosyltransferase subunit 2	28.7253	29.0775	28.8086	29.3582	29.2319	29.1985	28.9916	28.99	29.081	0.092117	0.677399	0.0246772	0.901458
P04899	GNAI2	Guanine nucleotide-binding protein G(i) subunit alpha-2	29.3618	28.9477	29.403	29.5142	29.111	29.3624	28.7528	28.7272	29.0513	-0.208564	0.314547	-0.519427	0.033526
P05023	ATP1A1	Sodium/potassium-transporting ATPase subunit alpha-1	28.9366	29.1155	29.0918	29.3769	29.3726	29.3917	28.5857	28.4333	28.6047	0.0321649	0.800723	-0.632454	0.0084442
P05091	ALDH2	Aldehyde dehydrogenase, mitochondrial	26.1798	26.2272	26.1472	28.5334	28.6055	28.4776	29.6995	29.545	29.7831	2.05381	0.00072715	3.36545	0.000152753
P05114	HMGN1	Non-histone chromosomal protein HMG-14	26.419	26.7063	26.4179	26.2407	25.8473	26.1198	25.2885	24.8544	25.4649	-0.74542	0.0381822	-1.43754	0.00821308
P05120	SERPINB2	Plasminogen activator inhibitor 2	26.8698	25.5767	26.9157	24.8774	24.5591	24.6912	22.6855	22.6169	22.9335	-2.04509	0.0228239	-3.83451	0.00300044
P05121	SERPINE1	Plasminogen activator inhibitor 1	28.2292	27.8368	28.1568	25.912	26.0388	25.4247	24.8224	24.9733	25.1318	-2.58276	0.00251276	-3.22419	0.000278893
P05141	SLC25A5	ADP/ATP translocase 2	27.3914	27.4614	27.3044	28.5275	29.0777	28.6911	29.4062	29.776	29.2844	1.07944	0.0195295	1.97741	0.00239952
P05165	PCCA	Propionyl-CoA carboxylase alpha chain, mitochondrial	25.2584	25.6691	24.4745	24.8445	24.4857	24.5809	26.6494	26.786	26.3923	-0.797219	0.193273	1.34953	0.0523128
P05198	EIF2S1	Eukaryotic translation initiation factor 2 subunit 1	27.5406	27.6904	27.7218	27.5363	27.3775	27.4099	27.4043	27.4541	27.6807	-0.509932	0.0182731	-0.263592	0.108936
P05204	HMGN2	Non-histone chromosomal protein HMG-17	25.7969	25.4686	26.178	26.306	25.4252	25.4803	23.4213	24.1382	23.6281	-0.377598	0.405714	-2.211	0.00485796
P05362	ICAM1	Intercellular adhesion molecule 1	26.0297	26.3077	25.6615	21.9885	23.0602	22.2067	20.9403	21.3173	21.2915	-3.88145	0.00477946	-4.9423	0.000588252
P05386	RPLP1	60S acidic ribosomal protein P1	26.3776	26.2771	26.4432	26.2722	26.4606	26.628	25.9669	25.6656	25.9601	-0.212605	0.181817	-0.627482	0.00619655
P05387	RPLP2	60S acidic ribosomal protein P2	30.8665	31.0006	30.7871	30.9054	30.7235	30.9173	30.3641	30.2385	30.6181	-0.336308	0.0966398	-0.60352	0.0285343
P05388	RPLP0	60S acidic ribosomal protein P0	30.767	31.1359	30.8783	30.7773	31.1126	30.9859	30.5514	30.4752	30.4699	-0.268733	0.319511	-0.553974	0.0427702
P05413	FABP3	Fatty acid-binding protein, heart	23.0186	23.1928	22.9816	29.8618	30.7153	30.2179	31.8142	31.4627	31.5603	6.90043	0.000684204	8.42235	7.86948e-05
P05455	SSB	Lupus La protein	29.0265	29.4867	29.074	28.9818	29.2606	29.0527	28.8705	29.1334	28.9917	-0.397629	0.216426	-0.322924	0.25544
P05783	KRT18	Keratin, type I cytoskeletal 18	29.1947	29.2454	29.1002	29.4519	29.4872	29.5174	28.6606	28.5351	28.3292	0.00509942	0.968927	-0.797533	0.0113342
P05787	KRT8	Keratin, type II cytoskeletal 8	27.4426	27.1726	27.3956	27.0555	26.8684	26.9056	26.1889	26.0408	25.3655	-0.693986	0.00350724	-1.59754	0.0105951
P05997	COL5A2	Collagen alpha-2(V) chain	28.5499	28.4085	28.4653	28.211	28.3119	28.2322	27.4669	27.3665	27.2562	-0.52314	0.00485883	-1.23711	0.000855823
P06132	UROD	Uroporphyrinogen decarboxylase	25.9989	25.8003	26.0694	25.8003	25.9277	26.0748	25.4579	25.7186	25.5026	-0.322199	0.0504398	-0.522196	0.0153656
P06241	FYN	Tyrosine-protein kinase Fyn	23.2091	22.919	22.7417	24.4296	25.0083	24.7356	23.2756	23.4312	23.3134	1.4676	0.0130712	0.257752	0.228247
P06576	ATP5F1B	ATP synthase subunit beta, mitochondrial	30.2619	29.8948	30.2586	31.2652	31.2223	31.3195	31.7207	31.7936	31.4877	0.830276	0.00349621	1.40319	0.00232867
P06703	S100A6	Protein S100-A6	31.0809	31.6632	30.7879	30.0002	29.9866	30.0696	29.4983	29.5096	29.4337	-1.4588	0.0270142	-1.82251	0.0107244
P06737	PYGL	Glycogen phosphorylase, liver form	26.2754	26.1415	26.3494	27.5643	27.4684	27.525	27.9892	28.0325	28.1656	0.963565	0.000263824	1.68129	0.000172262
P06744	GPI	Glucose-6-phosphate isomerase	30.0489	30.2902	30.1006	30.4512	30.2117	30.5192	30.9543	30.9869	30.8728	-0.0527993	0.795983	0.66571	0.0158889
P06756	ITGAV	Integrin alpha-V	27.3655	27.2326	27.5706	27.8508	27.6949	27.6822	26.9104	26.8578	27.3767	0.0527947	0.628071	-0.466975	0.071887
P06858	LPL	Lipoprotein lipase	21.171	21.713	22.0008	25.0344	24.8498	25.2766	27.3996	27.5769	27.3723	3.12511	0.00300119	5.69565	0.000428894
P06865	HEXA	Beta-hexosaminidase subunit alpha	27.5968	27.9156	27.5184	28.0274	28.3428	28.1423	27.8512	27.8192	27.9088	0.193617	0.483213	0.0570781	0.792486
P07099	EPHX1	Epoxide hydrolase 1	24.5684	24.3291	24.7576	28.6125	28.7351	28.4359	30.087	30.633	30.1186	3.74256	0.000471291	5.60211	0.000309702
P07203	GPX1	Glutathione peroxidase 1	27.2164	27.3565	27.077	27.1619	27.2109	27.1969	26.6282	26.658	26.7591	-0.32698	0.118339	-0.660549	0.0166147
P07205	PGK2	Phosphoglycerate kinase 2	23.7305	23.331	22.9173	23.3412	22.6908	22.191	21.7311	22.3253	NA	-0.885564	0.167516	NA	NA
P07355	ANXA2	Annexin A2	35.0416	35.1872	34.9267	34.6167	34.8357	34.6223	34.1701	34.4408	34.3133	-0.66058	0.0327421	-0.869489	0.0116585
P07384	CAPN1	Calpain-1 catalytic subunit	28.4462	28.348	28.4636	27.9498	28.032	27.9789	27.9727	28.1457	28.0736	-0.732668	0.00100596	-0.480963	0.00503284
P07437	TUBB	Tubulin beta chain	32.8911	32.8832	32.9498	32.5919	32.5268	32.6356	32.2648	32.1449	32.3561	-0.623542	0.00156669	-0.778466	0.0013192
P07585	DCN	Decorin	23.18	23.1185	22.793	24.736	25.2028	24.9499	25.0428	25.3868	24.3418	1.63212	0.00778947	1.76758	0.0173254
P07602	PSAP	Prosaposin	29.621	29.6091	29.5825	30.8179	31.0988	30.8089	31.3345	31.3691	31.258	1.00408	0.00658829	1.59061	0.000413067
P07686	HEXB	Beta-hexosaminidase subunit beta	28.2509	27.9186	28.1882	28.8843	28.9491	28.9562	28.499	28.5	28.5862	0.510343	0.0079966	0.283435	0.0216266
P07737	PFN1	Profilin-1	33.801	34.0423	33.7764	33.4029	33.5027	33.4288	32.8709	32.9332	32.7034	-0.728739	0.0215362	-1.16315	0.00595638
P07814	EPRS1	Bifunctional glutamate/proline--tRNA ligase	30.7629	30.637	30.7892	30.586	30.5402	30.4783	30.5339	30.3099	30.5565	-0.495119	0.00184374	-0.388637	0.0100685
P07858	CTSB	Cathepsin B	31.0345	30.8879	30.9645	31.7776	31.6568	31.6711	31.4157	31.4566	31.6672	0.439254	0.00411224	0.425121	0.0118723
P07900	HSP90AA1	Heat shock protein HSP 90-alpha	31.7882	31.8117	31.7951	31.9175	31.8878	31.8924	32.2326	32.1072	32.15	-0.199414	0.0551772	0.239228	0.0362595
P07919	UQCRH	Cytochrome b-c1 complex subunit 6, mitochondrial	22.8803	NA	23.483	24.983	24.6848	25.9497	27.3891	27.0132	27.0756	NA	NA	NA	NA
P07942	LAMB1	Laminin subunit beta-1	25.7249	26.2603	27.0036	29.0836	28.8715	28.9307	28.7989	28.4225	28.7817	2.33206	0.0131494	2.21239	0.0111567
P07954	FH	Fumarate hydratase, mitochondrial	26.3229	25.8435	26.4798	27.9594	27.5591	27.6798	29.0145	28.709	28.916	1.2171	0.0115759	2.53871	0.000931911
P07996	THBS1	Thrombospondin-1	31.8187	31.9187	31.8838	29.0674	29.4969	29.1904	28.9275	29.0844	28.9589	-2.92247	0.00103748	-3.00921	0.000204838
P08133	ANXA6	Annexin A6	32.4915	32.4216	32.568	33.1774	33.0489	33.1599	33.3915	33.3927	33.4832	0.334775	0.00395669	0.803073	0.000251255
P08237	PFKM	ATP-dependent 6-phosphofructokinase, muscle type	25.6172	25.3374	25.4992	26.5805	26.7187	26.4288	25.8991	26.3158	25.848	0.791129	0.00892122	0.410631	0.107499
P08238	HSP90AB1	Heat shock protein HSP 90-beta	32.7115	32.718	32.7529	32.4124	32.2162	32.3427	32.5794	32.4947	32.7455	-0.703995	0.00311547	-0.246702	0.0475894
P08240	SRPRA	Signal recognition particle receptor subunit alpha	26.8119	26.2817	27.1294	26.9647	26.488	26.6351	25.7424	25.7728	25.9503	-0.345307	0.318046	-1.04487	0.0168865
P08243	ASNS	Asparagine synthetase [glutamine-hydrolyzing]	29.5237	29.362	29.4926	26.6903	26.9816	26.8826	26.9433	27.2078	26.9542	-2.90823	0.000461691	-2.55007	0.000359015
P08253	MMP2	72 kDa type IV collagenase	24.6875	24.735	24.8274	25.9487	25.5306	25.4705	25.2287	24.5134	24.7634	0.599691	0.0469088	-0.0404957	0.881436
P08473	MME	Neprilysin	28.323	28.5406	28.3476	30.1108	30.3795	30.2235	30.8669	31.0205	30.7223	1.5339	0.00371085	2.34046	0.000985775
P08559	PDHA1	Pyruvate dehydrogenase E1 component subunit alpha, somatic form, mitochondrial	27.6477	27.3909	27.7204	29.2595	29.441	29.474	30.9819	31.1827	30.7286	1.50491	0.00132168	3.25234	0.00047076
P08572	COL4A2	Collagen alpha-2(IV) chain	25.4255	25.2328	25.7013	27.7681	27.7516	27.7609	28.2372	27.939	27.8047	2.00669	0.000859064	2.41473	0.00104614
P08574	CYC1	Cytochrome c1, heme protein, mitochondrial	24.3752	20.7557	23.4093	25.3889	25.3165	25.8248	27.6541	27.4702	27.9486	2.36303	0.151044	4.71853	0.022448
P08579	SNRPB2	U2 small nuclear ribonucleoprotein B''	27.1509	27.6214	27.2349	27.6346	28.1012	27.6037	27.5327	28.0007	27.4702	0.143844	0.687721	0.206414	0.537599
P08621	SNRNP70	U1 small nuclear ribonucleoprotein 70 kDa	26.4067	26.6493	26.221	26.1184	26.2422	25.9189	25.4097	25.4388	25.5328	-0.63279	0.0744971	-1.09097	0.0090502
P08648	ITGA5	Integrin alpha-5	25.7529	25.7961	25.9939	25.7205	25.5619	25.4947	24.437	24.5858	24.7017	-0.555516	0.0154864	-1.39854	0.00113337
P08670	VIM	Vimentin	37.0266	37.0572	37.0369	36.9742	36.7677	36.886	36.2565	36.1782	36.5358	-0.464554	0.0136956	-0.842453	0.00539383
P08727	KRT19	Keratin, type I cytoskeletal 19	30.2096	29.9325	30.2544	29.6792	29.6429	29.7068	28.5476	28.7367	28.791	-0.756148	0.00182639	-1.5661	0.000705309
P08729	KRT7	Keratin, type II cytoskeletal 7	32.0197	32.0095	31.9241	31.5587	31.7428	31.6477	30.5964	30.9218	30.7588	-0.634946	0.0117061	-1.35113	0.00231207
P08754	GNAI3	Guanine nucleotide-binding protein G(i) subunit alpha-3	25.8035	25.9611	26.0368	26.1305	26.2967	26.0316	26.0248	26.0905	26.3804	-0.0811308	0.63624	0.105739	0.5253
P08758	ANXA5	Annexin A5	32.8917	33.0066	32.8055	31.857	31.8907	31.8306	32.1756	32.2837	32.1882	-1.34209	0.00250275	-0.811168	0.00687197
P08865	RPSA	40S ribosomal protein SA	28.6677	28.37	28.7026	28.6878	28.5189	28.5951	28.5187	28.4494	28.4472	-0.279787	0.0428679	-0.234037	0.039058
P09001	MRPL3	39S ribosomal protein L3, mitochondrial	21.4339	18.9055	21.3644	23.035	21.8303	22.8557	23.5295	23.2341	23.4794	1.70548	0.192754	2.72067	0.0457111
P09012	SNRPA	U1 small nuclear ribonucleoprotein A	27.0143	27.1683	27.0893	26.6373	27.0266	26.6148	26.2833	26.3309	25.684	-0.631345	0.0519	-1.11695	0.0202232
P09104	ENO2	Gamma-enolase	26.9024	26.9496	27.0588	26.1926	26.1017	26.4833	24.5641	24.6923	25.2847	-1.01136	0.00621529	-2.24892	0.00254707
P09110	ACAA1	3-ketoacyl-CoA thiolase, peroxisomal	27.069	26.3142	26.5725	28.2724	28.3445	28.4718	29.5877	29.5742	29.5473	1.41074	0.0104214	2.79216	0.00113337
P09132	SRP19	Signal recognition particle 19 kDa protein	24.4102	24.529	24.7212	25.0452	24.422	24.75	24.9609	24.062	24.3174	-0.114663	0.666591	-0.232393	0.509994
P09211	GSTP1	Glutathione S-transferase P	28.9988	28.9343	28.8695	29.4433	28.8762	29.1628	28.8417	28.622	29.0728	-0.0736931	0.753249	-0.214419	0.230772
P09382	LGALS1	Galectin-1	34.0081	34.0381	34.136	34.1156	34.3323	34.208	34.3165	34.3634	34.3302	-0.142397	0.266922	0.150211	0.0773649
P09417	QDPR	Dihydropteridine reductase	26.5878	26.3162	26.6007	27.5057	27.7683	27.5295	28.5181	28.6248	28.4473	0.799281	0.0086485	1.90275	0.000382498
P09429	HMGB1	High mobility group protein B1	28.8229	28.6438	28.9699	29.3148	28.8836	29.2137	28.5326	28.5175	28.6396	0.0249034	0.892573	-0.374695	0.00820483
P09486	SPARC	SPARC	27.5018	27.7597	27.6273	27.8083	27.1055	27.5021	27.8858	27.5402	28.0454	-0.457904	0.181921	0.0685103	0.7591
P09493	TPM1	Tropomyosin alpha-1 chain	29.4003	29.019	29.3436	26.3092	26.2698	26.3518	25.8067	26.0632	26.4338	-3.24435	0.000257251	-3.2788	0.000704724
P09497	CLTB	Clathrin light chain B	27.5838	27.6142	27.4743	27.7509	27.6703	27.689	27.3689	27.2822	27.6723	-0.154327	0.233039	-0.242078	0.193707
P09525	ANXA4	Annexin A4	27.0597	25.5418	27.0126	28.0648	27.8699	27.8831	25.4998	25.1073	25.5084	1.10096	0.13051	-1.2919	0.0776088
P09543	CNP	2',3'-cyclic-nucleotide 3'-phosphodiesterase	25.9876	25.7538	25.9103	26.5366	26.0105	26.5804	26.459	26.4283	26.5752	0.191681	0.430746	0.477881	0.00261832
P09601	HMOX1	Heme oxygenase 1	28.1426	28.0048	28.2973	28.2766	28.2858	28.3111	27.3405	27.3206	27.4945	-0.157362	0.0636777	-0.888785	0.00111552
P09619	PDGFRB	Platelet-derived growth factor receptor beta	25.9113	25.943	26.0188	26.7142	25.1728	26.6291	23.3197	23.6123	23.8094	-0.0859425	0.903295	-2.50294	0.000709728
P09622	DLD	Dihydrolipoyl dehydrogenase, mitochondrial	26.5313	27.6005	26.6921	28.9441	28.3159	28.8291	30.3671	30.3592	30.4352	1.45481	0.0604556	3.32017	0.00377179
P09661	SNRPA1	U2 small nuclear ribonucleoprotein A'	23.2056	22.2396	23.3172	23.142	22.3851	22.8003	22.166	22.5999	22.2761	-0.445245	0.381816	-0.699156	0.138795
P09669	COX6C	Cytochrome c oxidase subunit 6C	24.0382	25.3716	24.3917	25.7657	25.8128	26.4039	27.6832	25.3649	23.7012	1.09333	0.151103	0.856888	0.586825
P09874	PARP1	Poly [ADP-ribose] polymerase 1	25.1073	25.6011	25.9015	26.8289	26.7832	26.8286	26.4392	26.3517	26.7285	0.976694	0.0394241	0.844151	0.0510291
P09914	IFIT1	Interferon-induced protein with tetratricopeptide repeats 1	25.9919	26.0825	26.1591	23.2735	23.5035	23.4908	22.1061	22.2053	22.8793	-2.95551	0.000525137	-3.80668	0.000881417
P09936	UCHL1	Ubiquitin carboxyl-terminal hydrolase isozyme L1	31.3758	31.7663	31.4177	31.4259	31.2226	31.2121	30.8892	30.8526	31.2604	-0.533351	0.0877888	-0.644876	0.058677
P09960	LTA4H	Leukotriene A-4 hydrolase	27.6372	27.4862	27.6972	27.997	28.0964	28.0202	27.859	28.0716	28.0259	0.13077	0.0917771	0.252948	0.0454344
P09972	ALDOC	Fructose-bisphosphate aldolase C	27.8371	28.0224	27.8233	28.2305	28.314	28.2566	28.6072	28.3673	28.6606	0.0725065	0.659105	0.525064	0.033242
P0CG39	POTEJ	POTE ankyrin domain family member J	25.9985	26.7735	25.972	25.2234	25.8747	26.0244	24.095	25.2755	24.9063	-0.840771	0.17104	-1.61477	0.0465704
P0DMN0	SULT1A4	Sulfotransferase 1A4	NA	18.588	19.0629	19.1902	NA	21.7141	22.9262	23.0768	18.4324	NA	NA	NA	NA
P0DN79	CBSL	Cystathionine beta-synthase-like protein	27.0277	26.136	26.7685	25.1322	25.3084	25.1906	22.3044	21.8582	23.0833	-1.73397	0.00863505	-4.35447	0.00235027
P0DP25	CALM3	Calmodulin-3	33.203	33.2581	33.246	33.0829	33.277	33.2181	32.6305	32.7301	32.5307	-0.343261	0.0474537	-0.730944	0.00516325
P0DPH8	TUBA3D	Tubulin alpha-3D chain	27.23	27.3884	27.4934	27.322	27.0999	27.2063	26.0024	25.9921	26.0773	-0.461475	0.032512	-1.47238	0.000796535
P10155	RO60	60 kDa SS-A/Ro ribonucleoprotein	23.7815	23.9379	23.9546	24.3991	24.3925	24.2032	24.4551	24.511	24.0823	0.140014	0.367336	0.332435	0.164132
P10253	GAA	Lysosomal alpha-glucosidase	22.5702	21.6359	22.5244	25.679	25.6247	25.6768	25.8759	25.9897	25.6684	3.1164	0.00260409	3.47548	0.00161102
P10301	RRAS	Ras-related protein R-Ras	26.7661	26.4814	27.1599	27.5967	27.1848	27.3692	27.3202	27.1311	27.4081	0.280845	0.304719	0.358305	0.140245
P10599	TXN	Thioredoxin	30.3984	29.9927	30.462	30.3766	30.1968	30.294	29.4715	29.7532	29.2496	-0.295452	0.100146	-0.91861	0.0185492
P10606	COX5B	Cytochrome c oxidase subunit 5B, mitochondrial	29.6101	29.9615	29.5249	30.0401	30.3925	30.2322	29.992	29.9563	29.8053	0.222517	0.454786	0.0933471	0.706508
P10619	CTSA	Lysosomal protective protein	26.209	25.9719	26.1674	26.4609	26.2115	26.5441	26.7451	26.264	26.6514	-0.0108938	0.935044	0.311677	0.123751
P10620	MGST1	Microsomal glutathione S-transferase 1	23.1483	23.3816	22.8666	27.0257	26.5364	27.1423	26.6348	26.7223	26.1669	3.46901	0.00207289	3.2501	0.0017123
P10644	PRKAR1A	cAMP-dependent protein kinase type I-alpha regulatory subunit	28.1071	28.1358	28.1252	28.1455	28.2386	28.1353	28.32	28.3496	28.4721	-0.249868	0.0576392	0.132165	0.156152
P10809	HSPD1	60 kDa heat shock protein, mitochondrial	30.5681	30.5436	30.5829	31.9483	31.7865	31.7928	32.5168	32.2485	32.4073	0.97738	0.00141261	1.70029	0.000426012
P11021	HSPA5	Endoplasmic reticulum chaperone BiP	33.7309	33.8157	33.6044	33.629	33.7645	33.6429	33.2682	33.2958	33.2493	-0.338476	0.0951185	-0.571612	0.015714
P11047	LAMC1	Laminin subunit gamma-1	28.8482	28.6015	28.849	30.0174	29.8917	29.9179	29.5048	29.3657	29.6481	0.87582	0.00109503	0.61427	0.00451517
P11142	HSPA8	Heat shock cognate 71 kDa protein	33.1275	33.1103	33.0774	33.3026	33.4467	33.3936	33.1993	33.2882	33.3025	-0.024377	0.82157	0.0325461	0.697517
P11172	UMPS	Uridine 5'-monophosphate synthase	23.3616	23.1826	22.9981	24.5756	24.2845	24.8836	24.8907	24.751	24.9252	1.10019	0.0198309	1.54913	0.00171368
P11177	PDHB	Pyruvate dehydrogenase E1 component subunit beta, mitochondrial	27.6927	27.7997	27.7311	29.3733	29.603	29.5348	30.928	31.0546	30.9511	1.46229	0.00207289	3.11102	0.000191694
P11182	DBT	Lipoamide acyltransferase component of branched-chain alpha-keto acid dehydrogenase complex, mitochondrial	23.6302	23.9873	24.9032	26.7601	27.2785	27.1533	28.0991	28.073	27.7069	2.59011	0.0125069	3.66035	0.00310638
P11216	PYGB	Glycogen phosphorylase, brain form	29.8654	29.5424	29.8629	31.3504	31.3525	31.3085	30.4898	30.56	30.5139	1.27995	0.000961706	0.638577	0.00328379
P11234	RALB	Ras-related protein Ral-B	24.3235	23.9666	24.2505	23.8115	23.5709	23.7359	23.2483	23.5651	23.5511	-0.774404	0.00580683	-0.851081	0.00751986
P11387	TOP1	DNA topoisomerase 1	25.7313	25.7319	25.846	26.5304	26.2541	26.3539	25.9332	25.6972	26.0911	0.309445	0.0484922	0.0117281	0.933041
P11413	G6PD	Glucose-6-phosphate 1-dehydrogenase	28.735	28.9518	28.6494	29.7589	29.9726	29.9332	30.1657	30.3886	30.1546	0.809213	0.0221113	1.33186	0.00471007
P11498	PC	Pyruvate carboxylase, mitochondrial	27.6895	27.7504	27.4139	30.3925	30.6414	30.4767	31.5916	31.6516	31.344	2.58534	0.00148784	3.78545	0.000456758
P11717	IGF2R	Cation-independent mannose-6-phosphate receptor	27.247	26.7368	27.3037	27.04	26.6018	26.7447	26.7586	26.5032	26.9967	-0.600616	0.0647577	-0.468704	0.0945117
P11766	ADH5	Alcohol dehydrogenase class-3	28.7956	28.7247	28.7292	29.9143	29.5969	29.7228	29.684	29.3624	29.8929	0.694565	0.00880153	0.770891	0.0147655
P11908	PRPS2	Ribose-phosphate pyrophosphokinase 2	22.4393	21.4	22.5199	22.8174	22.3346	22.7042	22.3786	22.1086	22.2803	0.198724	0.675334	0.0103527	0.979604
P12004	PCNA	Proliferating cell nuclear antigen	27.0673	26.9923	27.0034	26.0377	26.3696	26.2902	25.3974	25.2761	25.4157	-1.08881	0.004929	-1.78364	0.000172262
P12081	HARS1	Histidine--tRNA ligase, cytoplasmic	29.8897	29.3016	29.8013	29.2262	29.5966	29.1702	28.4788	28.8824	28.5119	-0.633485	0.07512	-1.16554	0.0111789
P12110	COL6A2	Collagen alpha-2(VI) chain	29.7854	29.8532	29.9545	30.6432	30.9399	30.6809	29.3134	29.5076	29.1858	0.590022	0.0258013	-0.654496	0.0149553
P12111	COL6A3	Collagen alpha-3(VI) chain	30.402	30.3351	30.5551	32.1025	32.0046	32.0786	30.6903	30.5432	30.4775	1.33086	0.000391669	0.0138641	0.890034
P12235	SLC25A4	ADP/ATP translocase 1	24.5607	24.9971	24.6037	26.194	26.7286	26.0836	27.3328	27.6907	27.2331	1.31462	0.0288399	2.57264	0.00235027
P12236	SLC25A6	ADP/ATP translocase 3	27.7003	27.7567	27.5968	28.4937	29.075	28.6551	29.0089	29.4525	28.9349	0.756396	0.0533165	1.32175	0.00788922
P12259	F5	Coagulation factor V	26.7869	27.0623	26.6353	24.6751	25.0156	24.7473	23.5027	23.797	23.5144	-2.31578	0.00315462	-3.34917	0.000796917
P12270	TPR	Nucleoprotein TPR	26.8332	26.4479	26.8423	27.3127	27.2033	27.1712	27.4322	27.4275	27.7078	0.221026	0.134494	0.688972	0.0106203
P12277	CKB	Creatine kinase B-type	27.271	27.3966	27.2232	28.5114	28.1564	28.4626	29.3638	29.2366	29.645	0.779613	0.01856	1.99252	0.00124037
P12532	CKMT1A	Creatine kinase U-type, mitochondrial	18.6896	22.6142	20.9727	23.4165	22.058	22.2787	25.9194	25.4471	25.689	1.52526	0.385593	4.80059	0.0296513
P12814	ACTN1	Alpha-actinin-1	33.2269	33.28	33.3155	32.8677	32.6144	32.7811	32.6173	32.5134	32.7855	-0.819984	0.00407982	-0.761119	0.00335084
P12931	SRC	Proto-oncogene tyrosine-protein kinase Src	20.6167	20.4888	20.8608	21.333	21.8506	21.4082	20.5967	20.8617	21.1331	0.57492	0.0801002	0.0827156	0.697517
P12956	XRCC6	X-ray repair cross-complementing protein 6	28.9134	28.7974	28.848	29.0249	29.2426	29.1056	28.9825	28.9585	28.9879	-0.0288555	0.806038	-0.00236936	0.957829
P13010	XRCC5	X-ray repair cross-complementing protein 5	30.076	30.2055	30.0566	30.2982	30.415	30.404	29.8366	29.7063	29.932	-0.0405368	0.784614	-0.413432	0.0338329
P13073	COX4I1	Cytochrome c oxidase subunit 4 isoform 1, mitochondrial	28.0916	27.4145	28.2542	29.7448	29.8034	29.714	30.6751	30.6502	30.2332	1.5337	0.00951286	2.47365	0.00305801
P13284	IFI30	Gamma-interferon-inducible lysosomal thiol reductase	22.012	NA	21.771	21.9375	21.7614	21.9728	21.7952	21.7397	20.8998	NA	NA	NA	NA
P13489	RNH1	Ribonuclease inhibitor	31.8581	31.9294	31.8305	31.5074	31.7406	31.5946	31.1519	31.2228	31.2042	-0.558775	0.0239033	-0.805446	0.00294217
P13639	EEF2	Elongation factor 2	32.9252	32.8223	32.9984	33.0018	32.9668	33.0091	32.5494	32.5639	32.6272	-0.222996	0.00137069	-0.460852	0.000471309
P13667	PDIA4	Protein disulfide-isomerase A4	31.151	31.1992	31.2255	31.3946	31.5603	31.4906	31.0516	31.2424	30.9816	-0.0103436	0.928865	-0.225747	0.14311
P13674	P4HA1	Prolyl 4-hydroxylase subunit alpha-1	30.0881	30.1186	30.1725	29.9013	29.7423	29.7958	29.2785	29.2008	29.4378	-0.613503	0.00392709	-0.946437	0.00139928
P13716	ALAD	Delta-aminolevulinic acid dehydratase	25.0428	24.1801	24.641	26.1043	26.3309	26.2101	26.5489	26.4739	26.0464	1.29355	0.0175835	1.60943	0.0107284
P13797	PLS3	Plastin-3	30.395	30.4518	30.3761	29.4795	29.232	29.4793	28.3586	28.015	28.5588	-1.31096	0.00210304	-2.22259	0.00119818
P13798	APEH	Acylamino-acid-releasing enzyme	26.78	27.1052	26.5312	25.921	26.3881	26.1437	26.6358	26.5958	26.6545	-0.954845	0.0518637	-0.302489	0.283975
P13807	GYS1	Glycogen [starch] synthase, muscle	27.45	27.1575	27.5396	28.7168	28.4555	28.6917	29.5143	29.1388	29.1839	0.938728	0.00455568	1.77093	0.0013786
P13861	PRKAR2A	cAMP-dependent protein kinase type II-alpha regulatory subunit	25.992	25.4803	26.1064	27.1613	26.7061	27.0995	27.6798	27.3684	27.7342	0.829139	0.036747	1.60886	0.00330706
P14174	MIF	Macrophage migration inhibitory factor	24.5613	27.0063	23.4438	NA	NA	NA	21.6545	20.3045	21.0425	NA	NA	-4.12903	0.042583
P14384	CPM	Carboxypeptidase M	NA	NA	17.8657	24.328	24.7521	24.8031	25.4171	25.3635	25.0038	NA	NA	NA	NA
P14543	NID1	Nidogen-1	29.353	30.4048	28.7068	28.3884	27.9122	28.2856	28.6614	28.3945	28.5156	-1.59303	0.0921771	-1.09002	0.158063
P14550	AKR1A1	Aldo-keto reductase family 1 member A1	27.7203	27.8067	27.7356	28.7793	28.7218	28.7253	28.7305	28.6476	28.7369	0.687658	0.00517899	0.825099	0.00220505
P14618	PKM	Pyruvate kinase PKM	34.1575	34.0284	34.108	33.5501	33.3743	33.5138	32.4081	32.3002	32.6445	-0.918854	0.00100598	-1.77276	0.000545152
P14625	HSP90B1	Endoplasmin	32.9468	32.9892	32.9864	32.8443	32.7616	32.8297	32.6039	32.5557	32.755	-0.462498	0.00678693	-0.461637	0.00855205
P14678	SNRPB	Small nuclear ribonucleoprotein-associated proteins B and B'	28.065	28.0162	28.5026	28.294	28.1494	28.0632	26.9429	27.151	27.5534	-0.326033	0.14671	-1.10454	0.0156005
P14854	COX6B1	Cytochrome c oxidase subunit 6B1	23.8116	23.3261	23.4723	25.5906	24.1576	25.3561	26.3426	26.0894	26.051	1.19785	0.106118	2.49864	0.000791203
P14866	HNRNPL	Heterogeneous nuclear ribonucleoprotein L	28.0036	27.6086	28.0882	28.1584	27.5012	27.8978	27.7056	27.3703	27.837	-0.347913	0.250252	-0.388194	0.103825
P14868	DARS1	Aspartate--tRNA ligase, cytoplasmic	29.4959	29.8655	29.2565	28.8162	29.0882	28.9502	29.051	29.1118	29.0613	-0.888053	0.0524519	-0.590354	0.090162
P14927	UQCRB	Cytochrome b-c1 complex subunit 7	24.8255	24.8366	24.8272	26.5252	26.371	26.4757	27.5501	27.0624	28.0199	1.32724	0.000789909	2.58863	0.00291235
P15090	FABP4	Fatty acid-binding protein, adipocyte	28.4451	26.3507	26.9354	34.7902	34.5679	34.7528	36.2408	36.2505	36.2248	7.15961	0.00270305	8.86926	0.00104614
P15121	AKR1B1	Aldo-keto reductase family 1 member B1	30.6278	30.6857	30.6372	30.8786	30.9325	30.8173	30.8122	30.7201	30.6422	-0.0743471	0.499504	-0.0510781	0.642355
P15144	ANPEP	Aminopeptidase N	31.1207	30.8272	31.205	32.7342	32.8741	32.8399	32.078	32.3813	32.119	1.46483	0.00122983	1.01609	0.00486216
P15151	PVR	Poliovirus receptor	23.8074	23.2317	24.1531	22.2984	21.2643	22.5445	21.8522	22.0641	19.6129	-1.9953	0.0308433	-2.68009	0.0534445
P15170	GSPT1	Eukaryotic peptide chain release factor GTP-binding subunit ERF3A	28.7937	28.5484	28.7989	28.4923	28.7863	28.7536	28.6056	28.6525	28.2595	-0.336512	0.0750081	-0.333504	0.114113
P15289	ARSA	Arylsulfatase A	23.6942	23.4426	23.5114	25.097	25.2608	25.0583	25.1463	25.1803	25.2067	1.28906	0.00207289	1.50267	0.000381657
P15311	EZR	Ezrin	28.914	28.6379	29.108	28.4635	28.2705	28.3561	27.5133	27.7212	27.7997	-0.823537	0.00706842	-1.33422	0.0023381
P15374	UCHL3	Ubiquitin carboxyl-terminal hydrolase isozyme L3	26.912	26.9627	27.0804	27.3583	27.0699	27.1037	26.7223	27.086	27.1582	-0.107968	0.442323	-0.121908	0.511825
P15531	NME1	Nucleoside diphosphate kinase A	29.132	29.2393	29.1663	29.3021	29.1277	29.119	29.3179	29.0915	29.5565	-0.296528	0.07645	0.0170562	0.92652
P15586	GNS	N-acetylglucosamine-6-sulfatase	25.8139	25.6294	25.6647	26.401	26.003	26.3944	26.4357	26.6327	26.5678	0.263183	0.182939	0.716964	0.00408474
P15848	ARSB	Arylsulfatase B	24.9898	24.8775	24.9611	25.3158	25.4961	25.1983	25.1849	25.3596	25.3173	0.0936418	0.505014	0.218749	0.0462003
P15924	DSP	Desmoplakin	27.668	27.4583	27.5692	25.599	25.9584	25.8752	25.177	25.6681	25.5984	-2.05458	0.00133256	-2.20973	0.00126321
P16066	NPR1	Atrial natriuretic peptide receptor 1	21.765	NA	22.0411	21.4929	21.1968	21.0024	22.872	22.574	21.9761	NA	NA	NA	NA
P16083	NQO2	Ribosyldihydronicotinamide dehydrogenase [quinone]	23.1213	20.4043	23.2582	25.0698	24.8879	24.9067	26.4336	26.3239	26.7425	2.3933	0.103407	4.11308	0.0209572
P16152	CBR1	Carbonyl reductase [NADPH] 1	28.7123	28.566	28.5754	29.1992	29.4157	29.1945	28.9245	29.0569	29.1087	0.351649	0.0588062	0.286428	0.0354693
P16219	ACADS	Short-chain specific acyl-CoA dehydrogenase, mitochondrial	22.2663	22.7278	22.473	26.7961	27.2411	27.0735	29.4669	29.3668	29.1771	4.24761	0.00100598	6.7222	0.000184777
P16278	GLB1	Beta-galactosidase	26.311	26.0392	26.1992	27.4294	27.3998	27.5498	27.3164	27.5248	27.6293	0.976268	0.00141261	1.1813	0.00188136
P16333	NCK1	Cytoplasmic protein NCK1	22.9671	22.6122	22.5062	24.2585	21.9673	23.9846	23.3456	23.2917	24.2526	0.408035	0.685357	0.809059	0.103476
P16402	H1-3	Histone H1.3	25.905	25.4027	26.1803	26.264	27.0059	25.8311	27.8	28.7679	27.5887	0.237397	0.66913	2.09717	0.0170168
P16435	POR	NADPH--cytochrome P450 reductase	26.5723	27.0371	26.4909	28.2062	28.2488	28.3724	29.6552	29.7556	29.4944	1.27545	0.0175835	2.80926	0.00180066
P16615	ATP2A2	Sarcoplasmic/endoplasmic reticulum calcium ATPase 2	30.0172	29.9332	30.0744	30.207	30.2504	30.1489	30.2605	30.2864	30.1864	-0.106445	0.124742	0.11049	0.112096
P16671	CD36	Platelet glycoprotein 4	25.4182	25.2268	25.5577	29.8372	29.8776	29.954	30.874	31.1774	30.4354	4.18841	0.00015992	5.30233	0.000407457
P16930	FAH	Fumarylacetoacetase	25.5564	25.1609	25.8614	27.5193	27.5732	27.5851	28.6099	28.8307	28.2816	1.73266	0.00341927	2.92213	0.00161391
P16949	STMN1	Stathmin	27.785	28.0305	27.8071	26.8737	26.8557	26.8244	24.9416	25.0967	25.0828	-1.32322	0.0037701	-2.95954	0.000430355
P16989	YBX3	Y-box-binding protein 3	26.8798	27.2618	27.0145	27.3655	27.3123	27.3086	26.7855	26.3234	27.0109	-0.023481	0.918025	-0.47111	0.167453
P17096	HMGA1	High mobility group protein HMG-I/HMG-Y	29.789	30.044	29.5126	30.2032	30.4808	30.2144	30.0272	29.4911	29.8607	0.217338	0.484698	-0.114576	0.716821
P17174	GOT1	Aspartate aminotransferase, cytoplasmic	28.0591	28.0091	28.0571	28.159	28.4018	28.2546	28.705	28.6502	28.5113	-0.0702184	0.565208	0.454717	0.010293
P17252	PRKCA	Protein kinase C alpha type	26.7432	26.6714	26.6852	26.4698	26.7453	26.6927	25.4519	25.7115	25.5421	-0.364226	0.0558901	-1.25712	0.00145292
P17301	ITGA2	Integrin alpha-2	25.7201	25.9249	25.788	25.0867	25.1961	25.1697	23.366	23.552	24.0599	-0.960459	0.0062834	-2.27749	0.00263472
P17302	GJA1	Gap junction alpha-1 protein	24.577	24.0377	24.4399	22.7256	22.7147	22.625	22.7564	21.6706	22.0593	-1.96336	0.00148092	-2.31512	0.00695348
P17540	CKMT2	Creatine kinase S-type, mitochondrial	NA	18.4715	18.0005	19.2513	NA	22.6753	25.3353	25.1623	25.0322	NA	NA	NA	NA
P17612	PRKACA	cAMP-dependent protein kinase catalytic subunit alpha	26.5744	25.7388	26.6268	27.4952	27.4918	27.7483	28.144	28.3829	28.0116	0.964864	0.0483127	1.74048	0.00855205
P17655	CAPN2	Calpain-2 catalytic subunit	28.5842	28.1629	28.6657	27.9158	27.7741	27.9695	27.2892	27.4006	27.3526	-0.884746	0.00847559	-1.24923	0.00232867
P17813	ENG	Endoglin	27.8963	27.8387	27.9217	25.1038	24.5588	24.9293	23.2498	22.8799	23.0174	-3.32193	0.000772647	-4.96231	9.57564e-05
P17858	PFKL	ATP-dependent 6-phosphofructokinase, liver type	27.3585	26.956	27.5657	27.78	27.5893	27.9523	27.9909	27.7604	27.8268	0.180178	0.427352	0.440267	0.0644003
P17900	GM2A	Ganglioside GM2 activator	21.8552	22.6826	21.8542	23.6243	24.1766	23.9399	24.2588	24.6325	24.013	1.48267	0.0415819	2.0451	0.0139346
P17931	LGALS3	Galectin-3	22.5811	25.3116	22.1807	22.2207	22.9453	22.6672	22.1227	22.4055	22.3506	-1.04698	0.475038	-1.19057	0.374186
P17980	PSMC3	26S proteasome regulatory subunit 6A	27.7038	27.4266	27.8057	27.8655	27.7611	27.7376	27.585	27.5441	27.6406	-0.15759	0.175808	-0.181145	0.0826612
P17987	TCP1	T-complex protein 1 subunit alpha	30.2549	30.065	30.0425	30.0706	30.3491	30.2949	29.9425	29.9451	29.7435	-0.182871	0.285118	-0.369479	0.0458948
P18031	PTPN1	Tyrosine-protein phosphatase non-receptor type 1	26.1587	26.1991	26.4055	26.6014	26.561	26.5649	26.8283	26.7586	26.8404	0.0211043	0.827555	0.428975	0.00884203
P18077	RPL35A	60S ribosomal protein L35a	28.4726	28.596	28.5566	28.9131	29.2062	29.0104	28.5095	28.388	28.6176	0.201196	0.268249	-0.162434	0.197969
P18084	ITGB5	Integrin beta-5	25.8349	25.1508	26.055	26.4966	25.7597	26.261	25.4589	25.4212	25.8243	0.191934	0.650737	-0.237788	0.461568
P18085	ARF4	ADP-ribosylation factor 4	28.8916	29.0467	28.9407	28.2139	28.6902	28.3541	28.2551	28.7812	28.4444	-0.840519	0.028219	-0.591816	0.0580571
P18124	RPL7	60S ribosomal protein L7	30.6902	30.6017	30.831	31.1041	30.8594	31.0671	30.6205	30.6182	30.7824	0.00228626	0.983077	-0.159678	0.0673849
P18206	VCL	Vinculin	31.8341	31.3951	31.8734	31.6132	31.6331	31.6696	31.3263	31.4559	31.4857	-0.362502	0.0639154	-0.403942	0.0457556
P18440	NAT1	Arylamine N-acetyltransferase 1	21.6883	21.989	21.8989	21.9944	22.8887	22.4073	21.463	21.791	21.4997	0.271124	0.510741	-0.399846	0.11504
P18583	SON	Protein SON	23.7171	23.0384	22.9931	23.2454	23.1282	23.4976	22.5476	22.7651	22.8781	-0.259384	0.448189	-0.644988	0.0869373
P18669	PGAM1	Phosphoglycerate mutase 1	31.205	30.8534	31.3127	31.6048	30.8607	31.3398	31.3105	30.8874	31.5297	-0.155555	0.618657	-0.00688522	0.978439
P18754	RCC1	Regulator of chromosome condensation	24.0164	23.9197	24.4756	25.0675	24.7225	24.8432	24.1735	23.8578	24.7071	0.440232	0.109172	-0.0168488	0.963044
P18859	ATP5PF	ATP synthase-coupling factor 6, mitochondrial	25.6014	25.022	25.7311	27.1386	26.6994	27.1129	27.447	26.7887	27.693	1.23184	0.0172144	1.73236	0.0122995
P19022	CDH2	Cadherin-2	26.8729	26.7381	26.7116	25.313	25.1686	25.1669	24.4679	24.2684	24.7154	-1.85826	0.000679401	-2.41599	0.000592654
P19338	NCL	Nucleolin	30.7368	30.5279	30.69	31.0465	30.9036	30.9845	30.2932	30.293	30.4381	0.0263752	0.633147	-0.435851	0.00295161
P19367	HK1	Hexokinase-1	29.8667	30.0408	29.7735	29.84	30.1241	30.0068	29.8941	29.9476	29.6523	-0.203679	0.360531	-0.188048	0.374572
P19474	TRIM21	E3 ubiquitin-protein ligase TRIM21	24.7274	24.651	24.9589	25.3783	24.845	25.7961	26.1192	26.5447	25.7272	0.260403	0.488634	1.22554	0.0197874
P19623	SRM	Spermidine synthase	26.571	26.3216	26.7036	26.9988	26.6536	26.9757	26.4264	26.1649	26.1287	0.0436495	0.795198	-0.417786	0.0403301
P19784	CSNK2A2	Casein kinase II subunit alpha'	24.4672	24.4289	24.4839	24.8215	24.5534	24.5816	25.1695	24.8632	25.1079	-0.108114	0.370268	0.461166	0.0147683
P19823	ITIH2	Inter-alpha-trypsin inhibitor heavy chain H2	26.6457	27.4179	26.0165	22.101	22.6916	22.9528	21.0128	17.8488	20.1575	-4.41186	0.00622681	-7.14606	0.00712134
P19971	TYMP	Thymidine phosphorylase	26.4256	26.4781	26.2302	25.7696	26.2893	26.0382	25.5006	25.5937	25.3427	-0.645887	0.0697431	-1.0247	0.00687197
P20020	ATP2B1	Plasma membrane calcium-transporting ATPase 1	25.183	24.9583	25.3513	25.7717	25.6698	25.6976	25.7335	26.0449	26.0769	0.248536	0.0630992	0.661885	0.0166378
P20042	EIF2S2	Eukaryotic translation initiation factor 2 subunit 2	27.7638	27.9997	27.8599	27.3577	27.3292	27.3584	28.086	27.9997	28.137	-0.826327	0.0088772	0.0740251	0.610446
P20073	ANXA7	Annexin A7	28.3614	28.2728	28.4549	28.7368	29.0841	28.8527	28.9983	29.3057	28.7492	0.227897	0.194123	0.528985	0.065624
P20290	BTF3	Transcription factor BTF3	27.254	26.8901	27.2756	27.4712	27.322	27.3689	27.2202	26.8308	26.8863	-0.0527903	0.658039	-0.28648	0.154533
P20337	RAB3B	Ras-related protein Rab-3B	25.5435	25.3616	25.5282	22.148	21.9884	22.117	18.1589	18.0726	18.6314	-3.69363	0.00015992	-7.31585	0.000104858
P20339	RAB5A	Ras-related protein Rab-5A	24.2995	24.787	24.8763	25.3961	25.3336	25.1639	25.5798	25.4055	25.3613	0.343312	0.262537	0.668873	0.0538982
P20592	MX2	Interferon-induced GTP-binding protein Mx2	24.1679	24.4366	24.2083	23.8535	24.4263	24.1757	22.2528	20.4722	22.618	-0.419362	0.203818	-2.61562	0.0318745
P20618	PSMB1	Proteasome subunit beta type-1	31.0433	31.0529	30.8907	30.6987	31.0639	30.8736	30.6623	30.8395	30.6437	-0.417206	0.0956198	-0.406226	0.0478466
P20645	M6PR	Cation-dependent mannose-6-phosphate receptor	25.9444	25.8343	26.2473	26.5173	25.9318	26.3126	26.0922	25.8713	26.477	-0.055049	0.833701	0.0124598	0.959407
P20674	COX5A	Cytochrome c oxidase subunit 5A, mitochondrial	26.7223	27.1573	26.3436	27.2492	26.4937	27.0271	27.9774	28.0106	27.6602	-0.118015	0.81373	1.01597	0.0509353
P20700	LMNB1	Lamin-B1	27.5124	27.8999	27.4025	27.9396	28.129	28.0149	27.7153	27.6608	27.1755	0.122632	0.675093	-0.213423	0.534239
P20908	COL5A1	Collagen alpha-1(V) chain	28.5219	27.6088	28.6123	27.5364	27.3638	27.4431	26.1613	26.3037	26.2243	-1.1002	0.0434021	-2.14365	0.00530367
P20936	RASA1	Ras GTPase-activating protein 1	23.4642	22.602	23.5427	22.0477	22.7379	22.9463	22.4781	22.1992	22.4258	-0.925913	0.124736	-0.960951	0.0398826
P20962	PTMS	Parathymosin	27.2784	27.5658	27.8237	27.9867	26.7008	27.2298	25.0084	25.7067	25.9762	-0.550463	0.333685	-2.11794	0.00848415
P21281	ATP6V1B2	V-type proton ATPase subunit B, brain isoform	27.187	26.6457	27.0994	27.4757	27.8155	27.6061	27.4803	27.6866	27.3617	0.35476	0.16663	0.406448	0.102868
P21283	ATP6V1C1	V-type proton ATPase subunit C 1	24.8884	24.2428	24.7479	25.2407	24.9201	25.2271	25.262	25.2172	25.34	0.202675	0.417968	0.521014	0.0476262
P21291	CSRP1	Cysteine and glycine-rich protein 1	31.2349	30.7982	31.2402	30.7225	30.3354	30.6244	29.4313	29.4853	29.9996	-0.830583	0.0170663	-1.57809	0.00477831
P21333	FLNA	Filamin-A	34.4814	34.6999	34.5158	34.1668	33.9787	34.093	33.3248	33.3584	33.5912	-0.786476	0.0128823	-1.26661	0.003191
P21397	MAOA	Amine oxidase [flavin-containing] A	NA	NA	21.0359	24.6046	24.4827	25.0303	27.3527	27.433	27.4443	NA	NA	NA	NA
P21399	ACO1	Cytoplasmic aconitate hydratase	27.6718	27.5248	27.6364	29.4423	29.521	29.4601	30.4807	30.3679	30.4102	1.5632	0.00028023	2.68286	5.50064e-05
P21589	NT5E	5'-nucleotidase	29.4559	29.7475	29.5899	29.5349	29.539	29.4923	29.0793	28.9227	29.3429	-0.375979	0.0875461	-0.608529	0.0389362
P21695	GPD1	Glycerol-3-phosphate dehydrogenase [NAD(+)], cytoplasmic	27.2687	27.7379	26.8561	33.1978	33.3025	33.2828	34.8085	34.8645	34.5906	5.67319	0.00102925	7.34125	0.000383823
P21796	VDAC1	Voltage-dependent anion-selective channel protein 1	28.1338	27.7899	28.1191	29.0847	29.1043	29.0322	28.9103	28.9615	28.9705	0.759198	0.00381287	0.807458	0.00195041
P21810	BGN	Biglycan	25.5077	25.0378	25.6105	25.4378	25.0853	25.2608	23.5731	24.7551	24.2303	-0.424282	0.104573	-1.32488	0.0426789
P21912	SDHB	Succinate dehydrogenase [ubiquinone] iron-sulfur subunit, mitochondrial	27.3621	27.0734	27.2542	27.9344	27.6771	27.6772	27.8359	27.7315	27.6611	0.232711	0.126365	0.387198	0.0162988
P21953	BCKDHB	2-oxoisovalerate dehydrogenase subunit beta, mitochondrial	NA	NA	NA	22.8254	22.0248	22.9119	24.4227	24.4015	24.1709	NA	NA	NA	NA
P21964	COMT	Catechol O-methyltransferase	28.9893	28.9499	29.0027	29.4093	29.4119	29.4038	29.2849	29.0707	29.2242	0.127399	0.0555773	0.086913	0.287097
P21980	TGM2	Protein-glutamine gamma-glutamyltransferase 2	29.4495	29.4493	29.4999	28.9847	29.0534	28.9066	28.1929	28.0337	28.1928	-0.78494	0.00284496	-1.45211	0.000338894
P22033	MMUT	Methylmalonyl-CoA mutase, mitochondrial	22.7159	21.7833	22.8175	25.5649	25.187	25.5036	26.6541	26.1557	26.6965	2.6793	0.00546287	3.93746	0.00170383
P22059	OSBP	Oxysterol-binding protein 1	26.2245	26.3468	26.5689	27.1523	26.9578	26.9734	27.4874	27.3063	27.566	0.347487	0.077332	0.947456	0.00439908
P22061	PCMT1	Protein-L-isoaspartate(D-aspartate) O-methyltransferase	27.6743	27.1525	27.5475	28.0338	28.2619	28.0672	28.195	28.0725	28.0698	0.36259	0.116475	0.528617	0.025144
P22087	FBL	rRNA 2'-O-methyltransferase fibrillarin	26.9025	26.0856	27.3339	27.9247	27.8882	28.0439	27.8726	27.7278	27.685	0.877975	0.101721	0.862066	0.0864475
P22090	RPS4Y1	40S ribosomal protein S4, Y isoform 1	24.4628	24.1129	24.4068	23.9156	24.1121	24.1615	23.2978	23.73	23.2271	-0.564748	0.0192003	-1.03493	0.0125676
P22102	GART	Trifunctional purine biosynthetic protein adenosine-3	27.6048	26.9127	27.7021	28.3617	28.2751	28.3125	27.8359	27.8149	28.0688	0.609597	0.0807917	0.374252	0.200004
P22307	SCP2	Sterol carrier protein 2	27.6448	28.3367	27.9185	28.89	28.8386	28.8536	29.5605	29.5639	29.6057	0.593772	0.128274	1.48431	0.00995714
P22314	UBA1	Ubiquitin-like modifier-activating enzyme 1	30.0789	30.1848	29.9807	30.0538	30.2257	30.1563	29.5682	29.5277	29.7644	-0.236472	0.197694	-0.587074	0.0185343
P22413	ENPP1	Ectonucleotide pyrophosphatase/phosphodiesterase family member 1	21.6646	20.3486	21.1303	24.516	24.6667	24.169	24.6883	24.8186	24.9655	3.10245	0.00675307	3.65058	0.00250748
P22570	FDXR	NADPH:adrenodoxin oxidoreductase, mitochondrial	25.4386	25.5487	25.439	27.9601	28.2368	28.141	28.4489	28.6378	28.2323	2.33695	0.00102405	2.83853	0.000633959
P22626	HNRNPA2B1	Heterogeneous nuclear ribonucleoproteins A2/B1	30.1073	30.1167	30.2916	30.1517	29.5915	29.7987	29.3595	29.5093	29.28	-0.624867	0.046955	-0.914655	0.00307814
P22695	UQCRC2	Cytochrome b-c1 complex subunit 2, mitochondrial	27.4897	27.0689	27.2689	29.0982	29.0575	29.0893	30.1068	30.2385	29.9965	1.50556	0.00133256	2.71236	0.000430355
P22830	FECH	Ferrochelatase, mitochondrial	23.6558	23.357	24.0709	26.0044	25.1084	25.9557	26.9503	26.9735	27.0108	1.69464	0.0215049	3.1579	0.000574361
P23141	CES1	Liver carboxylesterase 1	28.2869	28.7882	28.2229	27.3555	27.853	27.5538	27.1894	27.2287	27.1029	-1.1455	0.0392038	-1.38469	0.0106551
P23142	FBLN1	Fibulin-1	31.0933	31.1786	30.9085	30.1531	30.4221	30.247	30.2744	30.4484	30.2521	-1.08633	0.00986709	-0.860904	0.0107247
P23219	PTGS1	Prostaglandin G/H synthase 1	23.094	22.4224	23.4827	24.7219	23.7758	24.3447	NA	NA	23.867	0.980807	0.109355	NA	NA
P23229	ITGA6	Integrin alpha-6	23.632	23.1592	24.5584	25.7849	25.4458	25.6287	26.5274	26.2955	26.5415	1.53632	0.0422349	2.54588	0.00753151
P23246	SFPQ	Splicing factor, proline- and glutamine-rich	28.6057	28.3046	28.6245	28.5011	28.4616	28.4229	28.1202	28.0858	27.9278	-0.349997	0.0182731	-0.592678	0.00824994
P23368	ME2	NAD-dependent malic enzyme, mitochondrial	22.9779	21.6242	23.32	26.1944	25.2741	26.0694	27.4274	27.1249	27.221	2.90502	0.0205756	4.49136	0.00310638
P23381	WARS1	Tryptophan--tRNA ligase, cytoplasmic	30.9185	30.9221	30.8361	30.4128	30.6888	30.5601	30.0268	30.0243	29.8585	-0.638641	0.0185222	-1.04809	0.00234105
P23396	RPS3	40S ribosomal protein S3	30.5658	30.795	30.6013	30.7861	31.0265	30.8654	30.7643	30.7051	30.5546	-0.0616453	0.761325	-0.105068	0.550625
P23470	PTPRG	Receptor-type tyrosine-protein phosphatase gamma	23.4239	23.9849	23.7022	25.3329	25.651	25.3704	24.9396	24.864	24.8272	1.44749	0.0136956	1.04754	0.01635
P23526	AHCY	Adenosylhomocysteinase	27.6301	27.7705	27.6688	27.7502	27.8104	27.7647	28.5255	28.0567	28.0524	-0.214942	0.143009	0.396045	0.128881
P23610	F8A1	40-kDa huntingtin-associated protein	27.6267	28.3504	27.4832	27.301	28.2639	27.897	28.1121	28.1561	28.2688	-0.299731	0.615132	0.233163	0.564489
P23634	ATP2B4	Plasma membrane calcium-transporting ATPase 4	29.6852	29.617	29.732	29.582	29.4683	29.5273	29.501	29.3987	29.633	-0.452455	0.00148092	-0.292879	0.0148958
P23743	DGKA	Diacylglycerol kinase alpha	24.4736	24.2345	24.5615	24.9128	25.1856	25.3228	24.4604	24.9483	24.2717	0.416943	0.0755706	0.0112365	0.969115
P23786	CPT2	Carnitine O-palmitoyltransferase 2, mitochondrial	25.9601	25.621	26.3439	26.8493	26.7815	27.0386	28.4326	28.3508	28.4028	0.61453	0.061985	2.29471	0.00122958
P24298	GPT	Alanine aminotransferase 1	NA	NA	NA	22.1137	22.4298	21.7893	23.9506	23.6413	23.6395	NA	NA	NA	NA
P24534	EEF1B2	Elongation factor 1-beta	28.1774	28.0785	28.1854	28.445	28.0248	28.172	28.2736	28.1517	28.4054	-0.233475	0.182553	0.00404803	0.959222
P24539	ATP5PB	ATP synthase F(0) complex subunit B1, mitochondrial	28.0831	28.0372	28.2144	28.6174	27.9971	28.3628	28.838	28.534	28.4608	-0.0861011	0.717199	0.373638	0.060926
P24666	ACP1	Low molecular weight phosphotyrosine protein phosphatase	24.1321	23.8849	24.2926	24.7194	24.6189	24.6743	24.5732	24.2005	24.7001	0.267406	0.057198	0.262332	0.210783
P24752	ACAT1	Acetyl-CoA acetyltransferase, mitochondrial	28.714	28.5964	28.7175	30.3294	30.4499	30.4375	31.377	31.4035	31.2353	1.42934	0.000461691	2.53694	0.000152753
P24821	TNC	Tenascin	31.0735	31.045	30.9966	31.2983	31.1425	31.0653	31.2991	31.4228	31.6622	-0.169956	0.206902	0.297291	0.0918915
P24844	MYL9	Myosin regulatory light polypeptide 9	28.0977	28.0853	28.112	27.133	26.7135	26.8391	26.9422	26.7239	27.5291	-1.5034	0.0025122	-1.15899	0.01666
P25325	MPST	3-mercaptopyruvate sulfurtransferase	24.0566	22.1396	24.3295	24.9154	24.3242	24.8538	25.1287	25.0476	25.5583	0.88899	0.348784	1.61062	0.103395
P25398	RPS12	40S ribosomal protein S12	28.7933	29.2096	28.635	28.4487	29.1511	28.8477	28.1224	28.3176	28.253	-0.363739	0.399862	-0.774012	0.0477198
P25445	FAS	Tumor necrosis factor receptor superfamily member 6	23.9354	25.4425	25.2904	25.4514	25.1399	25.2353	24.4355	23.9019	24.6164	0.0858341	0.907312	-0.697201	0.324217
P25685	DNAJB1	DnaJ homolog subfamily B member 1	26.8921	26.9742	26.8191	28.1428	28.3071	28.1526	27.8829	27.9134	27.857	1.00538	0.0054823	0.86359	0.0035719
P25705	ATP5F1A	ATP synthase subunit alpha, mitochondrial	30.4177	30.1419	30.1281	31.3343	31.3578	31.3733	31.912	31.9335	31.8782	0.825581	0.00553471	1.5529	0.000847873
P25786	PSMA1	Proteasome subunit alpha type-1	29.2629	29.2579	29.304	29.8271	29.8038	29.9502	29.6833	29.6376	29.5677	0.285194	0.0215493	0.228861	0.0329532
P25788	PSMA3	Proteasome subunit alpha type-3	26.8399	27.1415	26.7767	27.3055	27.9149	27.4041	27.8839	28.0059	27.8589	0.321833	0.377443	0.871152	0.016486
P25940	COL5A3	Collagen alpha-3(V) chain	20.9001	19.7423	22.0929	23.2957	24.4561	23.6512	24.3629	24.3713	24.4436	2.58897	0.0568062	3.35514	0.0148849
P26038	MSN	Moesin	31.308	31.161	31.4268	30.9575	30.6905	30.9008	30.0553	30.001	30.2357	-0.749232	0.0043581	-1.32695	0.000528903
P26196	DDX6	Probable ATP-dependent RNA helicase DDX6	27.35	27.3336	27.3665	28.2598	28.2212	28.2232	28.2234	28.0056	28.2237	0.584421	0.00180823	0.675197	0.00300044
P26232	CTNNA2	Catenin alpha-2	24.997	24.3787	24.9283	23.8523	23.9798	24.2282	23.0362	23.2757	23.0886	-1.04821	0.0179417	-1.76021	0.00262688
P26368	U2AF2	Splicing factor U2AF 65 kDa subunit	27.2646	27.1448	27.3036	27.0852	27.4598	27.1665	26.9012	26.954	26.6555	-0.300772	0.135398	-0.526498	0.0174163
P26373	RPL13	60S ribosomal protein L13	28.3916	28.5387	29.0889	28.8999	28.2598	28.88	28.3243	27.8871	27.582	-0.293471	0.447534	-0.867629	0.0668128
P26447	S100A4	Protein S100-A4	30.855	31.0932	30.7838	30.2871	30.4125	30.3966	29.901	29.9561	29.7138	-0.845552	0.0179655	-1.17944	0.00667084
P26599	PTBP1	Polypyrimidine tract-binding protein 1	30.1058	29.9634	30.1116	30.0722	30.3526	30.227	29.7607	29.7075	29.4656	-0.143286	0.283695	-0.541384	0.0148849
P26639	TARS1	Threonine--tRNA ligase 1, cytoplasmic	29.2972	29.1085	29.2283	28.4474	28.6748	28.542	28.342	28.5269	28.2629	-0.956925	0.00291013	-0.959809	0.00285995
P26640	VARS1	Valine--tRNA ligase	28.0077	27.8398	27.9237	28.3261	28.3052	28.2935	28.2831	28.3457	28.2619	0.0842565	0.137486	0.247456	0.0194488
P26641	EEF1G	Elongation factor 1-gamma	30.3255	30.0117	30.3319	30.0382	30.2462	30.1286	29.7546	29.8549	29.6899	-0.385592	0.0393669	-0.582253	0.00765928
P26885	FKBP2	Peptidyl-prolyl cis-trans isomerase FKBP2	25.5682	25.3387	25.6334	26.0295	26.0667	25.8851	26.116	26.1008	26.2452	0.180057	0.140729	0.514824	0.00298693
P27105	STOM	Stomatin	26.9238	26.598	26.903	30.9041	31.0688	31.0287	31.5062	31.5435	31.3786	3.89197	0.000207215	4.54209	8.35987e-05
P27144	AK4	Adenylate kinase 4, mitochondrial	26.7415	26.8217	26.6561	28.0808	28.1443	28.035	29.0759	28.8425	28.9751	1.0466	0.00397137	2.09901	0.000574361
P27348	YWHAQ	14-3-3 protein theta	30.5031	30.3474	30.4388	30.227	29.8941	30.109	29.4383	29.4515	29.7274	-0.653314	0.00927708	-1.01636	0.00186549
P27361	MAPK3	Mitogen-activated protein kinase 3	27.8993	28.0925	28.057	29.0057	29.2919	29.2475	28.7595	28.8059	28.396	0.865159	0.0128889	0.511823	0.0646777
P27635	RPL10	60S ribosomal protein L10	29.4942	29.3343	29.7726	29.9271	29.6493	29.8089	29.6959	29.6964	29.5311	-0.0388492	0.809404	-0.018245	0.901458
P27694	RPA1	Replication protein A 70 kDa DNA-binding subunit	24.6523	24.7448	24.6775	25.1388	25.2701	25.0685	24.6312	24.5331	24.7613	0.167325	0.266027	-0.175367	0.164627
P27695	APEX1	DNA-(apurinic or apyrimidinic site) endonuclease	28.14	28.3973	28.1646	28.8481	28.5374	28.8534	28.3836	28.2219	28.6999	0.212045	0.348221	0.0754402	0.741971
P27708	CAD	CAD protein	26.085	26.2325	26.2143	26.8788	26.6025	26.8218	26.2674	25.8885	26.3494	0.290163	0.104816	-0.134575	0.483214
P27816	MAP4	Microtubule-associated protein 4	32.2054	32.2579	32.2085	32.0837	32.1391	32.0683	31.6742	31.7236	31.685	-0.427161	0.0165869	-0.655384	0.00326127
P27986	PIK3R1	Phosphatidylinositol 3-kinase regulatory subunit alpha	24.0817	24.5927	23.976	25.1056	25.6751	25.4626	24.8868	25.0191	24.8533	0.897367	0.0807917	0.577226	0.11504
P28062	PSMB8	Proteasome subunit beta type-8	22.6816	21.5755	22.9563	22.2698	22.1366	23.4096	20.1334	21.0296	20.7138	-0.0994235	0.899426	-1.90455	0.0285343
P28066	PSMA5	Proteasome subunit alpha type-5	27.5952	27.2195	27.4031	27.6831	27.642	27.5512	27.6046	27.6235	27.5848	-0.0807505	0.515604	0.072691	0.490451
P28070	PSMB4	Proteasome subunit beta type-4	25.9144	24.2682	25.924	26.436	25.5086	26.347	26.5375	26.4059	26.4726	0.428051	0.592104	0.977423	0.167453
P28072	PSMB6	Proteasome subunit beta type-6	26.492	26.5156	26.9165	27.6147	27.4653	27.54	27.8541	27.7221	26.8535	0.598391	0.0247369	0.709498	0.149342
P28074	PSMB5	Proteasome subunit beta type-5	25.3568	25.0822	25.4001	25.485	25.8177	25.6634	26.4248	26.7629	26.2584	0.0753759	0.649327	1.07662	0.00922683
P28300	LOX	Protein-lysine 6-oxidase	28.4293	28.4582	28.338	25.5322	25.759	25.608	23.3334	23.5144	24.0342	-3.07575	0.000537641	-4.90693	0.000403218
P28331	NDUFS1	NADH-ubiquinone oxidoreductase 75 kDa subunit, mitochondrial	26.2572	26.4692	26.3544	27.2975	27.4526	27.4237	27.9458	28.092	27.8719	0.730723	0.0141786	1.48396	0.00203391
P28482	MAPK1	Mitogen-activated protein kinase 1	28.4654	28.3073	28.545	28.2827	28.4486	28.5759	27.8517	27.6045	27.9256	-0.303769	0.0634563	-0.771031	0.00342085
P28799	GRN	Progranulin	23.353	23.0499	23.2502	23.6425	22.566	23.243	22.9224	21.7815	22.765	-0.367503	0.396409	-0.853805	0.102802
P28838	LAP3	Cytosol aminopeptidase	31.8698	31.7089	31.2529	28.7994	28.7809	28.8477	28.7724	28.9341	28.7018	-3.10151	0.00163608	-2.93351	0.00143313
P29218	IMPA1	Inositol monophosphatase 1	24.5277	24.2665	24.1424	24.6384	25.0236	24.7572	24.63	24.5664	24.8047	0.193897	0.430024	0.229093	0.212134
P29279	CCN2	CCN family member 2	28.1301	27.854	27.8602	25.5211	25.5757	25.673	24.4883	24.5453	24.7909	-2.65848	0.000537641	-3.46567	0.000254158
P29317	EPHA2	Ephrin type-A receptor 2	26.4821	26.3991	26.5736	25.8214	25.906	25.8878	25.0578	24.763	25.2642	-0.913495	0.000754646	-1.58235	0.00171922
P29353	SHC1	SHC-transforming protein 1	26.6901	26.4738	26.7572	27.0821	27.6295	27.4568	26.573	26.8979	26.6617	0.4488	0.115949	-0.055252	0.709455
P29373	CRABP2	Cellular retinoic acid-binding protein 2	30.6241	30.3666	30.6798	28.4066	28.0765	28.2984	26.4952	26.2824	26.8871	-2.59664	0.000545382	-4.12764	0.000371072
P29401	TKT	Transketolase	30.7445	30.2923	31.0791	32.2321	31.8263	32.0808	32.4233	32.3076	32.1705	1.04085	0.0251037	1.46946	0.00607513
P29536	LMOD1	Leiomodin-1	22.8317	22.7265	22.7292	24.1404	24.491	23.7451	25.2241	25.4263	25.0583	1.06278	0.0301006	2.34808	0.000636516
P29590	PML	Protein PML	28.338	28.5666	28.3505	28.1536	28.444	28.1798	27.715	27.9547	27.8101	-0.459496	0.0922882	-0.717475	0.0178396
P29692	EEF1D	Elongation factor 1-delta	29.3459	29.2267	29.4242	29.4244	29.2727	29.3244	28.8918	28.7675	29.1795	-0.292035	0.0088772	-0.511719	0.0199603
P29728	OAS2	2'-5'-oligoadenylate synthase 2	24.5757	24.7646	24.7629	22.8915	23.1067	22.7117	19.406	19.8498	19.9888	-2.09805	0.00205808	-5.07858	0.000349341
P29966	MARCKS	Myristoylated alanine-rich C-kinase substrate	32.0194	32.2624	32.1165	30.7431	30.3506	30.5361	29.6652	29.5271	30.2132	-1.8898	0.00250275	-2.45665	0.00227337
P29992	GNA11	Guanine nucleotide-binding protein subunit alpha-11	24.8616	24.9861	24.5188	25.439	25.7338	25.3238	25.7522	25.9476	25.7043	0.409768	0.222336	0.886806	0.0241172
P30038	ALDH4A1	Delta-1-pyrroline-5-carboxylate dehydrogenase, mitochondrial	22.1202	22.0961	22.1301	25.6323	25.9666	26.1444	27.8752	28.0045	27.9914	3.49866	0.000770237	5.71585	5.24361e-05
P30040	ERP29	Endoplasmic reticulum resident protein 29	28.1599	28.0082	28.1536	28.4497	28.5435	28.5143	28.7474	28.6542	28.737	0.0949971	0.130416	0.47987	0.000377162
P30041	PRDX6	Peroxiredoxin-6	30.9403	31.547	30.6332	32.4707	32.7505	32.4567	32.8231	32.6476	32.86	1.21887	0.0535597	1.611	0.0167486
P30043	BLVRB	Flavin reductase (NADPH)	28.2927	28.1275	28.1963	28.9609	28.9614	29.0433	29.9392	29.9628	30.2176	0.482781	0.00314627	1.70867	0.000536135
P30044	PRDX5	Peroxiredoxin-5, mitochondrial	28.956	29.1593	28.9321	29.335	29.3874	29.2845	29.6395	29.4679	29.557	0.0194994	0.916394	0.413262	0.0527014
P30048	PRDX3	Thioredoxin-dependent peroxide reductase, mitochondrial	28.708	28.6579	28.6006	29.9155	29.9818	29.9617	30.5732	30.4871	30.4654	0.997225	0.0017202	1.72729	0.000378096
P30050	RPL12	60S ribosomal protein L12	30.0047	30.0167	30.0141	30.0468	30.2182	30.1018	29.632	29.6111	29.74	-0.189861	0.137047	-0.476528	0.00425393
P30084	ECHS1	Enoyl-CoA hydratase, mitochondrial	27.6504	27.0364	27.8276	29.7318	29.8547	29.8667	31.5697	31.66	31.3036	2.01262	0.00393832	3.8806	0.000712096
P30085	CMPK1	UMP-CMP kinase	28.3095	27.9058	28.3103	29.0384	28.8719	28.9892	29.1827	29.1856	29.3991	0.491023	0.0223482	0.9549	0.00349895
P30086	PEBP1	Phosphatidylethanolamine-binding protein 1	28.8183	28.0787	28.2766	29.2913	29.415	29.5437	30.4353	30.2917	30.5053	0.725212	0.0609942	1.89386	0.00316022
P30101	PDIA3	Protein disulfide-isomerase A3	32.7175	32.7656	32.7607	32.7812	32.5667	32.71	32.1298	32.0467	32.2447	-0.362247	0.0272839	-0.733243	0.0024964
P30153	PPP2R1A	Serine/threonine-protein phosphatase 2A 65 kDa regulatory subunit A alpha isoform	30.6196	30.4921	30.687	30.7718	30.8513	30.8287	30.8272	30.9724	30.6413	-0.0825795	0.149354	0.0883305	0.534518
P30154	PPP2R1B	Serine/threonine-protein phosphatase 2A 65 kDa regulatory subunit A beta isoform	20.1224	21.2252	20.1167	22.0255	22.0448	21.5033	22.1299	21.4472	22.1903	1.0695	0.1388	1.30862	0.0774877
P30405	PPIF	Peptidyl-prolyl cis-trans isomerase F, mitochondrial	26.4346	26.1956	26.3911	28.5818	28.564	28.5298	30.1185	30.062	29.7194	1.91782	0.000194323	3.50047	0.000359015
P30520	ADSS2	Adenylosuccinate synthetase isozyme 2	26.3702	26.5646	26.45	25.572	25.8863	25.842	25.3401	25.4746	25.2162	-0.995086	0.0111156	-1.24365	0.00326159
P30533	LRPAP1	Alpha-2-macroglobulin receptor-associated protein	27.7481	27.6252	28.0513	29.0298	28.802	28.9551	28.9377	28.9971	28.9612	0.820513	0.00800908	1.0314	0.00234105
P30622	CLIP1	CAP-Gly domain-containing linker protein 1	25.3668	25.3903	25.5037	25.5433	25.8967	25.5923	25.3034	25.2452	25.4124	-0.0431089	0.818123	-0.225633	0.031798
P30626	SRI	Sorcin	28.1428	28.181	28.0574	28.2912	28.4525	28.5065	27.7071	27.6444	27.478	-0.010628	0.945009	-0.64296	0.0121183
P30711	GSTT1	Glutathione S-transferase theta-1	24.0909	23.8776	24.1433	24.7702	24.3359	24.7221	24.9407	25.2566	24.9256	0.271907	0.171366	0.878014	0.00712134
P30740	SERPINB1	Leukocyte elastase inhibitor	26.1301	25.4009	25.9826	26.2544	26.4505	26.033	26.3054	26.3481	26.3817	0.107841	0.727177	0.381505	0.140572
P30837	ALDH1B1	Aldehyde dehydrogenase X, mitochondrial	28.238	28.4403	28.1722	29.1499	29.0699	29.1699	30.404	30.2059	30.4439	0.546118	0.0380563	1.94204	0.00123096
P31040	SDHA	Succinate dehydrogenase [ubiquinone] flavoprotein subunit, mitochondrial	28.0477	28.1848	28.1643	28.4145	28.3592	28.4673	29.0965	28.9797	29.014	-0.0188614	0.869411	0.772042	0.00332871
P31150	GDI1	Rab GDP dissociation inhibitor alpha	27.3379	26.8229	27.385	27.5273	27.3684	27.4475	27.1576	26.8883	27.4165	-0.0344576	0.861844	-0.153505	0.525754
P31153	MAT2A	S-adenosylmethionine synthase isoform type-2	27.7007	27.8321	27.6192	27.7478	28.0533	27.8941	27.4822	27.4937	27.3973	-0.119222	0.559119	-0.385317	0.0522518
P31323	PRKAR2B	cAMP-dependent protein kinase type II-beta regulatory subunit	NA	18.1924	NA	25.5749	24.8623	25.3777	26.8044	25.9196	26.9012	NA	NA	NA	NA
P31327	CPS1	Carbamoyl-phosphate synthase [ammonia], mitochondrial	18.9943	19.1647	18.1449	21.3791	21.1882	21.1054	21.6688	21.0588	21.6061	2.15602	0.0155798	2.55091	0.00854669
P31689	DNAJA1	DnaJ homolog subfamily A member 1	23.4231	20.0107	22.819	24.7093	22.7423	24.2522	24.657	24.357	24.8468	1.51672	0.359847	2.41029	0.110613
P31749	AKT1	RAC-alpha serine/threonine-protein kinase	25.8638	25.8045	25.7584	25.9736	26.2559	26.045	25.3163	25.9654	25.4947	-0.0176331	0.915738	-0.342413	0.23767
P31751	AKT2	RAC-beta serine/threonine-protein kinase	24.0962	25.7855	24.0324	24.6997	24.9348	24.8487	24.6791	24.688	24.2143	-0.110637	0.902933	-0.23666	0.771786
P31930	UQCRC1	Cytochrome b-c1 complex subunit 1, mitochondrial	27.1335	26.8379	27.1735	28.8862	28.8535	28.8018	30.0987	30.0655	30.0349	1.49858	0.000739974	2.89236	0.000105073
P31937	HIBADH	3-hydroxyisobutyrate dehydrogenase, mitochondrial	26.8469	26.6443	26.5367	27.7183	27.9724	27.8536	28.7144	28.7672	28.5469	0.87184	0.0122156	1.87443	0.00113337
P31939	ATIC	Bifunctional purine biosynthesis protein ATIC	30.0387	30.0877	30.0314	30.4509	30.6515	30.5761	30.1597	30.2193	29.9159	0.206633	0.161849	-0.0800009	0.616844
P31942	HNRNPH3	Heterogeneous nuclear ribonucleoprotein H3	27.5462	27.9393	27.5868	28.3604	28.2844	28.3757	28.4119	27.8039	27.4926	0.349105	0.183649	0.0863023	0.835204
P31946	YWHAB	14-3-3 protein beta/alpha	30.9759	30.8234	30.9313	30.9714	30.8248	30.928	30.9465	31.0498	30.9983	-0.302407	0.00722186	-0.0377205	0.521141
P31948	STIP1	Stress-induced-phosphoprotein 1	30.3862	30.3776	30.4746	30.6827	30.7662	30.7113	30.4807	30.4583	30.4275	0.00695746	0.926051	-0.0830104	0.175239
P31949	S100A11	Protein S100-A11	31.7663	31.9082	31.6792	31.33	31.9196	31.4704	31.6398	31.9713	31.6244	-0.511479	0.143868	-0.16507	0.451767
P32119	PRDX2	Peroxiredoxin-2	29.6313	29.4148	29.5845	30.664	30.6592	30.7204	31.5263	31.4841	31.4805	0.837357	0.000545382	1.82768	7.86948e-05
P32321	DCTD	Deoxycytidylate deaminase	23.0364	22.1587	23.3122	24.105	22.1744	23.4089	22.0669	20.9829	22.6768	0.0934026	0.918025	-1.05261	0.182292
P32455	GBP1	Guanylate-binding protein 1	28.4495	28.4975	28.438	27.83	28.0606	27.9636	27.3245	27.3417	27.2395	-0.810536	0.0072939	-1.28548	0.000860276
P32456	GBP2	Guanylate-binding protein 2	24.1055	24.0945	24.322	24.7265	24.7745	24.667	24.7992	24.5481	24.8526	0.248397	0.0570849	0.433559	0.0224932
P32929	CTH	Cystathionine gamma-lyase	24.5279	24.1783	24.5327	24.629	24.8186	24.8727	23.9801	24.0139	23.8416	0.0601913	0.681279	-0.593482	0.00995714
P32969	RPL9	60S ribosomal protein L9	27.2068	26.905	27.1582	27.629	27.7725	27.5206	27.8316	27.7349	27.8189	0.250378	0.118238	0.579416	0.00227363
P33121	ACSL1	Long-chain-fatty-acid--CoA ligase 1	25.5196	24.5504	25.0156	31.9575	32.1486	32.1563	34.0152	34.0977	33.7329	6.75869	0.000545382	8.79437	0.000206411
P33176	KIF5B	Kinesin-1 heavy chain	30.3289	30.5668	30.1104	29.6363	29.5805	29.7095	29.3084	29.1444	29.3001	-0.993539	0.0190142	-1.21012	0.00788652
P33316	DUT	Deoxyuridine 5'-triphosphate nucleotidohydrolase, mitochondrial	23.2886	23.4412	23.6473	25.0118	24.3556	24.9368	24.0086	23.7715	24.4434	1.00873	0.0301477	0.489757	0.114165
P33897	ABCD1	ATP-binding cassette sub-family D member 1	24.6356	25.0006	24.6836	26.3518	26.7754	26.5239	26.9827	27.1019	26.8536	1.47683	0.0102062	2.08044	0.00201019
P34896	SHMT1	Serine hydroxymethyltransferase, cytosolic	22.4084	21.1951	21.819	26.0955	26.0749	25.9978	28.4113	28.179	28.3601	3.9483	0.00242978	6.38355	0.000527753
P34897	SHMT2	Serine hydroxymethyltransferase, mitochondrial	25.6777	25.1424	25.6936	26.0408	25.8159	26.2299	26.2091	26.3464	25.8609	0.224052	0.360543	0.508555	0.103825
P34932	HSPA4	Heat shock 70 kDa protein 4	30.2754	30.3833	30.3097	30.5044	30.5688	30.6118	30.0855	29.9691	30.2266	-0.0614039	0.601949	-0.35476	0.0398826
P34949	MPI	Mannose-6-phosphate isomerase	25.5377	25.1133	25.7539	26.1786	26.0802	26.2408	26.2926	26.13	26.0688	0.397933	0.101458	0.569746	0.0408547
P35052	GPC1	Glypican-1	28.0497	28.4634	27.911	28.4925	29.0824	28.8256	28.284	28.4341	28.2705	0.35852	0.367996	0.0624507	0.828614
P35221	CTNNA1	Catenin alpha-1	29.128	29.0297	29.1172	28.2829	28.5386	28.4139	28.826	28.5089	28.5688	-0.980106	0.00311547	-0.582785	0.0100405
P35232	PHB	Prohibitin	29.093	29.1246	29.105	30.0784	30.3694	30.3859	30.656	30.7813	30.3025	0.870111	0.00931442	1.34668	0.00476582
P35237	SERPINB6	Serpin B6	28.27	26.0049	28.4305	28.732	28.485	28.6487	29.1075	29.1809	29.2274	0.753161	0.464073	1.47776	0.1563
P35268	RPL22	60S ribosomal protein L22	26.1365	24.513	26.6705	27.3099	25.9435	27.1101	26.7425	26.2998	26.4823	0.714249	0.481427	0.60917	0.438241
P35270	SPR	Sepiapterin reductase	23.7383	23.6194	23.9382	25.8854	25.7624	25.8851	26.5846	26.3781	26.4495	1.77877	0.000525137	2.57974	0.000199526
P35527	KRT9	Keratin, type I cytoskeletal 9	22.2513	26.6991	22.6465	23.0554	23.1593	22.6871	24.6894	23.2366	24.2877	-1.19864	0.556865	0.0798947	0.968017
P35555	FBN1	Fibrillin-1	29.0568	28.7976	29.1464	31.1962	31.1029	31.2842	30.7113	30.6981	30.7972	1.89391	0.000543778	1.60959	0.000316882
P35556	FBN2	Fibrillin-2	NA	NA	NA	22.3326	22.2108	21.9689	23.4209	22.7686	24.0111	NA	NA	NA	NA
P35558	PCK1	Phosphoenolpyruvate carboxykinase, cytosolic [GTP]	25.9326	25.9481	25.8723	30.2899	30.3281	30.3661	31.1278	31.0142	30.9105	4.11011	0.00015992	4.97414	8.42969e-05
P35573	AGL	Glycogen debranching enzyme	23.6792	23.2887	23.6057	24.5519	24.6631	24.5221	24.9482	25.0587	24.9663	0.754227	0.00724346	1.3408	0.00104614
P35579	MYH9	Myosin-9	35.2957	35.2341	35.3308	34.8167	34.6407	34.7268	33.8787	33.9235	34.2449	-0.859053	0.00102686	-1.39686	0.00140143
P35580	MYH10	Myosin-10	31.5778	31.3998	31.5378	31.6813	31.5254	31.5296	30.8777	30.8641	31.4513	-0.226646	0.0319025	-0.566468	0.058901
P35625	TIMP3	Metalloproteinase inhibitor 3	27.604	27.8356	27.4932	23.3513	23.6233	23.2382	21.9007	22.8967	21.7406	-4.54031	0.000735889	-5.59071	0.0012217
P35658	NUP214	Nuclear pore complex protein Nup214	24.0931	23.8829	24.1161	24.0749	24.1866	24.2746	23.8736	23.7742	23.4763	-0.152291	0.140461	-0.448346	0.047773
P35754	GLRX	Glutaredoxin-1	25.8177	25.5638	25.9328	26.5043	26.1512	26.2853	26.7401	26.4757	26.5332	0.241886	0.164341	0.685847	0.00695348
P35914	HMGCL	Hydroxymethylglutaryl-CoA lyase, mitochondrial	21.9871	22.1833	21.6224	23.4647	24.1704	23.9157	24.8041	25.1492	24.9104	1.61906	0.0198703	2.89793	0.0016839
P35998	PSMC2	26S proteasome regulatory subunit 7	30.4974	30.6477	30.3932	30.0798	30.4136	30.3438	30.5125	30.7887	30.3635	-0.533935	0.0691082	-0.083585	0.723208
P36269	GGT5	Glutathione hydrolase 5 proenzyme	NA	NA	NA	20.9242	21.2199	20.9632	23.4831	23.5903	23.0893	NA	NA	NA	NA
P36404	ARL2	ADP-ribosylation factor-like protein 2	23.2875	23.5805	23.4808	23.8717	24.2216	23.9852	24.581	24.9241	24.7769	0.276284	0.262537	1.18535	0.00632177
P36405	ARL3	ADP-ribosylation factor-like protein 3	26.1165	26.079	26.0553	26.0777	25.7813	25.8447	25.4861	24.8395	25.5432	-0.48263	0.0247497	-0.919715	0.0265813
P36507	MAP2K2	Dual specificity mitogen-activated protein kinase kinase 2	25.3746	24.8488	25.4087	25.9984	25.3697	25.4221	25.3443	25.4172	25.5452	0.085765	0.798465	0.0991658	0.586638
P36542	ATP5F1C	ATP synthase subunit gamma, mitochondrial	28.046	28.2064	27.9136	28.8646	29.068	28.9402	29.7101	30.3206	29.7615	0.601982	0.0422349	1.74969	0.00669315
P36543	ATP6V1E1	V-type proton ATPase subunit E 1	23.741	24.0986	23.2194	25.9152	26.1811	25.6959	25.9374	25.7585	26.241	1.94414	0.0169348	2.16691	0.00775551
P36551	CPOX	Oxygen-dependent coproporphyrinogen-III oxidase, mitochondrial	24.2541	24.1398	24.4048	25.7422	25.4203	25.6202	25.7015	25.4024	25.9498	1.0277	0.00310874	1.29261	0.00378934
P36578	RPL4	60S ribosomal protein L4	29.4551	28.9496	29.6221	29.6377	29.7556	29.5709	29.35	30.002	29.4704	0.0121687	0.960759	0.139507	0.679142
P36639	NUDT1	7,8-dihydro-8-oxoguanine triphosphatase	24.1454	24.141	23.9976	24.1753	23.7558	23.9073	22.7108	22.545	22.9281	-0.448756	0.0750081	-1.49236	0.00191174
P36871	PGM1	Phosphoglucomutase-1	29.1444	29.1543	29.0357	29.9897	29.8085	29.9872	31.0754	30.9375	31.2485	0.516725	0.0182892	1.84996	0.000718155
P36954	POLR2I	DNA-directed RNA polymerase II subunit RPB9	22.0788	20.9706	22.0287	21.6629	22.0411	21.7979	20.7477	20.8729	21.3038	-0.158999	0.735959	-0.8436	0.108687
P36955	SERPINF1	Pigment epithelium-derived factor	25.9374	26.5519	25.3005	25.4563	25.8496	25.4667	26.4192	26.2377	26.2851	-0.639358	0.303451	0.258361	0.619783
P36957	DLST	Dihydrolipoyllysine-residue succinyltransferase component of 2-oxoglutarate dehydrogenase complex, mitochondrial	27.2021	27.3061	27.0724	28.1642	28.161	28.0716	29.3635	29.7593	29.7062	0.638449	0.0204879	2.2904	0.00132881
P37108	SRP14	Signal recognition particle 14 kDa protein	27.8737	28.0571	27.8377	27.7617	27.7933	27.8844	27.1609	27.1133	27.3066	-0.409951	0.0635012	-0.854933	0.00712134
P37173	TGFBR2	TGF-beta receptor type-2	24.6157	24.9868	24.6467	23.848	24.4751	24.2238	23.5183	23.7512	23.2409	-0.867665	0.0624652	-1.37196	0.0109128
P37837	TALDO1	Transaldolase	24.5507	25.3697	25.4645	25.6843	25.0356	25.2929	26.3961	27.2643	26.6678	-0.0910064	0.858484	1.52203	0.0372045
P38117	ETFB	Electron transfer flavoprotein subunit beta	27.3237	27.2671	27.2963	29.4241	29.1685	29.442	30.6955	30.6698	30.6079	1.74888	0.000859064	3.23629	7.86948e-05
P38159	RBMX	RNA-binding motif protein, X chromosome	28.5302	28.6063	28.7747	28.8436	28.6548	28.7241	28.3921	28.1626	28.1654	-0.196493	0.141193	-0.522737	0.0166378
P38606	ATP6V1A	V-type proton ATPase catalytic subunit A	27.5266	27.6198	27.5741	27.8889	28.1813	28.175	28.3158	27.9837	27.9333	0.207965	0.25777	0.378381	0.0826612
P38919	EIF4A3	Eukaryotic initiation factor 4A-III	27.901	27.8231	27.6986	27.5308	27.9026	27.7435	27.5841	27.3097	27.3387	-0.382285	0.111213	-0.522501	0.0252592
P39019	RPS19	40S ribosomal protein S19	29.5926	29.5391	29.9002	29.9469	30.2985	30.1528	29.841	29.8951	29.664	0.155135	0.430746	-0.0029951	0.983942
P39023	RPL3	60S ribosomal protein L3	29.9498	29.5627	29.7975	29.9092	29.9723	29.9762	29.6745	29.528	29.6391	-0.117713	0.318046	-0.281854	0.0475894
P39060	COL18A1	Collagen alpha-1(XVIII) chain	22.6993	23.1459	22.5027	26.2217	26.3201	26.1713	24.8449	24.6896	24.1243	3.1548	0.00220467	1.64458	0.0172832
P39656	DDOST	Dolichyl-diphosphooligosaccharide--protein glycosyltransferase 48 kDa subunit	27.4393	26.7541	27.7704	27.6731	27.234	27.6263	27.77	27.966	27.5374	-0.110449	0.782044	0.310798	0.401055
P39687	ANP32A	Acidic leucine-rich nuclear phosphoprotein 32 family member A	29.2683	29.5071	29.1562	29.6105	30.0557	29.7964	29.5678	29.5152	29.3287	0.210093	0.465286	0.0343361	0.878268
P40121	CAPG	Macrophage-capping protein	28.1088	28.1492	28.1074	28.067	28.3169	28.2664	27.8801	27.9793	27.8032	-0.205281	0.195813	-0.359951	0.0317557
P40222	TXLNA	Alpha-taxilin	26.2941	26.0001	26.5031	24.1579	24.2947	25.3695	23.1163	23.517	23.8638	-1.9587	0.0239978	-2.89247	0.00162688
P40227	CCT6A	T-complex protein 1 subunit zeta	30.1541	30.1051	30.0202	29.8031	30.0684	29.9844	29.9262	30.0067	29.7588	-0.441451	0.0454902	-0.321635	0.0723145
P40261	NNMT	Nicotinamide N-methyltransferase	31.8202	32.1061	32.1057	32.5045	32.7591	32.6049	32.0681	32.1905	31.6637	0.311908	0.172087	-0.162259	0.545687
P40306	PSMB10	Proteasome subunit beta type-10	24.2397	24.484	24.5805	24.3034	24.525	24.3315	22.45	22.889	22.4956	-0.348352	0.127315	-1.94891	0.00263472
P40763	STAT3	Signal transducer and activator of transcription 3	26.0091	25.6205	26.1455	28.2277	27.9089	28.149	28.1925	28.0616	28.4256	1.86989	0.00201393	2.17583	0.000978429
P40855	PEX19	Peroxisomal biogenesis factor 19	26.6484	26.7477	26.5934	28.1439	28.3743	28.2519	28.2882	28.2484	28.0899	1.29327	0.00353896	1.41995	0.0017123
P40925	MDH1	Malate dehydrogenase, cytoplasmic	30.2278	30.0582	30.1948	31.416	31.5881	31.594	32.9244	33.0029	32.8481	1.07213	0.00145036	2.63915	0.000115354
P40926	MDH2	Malate dehydrogenase, mitochondrial	29.2761	29.1933	29.153	30.3243	30.5226	30.4292	31.148	31.299	31.1075	0.91764	0.00393832	1.85162	0.000545152
P41091	EIF2S3	Eukaryotic translation initiation factor 2 subunit 3	28.9546	28.7074	28.9771	28.8547	28.5528	28.747	28.4334	28.3297	28.5049	-0.461801	0.0201787	-0.58273	0.00213404
P41214	EIF2D	Eukaryotic translation initiation factor 2D	23.7427	23.2381	23.4356	23.3481	23.5358	23.4893	22.7291	22.8631	22.6774	-0.314678	0.142508	-0.841309	0.0100685
P41226	UBA7	Ubiquitin-like modifier-activating enzyme 7	23.7422	23.2916	23.3201	24.1033	24.4802	24.3625	24.0771	24.6702	24.04	0.5638	0.0757046	0.685418	0.0850198
P41227	NAA10	N-alpha-acetyltransferase 10	25.8168	25.8089	26.0441	26.0918	26.2723	26.0415	25.6553	25.612	25.7846	-0.0550068	0.695573	-0.331692	0.0194226
P41240	CSK	Tyrosine-protein kinase CSK	22.8001	21.2725	23.7445	21.8042	23.9051	21.9602	22.9268	21.9963	21.4847	-0.349458	0.798465	-0.595461	0.556547
P41252	IARS1	Isoleucine--tRNA ligase, cytoplasmic	29.3772	29.2622	29.4371	29.0356	29.0992	29.1096	29.1952	29.233	29.2074	-0.577641	0.00109503	-0.272671	0.00265376
P41567	EIF1	Eukaryotic translation initiation factor 1	27.3882	27.2241	27.473	27.1794	26.7926	27.1283	26.9439	26.641	27.3165	-0.628583	0.0183146	-0.520292	0.071887
P41743	PRKCI	Protein kinase C iota type	22.4993	20.2961	23.1462	21.9786	20.905	21.2355	20.5096	NA	20.7534	-0.907811	0.454786	NA	NA
P42025	ACTR1B	Beta-centractin	24.0388	24.1531	24.3156	24.8122	24.7039	24.7729	24.3252	24.1093	24.7431	0.293609	0.0605341	0.0976591	0.688339
P42126	ECI1	Enoyl-CoA delta isomerase 1, mitochondrial	26.3216	26.4811	26.4037	27.6313	28.3865	27.8384	29.1245	29.0415	28.8154	1.2497	0.0250805	2.46598	0.000624026
P42224	STAT1	Signal transducer and activator of transcription 1-alpha/beta	31.159	30.9796	31.1138	30.2225	30.4128	30.3784	28.972	29.2091	29.1401	-1.04651	0.00162485	-2.10279	0.000344567
P42285	MTREX	Exosome RNA helicase MTR4	21.9308	NA	22.4649	22.5139	21.1999	21.3533	20.4274	21.0612	21.5639	NA	NA	NA	NA
P42345	MTOR	Serine/threonine-protein kinase mTOR	24.4586	24.4114	24.4272	25.0232	25.0931	25.1894	24.9341	24.4304	25.0041	0.369204	0.0162722	0.231383	0.303757
P42356	PI4KA	Phosphatidylinositol 4-kinase alpha	23.648	24.0153	23.7746	23.7268	24.4698	24.1833	23.7557	24.0738	23.6615	0.0137211	0.972222	-0.108028	0.682745
P42566	EPS15	Epidermal growth factor receptor substrate 15	25.4955	25.3782	25.4315	25.8149	25.8785	25.875	25.1082	25.2398	25.4352	0.120845	0.0985485	-0.299679	0.055755
P42574	CASP3	Caspase-3	24.6542	24.4872	25.2772	25.6993	25.48	25.8628	24.7554	24.5843	25.0544	0.574239	0.120175	-0.1339	0.661053
P42677	RPS27	40S ribosomal protein S27	27.9129	28.1064	28.1109	28.2496	27.8916	28.1363	27.7013	27.5057	27.8707	-0.251131	0.205243	-0.476557	0.0386473
P42696	RBM34	RNA-binding protein 34	23.4412	24.4532	23.383	23.4096	23.8018	23.8006	22.4412	23.4725	22.7021	-0.388761	0.502898	-1.01293	0.159435
P42704	LRPPRC	Leucine-rich PPR motif-containing protein, mitochondrial	28.8383	28.9728	28.793	29.3983	29.4437	29.3811	29.7092	29.6557	29.7723	0.239415	0.15142	0.718676	0.00697985
P42765	ACAA2	3-ketoacyl-CoA thiolase, mitochondrial	28.5721	28.2364	28.5077	31.1963	31.1317	31.181	33.2846	33.1438	33.2431	2.43066	0.000263824	4.65934	6.77682e-05
P42771	CDKN2A	Cyclin-dependent kinase inhibitor 2A	23.9578	23.7552	24.044	24.5156	24.1708	24.4108	23.7818	23.673	24.0706	0.146463	0.300639	-0.202903	0.188888
P42773	CDKN2C	Cyclin-dependent kinase 4 inhibitor C	NA	NA	NA	23.601	23.9311	23.8025	24.5263	24.4932	24.6455	NA	NA	NA	NA
P42892	ECE1	Endothelin-converting enzyme 1	23.327	22.3131	23.7708	23.7926	23.5074	23.8245	22.9281	23.2189	23.6751	0.270965	0.62005	0.0113475	0.983709
P43007	SLC1A4	Neutral amino acid transporter A	29.4189	29.5171	29.4822	29.1993	29.2708	29.3524	28.3522	28.3091	28.6667	-0.498834	0.0155071	-1.1558	0.00305801
P43034	PAFAH1B1	Platelet-activating factor acetylhydrolase IB subunit beta	26.9842	27.1839	26.9686	27.2599	27.0692	27.189	26.8223	26.7487	27.0476	-0.173112	0.334906	-0.298397	0.138305
P43121	MCAM	Cell surface glycoprotein MUC18	27.5144	27.406	27.4328	27.9873	27.9462	27.9617	29.169	29.0678	29.3228	0.213716	0.0213952	1.60972	0.000406692
P43155	CRAT	Carnitine O-acetyltransferase	22.3507	22.0073	21.4221	23.5896	23.9227	24.041	25.5807	25.7988	24.9954	1.62411	0.0234187	3.4059	0.00366537
P43235	CTSK	Cathepsin K	28.6918	28.8659	28.5265	27.6793	27.6902	27.728	26.7992	26.6435	26.8776	-1.29589	0.00543695	-2.04702	0.00133473
P43304	GPD2	Glycerol-3-phosphate dehydrogenase, mitochondrial	25.3657	25.6062	25.638	26.3914	26.5387	26.4028	26.6647	26.8098	26.5572	0.607391	0.0254371	1.01489	0.00632177
P43487	RANBP1	Ran-specific GTPase-activating protein	26.9724	26.9691	27.0395	26.9867	26.1838	26.7435	26.0272	25.5609	26.5287	-0.655971	0.0914043	-1.08045	0.0299334
P43686	PSMC4	26S proteasome regulatory subunit 6B	28.7031	28.5035	28.7826	28.9296	28.863	28.8386	28.9494	28.884	28.9764	-0.0862428	0.20461	0.147803	0.0331829
P43897	TSFM	Elongation factor Ts, mitochondrial	27.3056	27.6086	27.198	27.6567	28.1637	27.9268	28.1983	28.1804	27.9031	0.244745	0.449422	0.597518	0.0663816
P45877	PPIC	Peptidyl-prolyl cis-trans isomerase C	26.9981	26.784	26.8902	27.4871	27.8117	27.5735	27.9114	28.3041	27.8995	0.433056	0.051096	1.02183	0.00775473
P45954	ACADSB	Short/branched chain specific acyl-CoA dehydrogenase, mitochondrial	20.8174	NA	21.6096	24.8476	24.3975	24.7085	25.6874	25.5987	25.6071	NA	NA	NA	NA
P45974	USP5	Ubiquitin carboxyl-terminal hydrolase 5	28.9714	28.7338	28.9303	29.19	28.9654	29.0891	29.0284	29.0006	29.0425	-0.0973344	0.284056	0.0195905	0.629084
P46060	RANGAP1	Ran GTPase-activating protein 1	27.6902	28.0079	28.0134	27.2637	27.6701	27.344	26.1196	26.4513	26.1365	-0.778168	0.0403306	-1.79378	0.00271621
P46063	RECQL	ATP-dependent DNA helicase Q1	26.8885	27.1571	26.897	26.7824	27.3157	27.0244	26.4993	26.7424	26.4026	-0.240339	0.423721	-0.55853	0.0583845
P46087	NOP2	Probable 28S rRNA (cytosine(4447)-C(5))-methyltransferase	26.2564	26.0056	25.7043	26.1661	27.0089	25.2102	23.6168	24.7477	23.9062	-0.160629	0.839655	-2.02425	0.016048
P46108	CRK	Adapter molecule crk	26.7917	25.9275	26.3823	27.3546	26.6478	26.7831	27.2323	27.2721	27.3319	0.261064	0.527464	0.785873	0.0394656
P46109	CRKL	Crk-like protein	24.303	23.6027	24.1137	24.4768	24.3623	24.5684	24.1245	23.8683	24.3136	0.162393	0.500264	-0.0300788	0.908305
P46459	NSF	Vesicle-fusing ATPase	28.0884	28.3107	28.0984	28.0416	28.325	28.1952	28.0715	28.0167	27.9491	-0.278865	0.217529	-0.279128	0.132767
P46734	MAP2K3	Dual specificity mitogen-activated protein kinase kinase 3	26.5737	26.8356	26.4634	25.5653	25.3624	25.7312	25.3874	24.7685	25.4601	-1.37154	0.00875884	-1.54462	0.0105713
P46781	RPS9	40S ribosomal protein S9	29.7866	29.8907	29.8729	29.9314	29.9511	29.9043	29.3708	29.4289	29.5504	-0.221386	0.0839134	-0.525745	0.009098
P46821	MAP1B	Microtubule-associated protein 1B	32.1961	32.1585	32.2452	32.0497	31.9936	32.0253	31.0941	31.0619	31.5741	-0.477286	0.00133256	-1.08227	0.00694211
P46926	GNPDA1	Glucosamine-6-phosphate isomerase 1	NA	NA	19.2047	18.5159	NA	20.1547	20.7387	20.5649	20.2876	NA	NA	NA	NA
P46934	NEDD4	E3 ubiquitin-protein ligase NEDD4	22.0997	22.2351	22.1544	21.6571	21.9271	21.709	20.4479	20.8614	20.9076	-0.698937	0.0192003	-1.5498	0.00334222
P46937	YAP1	Transcriptional coactivator YAP1	25.683	25.2424	25.6861	24.9783	24.7194	24.7019	24.4489	23.9751	24.4726	-1.03756	0.00747333	-1.36399	0.00543875
P46939	UTRN	Utrophin	27.7875	27.6026	27.8206	28.6672	28.759	28.61	29.7887	30.2714	29.5798	0.641598	0.00341927	2.01737	0.00335189
P46940	IQGAP1	Ras GTPase-activating-like protein IQGAP1	31.7649	31.9729	31.7728	31.5708	31.8279	31.6409	31.1474	31.0739	31.2387	-0.45729	0.0755706	-0.809232	0.00755602
P46977	STT3A	Dolichyl-diphosphooligosaccharide--protein glycosyltransferase subunit STT3A	27.5572	27.3823	27.946	28.0604	28.0716	28.0139	27.4713	27.3765	27.143	0.11989	0.513525	-0.423939	0.0973999
P47712	PLA2G4A	Cytosolic phospholipase A2	24.8359	24.9971	25.0002	25.5987	26.1297	26.0115	26.0327	26.0851	25.7196	0.668626	0.0576392	0.875722	0.0119502
P47755	CAPZA2	F-actin-capping protein subunit alpha-2	27.8086	27.2514	27.8044	27.9703	27.3117	27.6211	27.6262	27.4474	27.8706	-0.287329	0.371219	-0.099112	0.657519
P47813	EIF1AX	Eukaryotic translation initiation factor 1A, X-chromosomal	26.89	26.9668	27.0584	27.1753	27.1464	26.9904	26.3471	26.2972	26.4969	-0.167996	0.204514	-0.717063	0.00310638
P47895	ALDH1A3	Aldehyde dehydrogenase family 1 member A3	26.7661	26.8529	26.513	27.3101	27.4808	27.2549	25.3536	25.039	25.3144	0.337709	0.179864	-1.60066	0.00300044
P47897	QARS1	Glutamine--tRNA ligase	28.342	28.1784	28.3479	28.7372	28.8619	28.7276	28.8957	28.7376	28.8977	0.185848	0.0696654	0.428525	0.00235146
P47985	UQCRFS1	Cytochrome b-c1 complex subunit Rieske, mitochondrial	27.6462	27.2115	27.4776	28.3099	28.1929	28.2775	29.0535	28.9565	28.9238	0.514762	0.01856	1.40715	0.00115187
P48047	ATP5PO	ATP synthase subunit O, mitochondrial	28.0869	27.8262	28.1166	28.9499	29.291	29.3837	29.2908	29.4419	29.0325	0.898041	0.0136704	1.11946	0.00499902
P48059	LIMS1	LIM and senescent cell antigen-like-containing domain protein 1	27.3137	26.2996	27.5781	27.6793	26.2735	27.548	27.1441	27.2579	27.5661	-0.197134	0.802243	0.133191	0.771153
P48147	PREP	Prolyl endopeptidase	26.4207	26.6037	26.579	27.5857	27.1985	27.4417	27.3975	27.36	27.2211	0.57389	0.037623	0.666039	0.0105539
P48163	ME1	NADP-dependent malic enzyme	26.8634	26.4977	26.9029	28.2352	28.0968	28.1678	31.2456	31.0026	31.1372	1.11166	0.00223432	4.24811	0.000115354
P48200	IREB2	Iron-responsive element-binding protein 2	22.9629	22.997	22.9741	23.6192	23.6052	23.5245	23.44	24.0607	23.3538	0.304651	0.0317617	0.514431	0.142937
P48426	PIP4K2A	Phosphatidylinositol 5-phosphate 4-kinase type-2 alpha	26.7353	26.6397	26.5582	26.5727	26.7664	26.6719	26.6154	26.7416	26.7062	-0.274335	0.100461	-0.0823858	0.459784
P48444	ARCN1	Coatomer subunit delta	28.8246	28.5844	28.9907	29.3476	29.4336	29.3598	29.0685	29.2377	28.9757	0.280146	0.0636777	0.168315	0.281368
P48449	LSS	Lanosterol synthase	27.1917	27.8869	27.0284	26.7629	26.4646	26.4666	27.9761	27.8125	27.3981	-1.10457	0.0631739	0.234206	0.609072
P48506	GCLC	Glutamate--cysteine ligase catalytic subunit	20.0114	21.7717	20.6968	23.5603	22.6541	22.7562	23.8643	24.2267	24.2953	1.86328	0.0823544	3.17639	0.0127752
P48507	GCLM	Glutamate--cysteine ligase regulatory subunit	24.6342	24.1708	24.5015	25.3647	25.226	25.1988	24.3027	24.246	24.6796	0.527394	0.0257973	-0.151781	0.447874
P48556	PSMD8	26S proteasome non-ATPase regulatory subunit 8	26.207	26.1728	26.093	26.2921	26.7235	26.4534	26.8447	27.0004	26.8241	0.0317943	0.885824	0.606393	0.00968038
P48634	PRRC2A	Protein PRRC2A	23.3545	22.4998	23.3048	23.9945	23.3188	23.7965	23.7098	23.0505	23.9937	0.349927	0.404125	0.405905	0.370188
P48637	GSS	Glutathione synthetase	25.389	24.6933	24.993	25.0161	24.4359	24.6322	23.9832	24.3887	24.4177	-0.630601	0.104816	-0.8876	0.0310282
P48681	NES	Nestin	28.1264	28.1561	28.2788	27.223	26.9872	27.1828	25.9471	25.8667	25.9986	-1.35637	0.00120087	-2.37534	0.000105073
P48735	IDH2	Isocitrate dehydrogenase [NADP], mitochondrial	26.5608	26.7508	26.5854	28.189	28.6222	28.348	29.3212	29.4155	29.1493	1.45378	0.00659855	2.53728	0.000636516
P48739	PITPNB	Phosphatidylinositol transfer protein beta isoform	27.0266	27.0907	27.0493	27.0982	27.1315	26.8693	26.9233	26.7583	27.2175	-0.322762	0.0904048	-0.214874	0.241274
P48960	ADGRE5	Adhesion G protein-coupled receptor E5	23.4885	23.3698	23.5186	23.1607	23.0796	23.1175	21.9596	21.9698	22.8095	-0.639969	0.000257251	-1.3384	0.0173254
P49006	MARCKSL1	MARCKS-related protein	25.0502	25.2389	25.0304	27.4862	27.2714	27.317	24.926	24.8983	25.3451	1.95148	0.00154742	-0.175742	0.432003
P49023	PXN	Paxillin	28.0618	27.8414	28.0699	26.8855	26.8448	26.9159	25.3961	25.3588	25.5285	-1.40925	0.000207215	-2.68893	7.86948e-05
P49137	MAPKAPK2	MAP kinase-activated protein kinase 2	24.3333	23.9714	24.3826	24.5229	24.5042	24.5715	23.6001	23.6127	23.9033	0.00351342	0.976194	-0.649421	0.0138374
P49189	ALDH9A1	4-trimethylaminobutyraldehyde dehydrogenase	29.177	29.2809	29.08	30.1814	30.2665	30.2663	31.3204	31.2382	31.1841	0.75848	0.0109168	1.94261	0.000718866
P49257	LMAN1	Protein ERGIC-53	29.3543	29.3228	29.4715	29.633	29.619	29.701	29.1183	29.0776	29.1365	-0.0321488	0.52777	-0.397831	0.00153211
P49321	NASP	Nuclear autoantigenic sperm protein	24.6923	24.3517	24.7494	24.4319	23.9027	24.1868	23.7964	23.926	24.6141	-0.72424	0.031697	-0.611354	0.108169
P49327	FASN	Fatty acid synthase	30.4586	30.4519	30.4162	34.6996	34.7905	34.7552	35.9667	35.9494	35.7631	4.00594	0.00015992	5.32514	7.86948e-05
P49354	FNTA	Protein farnesyltransferase/geranylgeranyltransferase type-1 subunit alpha	24.0825	23.4779	24.3441	25.0838	24.197	24.8484	25.1126	24.6382	25.0107	0.441312	0.347456	0.826647	0.0493194
P49368	CCT3	T-complex protein 1 subunit gamma	30.6011	30.2933	30.6739	30.8235	30.8565	30.9018	31.2602	31.1972	30.9504	0.0375651	0.709779	0.487458	0.0338692
P49407	ARRB1	Beta-arrestin-1	22.1358	21.9265	22.597	24.9318	24.7539	24.6949	26.0505	25.8468	26.1353	2.2735	0.00214478	3.6654	0.000463836
P49411	TUFM	Elongation factor Tu, mitochondrial	30.3019	30.5624	30.1781	30.774	30.5942	30.6989	31.4529	31.2606	31.4103	0.0412861	0.862682	0.901427	0.0140861
P49418	AMPH	Amphiphysin	24.1385	24.4277	24.4839	26.111	26.3914	26.3182	25.3658	25.5212	25.0268	1.62321	0.00380838	0.828834	0.0299334
P49585	PCYT1A	Choline-phosphate cytidylyltransferase A	31.4955	31.8188	31.4093	31.2123	31.6869	31.5132	30.8997	30.8837	30.624	-0.404012	0.232095	-0.897776	0.0227855
P49589	CARS1	Cysteine--tRNA ligase, cytoplasmic	29.7321	29.7985	29.6156	29.2391	29.5298	29.3161	29.1773	29.3564	29.3367	-0.654042	0.0285349	-0.55105	0.0195033
P49593	PPM1F	Protein phosphatase 1F	21.6956	21.8702	22.2438	23.892	21.073	22.1453	23.3049	22.7957	23.4345	0.133305	0.911174	1.11618	0.0195022
P49720	PSMB3	Proteasome subunit beta type-3	24.5728	23.3667	24.7109	24.808	24.4051	24.8319	25.1494	24.9702	25.0256	0.16461	0.769872	0.705898	0.184821
P49721	PSMB2	Proteasome subunit beta type-2	27.7392	27.4398	27.5755	27.5957	27.9338	27.6967	27.6471	27.7717	27.5988	-0.14305	0.424598	-0.0380275	0.740975
P49748	ACADVL	Very long-chain specific acyl-CoA dehydrogenase, mitochondrial	28.3142	28.4491	28.2535	30.6389	30.8213	30.6794	32.1026	32.122	31.7534	2.07403	0.00133256	3.52805	0.000471309
P49753	ACOT2	Acyl-coenzyme A thioesterase 2, mitochondrial	24.7763	23.7072	24.8731	28.5606	28.1153	28.465	30.6007	30.6555	30.4332	3.62779	0.0037701	5.98521	0.000647518
P49755	TMED10	Transmembrane emp24 domain-containing protein 10	26.6444	26.3535	26.4796	26.7804	26.8319	26.72	26.6998	26.73	26.6746	-0.0153221	0.885824	0.0832596	0.343113
P49756	RBM25	RNA-binding protein 25	25.2439	25.2991	25.2206	25.1981	24.8612	25.1376	24.8529	24.7486	25.2124	-0.489162	0.0375029	-0.442265	0.061833
P49757	NUMB	Protein numb homolog	25.5621	24.459	24.8668	24.8655	25.4352	24.49	24.0082	23.6069	24.6146	-0.332686	0.556787	-1.01177	0.0981888
P49770	EIF2B2	Translation initiation factor eIF-2B subunit beta	23.3299	23.3464	23.4655	24.1943	23.5502	23.7478	24.2322	23.7574	24.0244	0.149916	0.560626	0.498352	0.0383239
P49773	HINT1	Histidine triad nucleotide-binding protein 1	28.3106	27.719	27.3895	28.0207	29.0277	28.398	28.2983	28.8167	27.9293	0.375457	0.50946	0.415984	0.402062
P49792	RANBP2	E3 SUMO-protein ligase RanBP2	26.1494	26.3431	26.2024	26.2937	26.5213	26.4816	25.6391	25.4108	25.4478	-0.0996997	0.578573	-0.858133	0.00702503
P49841	GSK3B	Glycogen synthase kinase-3 beta	25.1377	25.1277	25.1343	25.7912	26.0163	25.9022	25.5867	25.5398	25.8115	0.469708	0.0209381	0.387056	0.0209798
P49903	SEPHS1	Selenide, water dikinase 1	23.934	23.469	23.4981	23.9325	24.1655	24.0352	23.931	23.6657	23.6043	0.110468	0.616984	-0.0257084	0.908301
P49915	GMPS	GMP synthase [glutamine-hydrolyzing]	26.9751	27.6136	26.888	26.3121	26.4503	26.3034	25.7264	25.7791	25.8007	-1.1039	0.0458791	-1.51588	0.0135905
P50213	IDH3A	Isocitrate dehydrogenase [NAD] subunit alpha, mitochondrial	23.1743	20.2619	23.3444	25.4127	25.1569	24.8182	26.6234	26.8199	26.0461	2.56877	0.10802	4.11055	0.0276218
P50395	GDI2	Rab GDP dissociation inhibitor beta	30.9517	30.9875	30.8485	31.0462	31.2667	31.1385	30.7156	30.7016	30.8082	-0.0790015	0.617153	-0.31317	0.0419516
P50402	EMD	Emerin	26.3567	26.3248	26.6721	26.8263	26.921	26.7536	25.9571	26.7385	26.5553	0.0821558	0.568111	-0.159966	0.623341
P50416	CPT1A	Carnitine O-palmitoyltransferase 1, liver isoform	25.0181	24.8922	25.1819	24.736	24.7012	24.7181	22.7939	22.9806	22.8978	-0.612561	0.00207289	-2.26568	0.00025867
P50453	SERPINB9	Serpin B9	22.3597	21.6638	22.0097	23.0428	23.0078	23.4761	22.5031	22.7508	22.8283	0.864237	0.045034	0.557273	0.0703742
P50454	SERPINH1	Serpin H1	33.186	33.164	33.1307	33.1287	33.2216	33.1991	32.7374	32.8193	32.7976	-0.277403	0.0387175	-0.501222	0.00511679
P50479	PDLIM4	PDZ and LIM domain protein 4	27.7713	27.7808	27.9941	27.1127	27.3229	27.1846	26.3181	26.5596	26.4466	-0.942247	0.00406229	-1.53301	0.000931911
P50502	ST13	Hsc70-interacting protein	28.1592	28.1811	28.0428	27.8247	27.732	27.7586	27.256	27.4837	27.3884	-0.656174	0.00849662	-0.877402	0.00527846
P50552	VASP	Vasodilator-stimulated phosphoprotein	27.5821	27.4585	27.82	26.9633	26.3214	26.7395	25.5501	25.4234	25.4641	-1.24574	0.0122484	-2.26675	0.000251255
P50570	DNM2	Dynamin-2	26.3619	25.8101	26.2948	26.6351	26.6482	26.9362	27.2545	27.1291	27.0929	0.283975	0.226916	0.877515	0.00898478
P50579	METAP2	Methionine aminopeptidase 2	25.872	25.8999	26.8753	26.2933	26.1251	26.1252	26.1264	26.0805	26.3767	-0.334798	0.435925	-0.146916	0.713522
P50990	CCT8	T-complex protein 1 subunit theta	31.0052	31.2099	30.9997	31.1405	31.0509	31.1923	30.9092	30.6781	30.5499	-0.243976	0.183649	-0.484934	0.0630698
P50991	CCT4	T-complex protein 1 subunit delta	29.3709	29.5073	29.1857	29.3567	29.5108	29.3913	29.535	29.4351	29.4784	-0.235276	0.280524	0.00252778	0.988924
P50995	ANXA11	Annexin A11	28.5348	27.686	28.4315	27.9103	27.8048	27.688	27.2057	27.2569	27.4086	-0.716668	0.077332	-1.05273	0.0210192
P51116	FXR2	Fragile X mental retardation syndrome-related protein 2	23.4622	23.2913	23.6609	23.0471	23.1184	23.2655	22.8726	22.7639	23.2467	-0.628043	0.0105906	-0.636101	0.0253502
P51148	RAB5C	Ras-related protein Rab-5C	27.836	27.9918	28.0178	28.1263	28.0106	27.9557	28.2055	28.1066	27.4901	-0.21794	0.149214	-0.140167	0.660008
P51151	RAB9A	Ras-related protein Rab-9A	23.895	23.5224	24.1037	24.4951	24.0947	24.3547	24.9761	25.3573	24.6175	0.174198	0.442323	1.01755	0.0330372
P51178	PLCD1	1-phosphatidylinositol 4,5-bisphosphate phosphodiesterase delta-1	22.287	21.7069	22.1095	24.9381	24.2658	24.1607	25.1245	24.9888	25.0143	2.12008	0.00779971	2.88231	0.000456377
P51398	DAP3	28S ribosomal protein S29, mitochondrial	24.2383	24.471	24.2559	25.1539	25.5047	25.305	26.1738	26.2195	25.8968	0.699174	0.0381935	1.64926	0.00282865
P51452	DUSP3	Dual specificity protein phosphatase 3	24.4199	29.5948	24.4562	23.9366	24.3946	23.9876	24.5161	24.5912	24.3468	-2.35098	0.352671	-1.79799	0.427995
P51553	IDH3G	Isocitrate dehydrogenase [NAD] subunit gamma, mitochondrial	23.9137	23.9144	24.2359	26.0068	26.2738	26.22	27.2176	27.0558	27.0683	1.84524	0.00162485	2.96681	0.000248561
P51570	GALK1	Galactokinase	26.0889	25.7058	26.0041	26.3698	25.9712	26.0428	25.4459	25.0094	25.6325	-0.105302	0.577693	-0.696043	0.0361901
P51572	BCAP31	B-cell receptor-associated protein 31	26.6236	26.5125	26.7009	27.7159	27.1145	27.4575	27.9993	27.9267	28.0936	0.516714	0.0744971	1.2685	0.000172262
P51610	HCFC1	Host cell factor 1	24.8624	25.1135	24.7041	24.2624	24.8066	24.6667	23.2676	23.701	23.3426	-0.615053	0.115027	-1.58197	0.00658047
P51648	ALDH3A2	Aldehyde dehydrogenase family 3 member A2	26.4576	26.9521	26.4157	26.9666	27.0496	26.9863	27.6573	27.4957	27.6413	0.0920522	0.769872	0.863896	0.0338329
P51649	ALDH5A1	Succinate-semialdehyde dehydrogenase, mitochondrial	22.7997	21.8769	22.5923	22.3638	23.402	22.7491	25.4847	25.4584	25.5451	0.115099	0.837698	2.94739	0.0015911
P51659	HSD17B4	Peroxisomal multifunctional enzyme type 2	27.0726	26.8914	27.0228	29.2405	29.1618	29.2619	30.4055	30.338	30.3276	1.92557	0.00015992	3.23574	5.24361e-05
P51665	PSMD7	26S proteasome non-ATPase regulatory subunit 7	28.0842	28.0638	27.9381	28.092	28.4831	28.2493	28.349	28.4403	28.1804	-0.0541783	0.798768	0.168828	0.297389
P51798	CLCN7	H(+)/Cl(-) exchange transporter 7	23.9845	23.3566	23.3852	23.9609	24.5071	24.3758	24.1589	24.4595	24.1568	0.405573	0.279402	0.55727	0.0994655
P51858	HDGF	Hepatoma-derived growth factor	28.6	28.7502	28.6418	28.7886	28.6474	28.6562	28.4434	28.3478	28.8145	-0.266865	0.104816	-0.25449	0.232009
P51911	CNN1	Calponin-1	27.4434	27.1279	27.3576	27.1336	27.1745	27.0292	27.115	27.5302	27.3283	-0.497479	0.0124192	-0.110864	0.534518
P51991	HNRNPA3	Heterogeneous nuclear ribonucleoprotein A3	30.1711	30.1161	30.4028	30.4972	30.2299	30.4205	30.0395	29.9238	30.1238	-0.147745	0.263204	-0.326679	0.0233237
P52209	PGD	6-phosphogluconate dehydrogenase, decarboxylating	28.988	29.0408	29.1721	31.7748	31.8183	31.8182	32.5479	32.4742	32.4875	2.43648	0.00026517	3.3105	7.86948e-05
P52294	KPNA1	Importin subunit alpha-5	27.6387	27.8562	27.7932	27.6096	27.4089	27.8375	26.3949	26.3849	26.7723	-0.444294	0.0871146	-1.37099	0.00353155
P52306	RAP1GDS1	Rap1 GTPase-GDP dissociation stimulator 1	32.26	32.4662	32.1885	32.1704	32.5476	32.2929	31.7899	31.846	31.9932	-0.268237	0.301708	-0.554238	0.0326841
P52565	ARHGDIA	Rho GDP-dissociation inhibitor 1	30.5202	30.424	30.513	30.7966	30.5577	30.6485	30.1652	29.9816	30.61	-0.118445	0.211103	-0.359178	0.146241
P52594	AGFG1	Arf-GAP domain and FG repeat-containing protein 1	25.6227	24.6382	25.5397	25.986	25.7127	25.7539	25.7623	25.687	25.6734	0.250424	0.518052	0.314982	0.368783
P52597	HNRNPF	Heterogeneous nuclear ribonucleoprotein F	27.1516	26.7769	27.3717	27.5001	27.0816	27.4624	26.801	26.8514	26.5507	-0.0523121	0.834207	-0.491422	0.0665582
P52630	STAT2	Signal transducer and activator of transcription 2	24.9923	24.8784	24.7854	25.2353	25.2723	25.2328	23.8251	24.1309	24.335	0.061177	0.600892	-0.914096	0.0130938
P52788	SMS	Spermine synthase	25.528	25.3438	26.045	25.2773	24.477	25.1277	24.3536	24.3126	24.2111	-0.978515	0.0643317	-1.47216	0.00462987
P52789	HK2	Hexokinase-2	29.2988	29.1478	29.2463	30.7733	30.7676	30.7913	31.8536	31.7103	31.7018	1.24615	0.000194323	2.39853	0.0001091
P52888	THOP1	Thimet oligopeptidase	26.1073	26.3792	26.3706	25.9939	26.1458	25.8448	26.927	26.1363	25.9446	-0.591151	0.0465464	-0.0754479	0.856364
P52895	AKR1C2	Aldo-keto reductase family 1 member C2	26.1329	20.2399	26.1566	27.989	27.2106	27.9898	28.418	28.4696	28.2089	3.25307	0.253886	4.0633	0.141726
P52907	CAPZA1	F-actin-capping protein subunit alpha-1	30.0129	29.7107	29.9706	29.9806	29.844	30.02	29.525	29.5871	29.8578	-0.250129	0.046955	-0.367181	0.044317
P52926	HMGA2	High mobility group protein HMGI-C	26.1911	25.6821	26.6335	26.8719	26.3302	26.4726	25.6677	25.2212	26.0162	0.0890392	0.82157	-0.659589	0.143591
P52943	CRIP2	Cysteine-rich protein 2	26.7226	26.5489	26.816	26.4723	25.9964	26.3109	25.029	24.7461	25.4781	-0.736218	0.0185331	-1.73715	0.00391158
P53004	BLVRA	Biliverdin reductase A	27.0855	27.1803	26.8826	27.0408	27.5134	27.3508	27.6162	27.6204	27.3911	-0.0480465	0.865614	0.367384	0.11605
P53007	SLC25A1	Tricarboxylate transport protein, mitochondrial	23.3981	22.2092	23.3396	25.8708	25.2866	25.9258	27.2781	27.8454	26.9045	2.41183	0.0142132	4.23464	0.00305801
P53367	ARFIP1	Arfaptin-1	24.4161	24.4634	24.5958	24.9204	24.9104	24.6629	24.1694	23.9709	24.6963	0.0392139	0.795983	-0.338592	0.232599
P53396	ACLY	ATP-citrate synthase	30.9	30.897	30.8692	32.0374	32.1671	32.2501	33.8734	33.8212	33.6523	0.962538	0.0029921	2.76784	0.000251255
P53582	METAP1	Methionine aminopeptidase 1	26.825	27.1127	26.684	26.5247	26.9397	26.7352	26.1151	26.2058	25.8265	-0.440971	0.183578	-0.950481	0.0241172
P53597	SUCLG1	Succinate--CoA ligase [ADP/GDP-forming] subunit alpha, mitochondrial	22.216	20.5589	22.0908	23.2706	24.2746	24.3903	25.9829	26.4008	25.6236	2.05632	0.0632779	4.2548	0.00506429
P53602	MVD	Diphosphomevalonate decarboxylase	23.5795	22.9124	23.6331	29.0663	28.5936	28.9382	30.6968	30.5657	30.159	5.19075	0.000735889	6.97313	0.000294921
P53618	COPB1	Coatomer subunit beta	32.4888	32.5251	32.6899	32.8336	33.033	32.8493	31.771	31.8555	31.5241	0.0371113	0.783784	-0.976749	0.00539383
P53621	COPA	Coatomer subunit alpha	29.8186	29.563	29.8792	29.6865	29.6882	29.8472	29.4325	29.4754	29.287	-0.313215	0.0301477	-0.481037	0.0129966
P53634	CTSC	Dipeptidyl peptidase 1	25.3763	25.6102	25.7322	26.4137	26.6044	26.592	26.9246	27.1869	26.4017	0.663537	0.0251078	1.1391	0.0273231
P53677	AP3M2	AP-3 complex subunit mu-2	23.2903	23.4311	23.4011	22.5906	23.4972	23.1961	22.9076	23.1335	23.0077	-0.579772	0.185211	-0.483587	0.0243615
P53701	HCCS	Holocytochrome c-type synthase	22.6425	22.7405	22.8569	24.1586	23.4114	23.6204	24.4662	24.3471	24.5003	0.683213	0.0804139	1.56549	0.000494473
P53985	SLC16A1	Monocarboxylate transporter 1	27.5881	28.0597	28.5079	29.1048	28.6858	29.0522	28.7118	28.5435	28.6976	0.595424	0.178441	0.47334	0.19704
P53990	IST1	IST1 homolog	24.1706	24.5515	24.4143	25.0233	25.3289	25.1605	25.1461	25.1374	25.2391	0.491866	0.0994621	0.669697	0.0226504
P53999	SUB1	Activated RNA polymerase II transcriptional coactivator p15	28.6217	28.916	28.4956	28.7015	29.0303	28.9218	30.2256	30.2325	30.0768	-0.0935374	0.741469	1.37479	0.00582407
P54136	RARS1	Arginine--tRNA ligase, cytoplasmic	28.1661	27.7589	28.0966	28.0814	27.9377	28.1485	27.8496	27.8456	27.9934	-0.251595	0.109744	-0.236729	0.0876594
P54289	CACNA2D1	Voltage-dependent calcium channel subunit alpha-2/delta-1	22.5609	20.5145	22.709	23.9368	22.6514	23.5887	23.8254	23.4183	24.2996	1.1639	0.288092	1.79396	0.0945379
P54577	YARS1	Tyrosine--tRNA ligase, cytoplasmic	29.3249	29.1348	29.4152	28.8654	28.9312	29.0424	29.2221	29.4085	29.3551	-0.645564	0.00380845	-0.0887981	0.348854
P54578	USP14	Ubiquitin carboxyl-terminal hydrolase 14	28.5834	28.8987	28.4417	29.447	29.7704	29.5426	29.1283	29.1064	29.168	0.645127	0.080351	0.367222	0.155805
P54652	HSPA2	Heat shock-related 70 kDa protein 2	26.2652	26.3525	26.1871	26.0292	26.3481	26.2586	26.4111	26.8235	26.4602	-0.35654	0.118244	0.170935	0.438376
P54687	BCAT1	Branched-chain-amino-acid aminotransferase, cytosolic	28.7778	29.0006	28.867	27.2891	27.7259	27.5217	26.06	26.5582	26.376	-1.66983	0.0046135	-2.67611	0.00113337
P54709	ATP1B3	Sodium/potassium-transporting ATPase subunit beta-3	25.791	25.6437	26.033	26.5961	26.6481	26.5415	25.3656	25.1864	25.6801	0.472417	0.0194887	-0.537547	0.0412231
P54725	RAD23A	UV excision repair protein RAD23 homolog A	25.4526	25.3497	25.3625	26.1148	26.3781	25.9645	26.8231	26.8996	26.8414	0.463938	0.0668905	1.34074	0.000382498
P54727	RAD23B	UV excision repair protein RAD23 homolog B	30.2744	30.2468	30.2031	30.5811	30.7843	30.6662	30.3977	30.5645	30.4722	0.135488	0.30265	0.110972	0.308591
P54764	EPHA4	Ephrin type-A receptor 4	22.8174	24.1315	NA	23.1404	24.0187	23.5062	22.4788	21.9934	22.5754	NA	NA	NA	NA
P54802	NAGLU	Alpha-N-acetylglucosaminidase	23.7768	22.8832	24.2254	25.7346	25.9667	25.9924	25.321	25.7306	25.026	1.96917	0.0192567	1.60501	0.0331521
P54819	AK2	Adenylate kinase 2, mitochondrial	27.6931	27.7324	27.6948	28.6908	28.8821	28.7603	29.3118	29.2275	29.0698	0.770661	0.00631647	1.37054	0.00126328
P54886	ALDH18A1	Delta-1-pyrroline-5-carboxylate synthase	27.3362	27.2501	27.4298	28.5535	28.6653	28.6237	28.0643	27.9766	28.0508	0.975175	0.000885855	0.566129	0.000408985
P54920	NAPA	Alpha-soluble NSF attachment protein	28.2703	28.5446	28.1778	28.1625	27.9422	28.2257	27.9456	27.7316	28.2232	-0.521026	0.0830363	-0.489857	0.106564
P55010	EIF5	Eukaryotic translation initiation factor 5	25.602	25.4713	25.8961	24.9827	24.9113	24.8219	24.8958	24.4903	25.1209	-1.05146	0.00385247	-0.94649	0.0174394
P55036	PSMD4	26S proteasome non-ATPase regulatory subunit 4	31.5745	30.7135	31.6824	30.4993	31.1213	30.7629	30.1052	30.636	30.1015	-0.829213	0.114755	-1.16826	0.0402318
P55058	PLTP	Phospholipid transfer protein	NA	19.037	NA	24.4267	23.2142	23.7586	24.5622	24.2715	24.5314	NA	NA	NA	NA
P55060	CSE1L	Exportin-2	28.5932	28.4331	28.667	28.8981	28.6175	28.8638	28.3551	28.2966	28.5193	-0.0715845	0.513685	-0.299828	0.0153102
P55072	VCP	Transitional endoplasmic reticulum ATPase	31.809	31.6443	31.677	31.8427	31.8032	31.8483	31.782	31.7663	31.9526	-0.178969	0.0509154	-0.00220098	0.979604
P55084	HADHB	Trifunctional enzyme subunit beta, mitochondrial	29.8429	29.91	29.8113	31.7605	32.04	31.9094	33.3201	33.3275	33.0644	1.74828	0.00169402	3.25687	0.00034722
P55145	MANF	Mesencephalic astrocyte-derived neurotrophic factor	26.9892	28.4081	26.2942	27.773	27.8897	27.8794	26.6164	26.2263	26.5398	0.316576	0.735532	-0.895394	0.314757
P55210	CASP7	Caspase-7	20.662	22.6395	22.6257	24.1055	24.2765	24.4105	25.1004	24.8199	24.2442	1.98813	0.0881527	2.62005	0.0404592
P55263	ADK	Adenosine kinase	25.8555	26.0314	25.7379	25.7949	25.8284	25.7954	25.7242	25.5145	25.704	-0.368973	0.100467	-0.353125	0.101261
P55268	LAMB2	Laminin subunit beta-2	25.1344	24.4472	25.0572	24.8609	24.9299	24.9095	23.5268	23.8612	23.7291	-0.279808	0.271188	-1.29966	0.00854669
P55290	CDH13	Cadherin-13	25.8052	24.6145	26.0002	26.3625	25.7563	26.3066	25.3679	25.3002	25.7897	0.368205	0.531349	-0.113081	0.829927
P55735	SEC13	Protein SEC13 homolog	28.0077	28.0344	28.0014	27.8679	27.8126	27.8221	27.3112	27.0205	27.4051	-0.480584	0.00708948	-0.8946	0.00529328
P55795	HNRNPH2	Heterogeneous nuclear ribonucleoprotein H2	25.6414	24.576	25.931	26.3234	25.5851	26.5518	25.84	26.0416	25.6391	0.470343	0.462361	0.331702	0.50158
P55809	OXCT1	Succinyl-CoA:3-ketoacid coenzyme A transferase 1, mitochondrial	25.0505	25.0766	25.1359	26.2651	26.4162	26.3214	27.036	26.8792	26.6517	0.946318	0.00213018	1.64226	0.00147553
P55884	EIF3B	Eukaryotic translation initiation factor 3 subunit B	26.6682	26.2468	26.7466	26.2351	25.9168	26.3786	25.9366	25.812	25.9041	-0.677312	0.0398822	-0.79532	0.00642626
P55957	BID	BH3-interacting domain death agonist	25.6877	25.6638	25.503	25.4229	25.7397	25.5098	25.4364	25.2334	25.4358	-0.361007	0.117104	-0.375357	0.04397
P56192	MARS1	Methionine--tRNA ligase, cytoplasmic	27.5751	27.3645	27.4595	27.3642	27.156	27.0875	26.9484	26.8201	26.9722	-0.564066	0.0140743	-0.678478	0.00143612
P56199	ITGA1	Integrin alpha-1	24.5858	24.4239	24.2014	24.4127	24.6989	24.3696	24.8569	25.0331	24.663	-0.2102	0.396772	0.321611	0.195222
P56385	ATP5ME	ATP synthase subunit e, mitochondrial	27.5325	27.6757	27.5798	28.2652	28.3531	28.2858	28.5999	28.3936	28.6919	0.405099	0.0375514	0.840074	0.00600321
P56537	EIF6	Eukaryotic translation initiation factor 6	27.5246	27.1201	27.4213	27.0982	26.9203	27.1599	27.2171	26.997	27.1829	-0.596167	0.0153099	-0.348738	0.0413139
P56545	CTBP2	C-terminal-binding protein 2	22.945	22.2957	23.0028	22.9766	22.3017	22.757	21.7757	21.2353	22.0259	-0.369721	0.320053	-1.19462	0.026564
P56589	PEX3	Peroxisomal biogenesis factor 3	22.1668	22.8198	22.6648	23.7094	23.5958	23.2692	23.8803	23.7225	24.2697	0.674022	0.117836	1.28132	0.0198541
P57740	NUP107	Nuclear pore complex protein Nup107	20.9654	19.2434	21.5695	21.8503	21.6118	21.7354	21.9082	21.5635	21.5459	0.839424	0.365251	0.954	0.277339
P58546	MTPN	Myotrophin	27.4484	27.5682	27.9489	28.137	27.688	27.8532	27.8821	27.6311	28.3564	-0.0627313	0.809412	0.17564	0.564929
P60174	TPI1	Triosephosphate isomerase	29.7182	30.0129	29.9022	30.7589	30.3257	30.7419	30.0988	29.4866	29.601	0.430786	0.131002	-0.274691	0.341305
P60510	PPP4C	Serine/threonine-protein phosphatase 4 catalytic subunit	25.5641	25.5891	25.407	25.1649	25.2006	24.9393	23.7072	25.1621	24.9053	-0.718717	0.0199561	-1.05424	0.122139
P60660	MYL6	Myosin light polypeptide 6	24.2701	21.8491	24.9225	24.8221	21.7863	24.2263	24.0736	23.6805	24.1174	-0.369283	0.838773	0.150896	0.897712
P60709	ACTB	Actin, cytoplasmic 1	37.5978	37.6983	37.5978	37.1165	37.2011	37.1358	36.5412	36.6787	36.6655	-0.780416	0.00588705	-1.12851	0.00180385
P60842	EIF4A1	Eukaryotic initiation factor 4A-I	31.5362	31.5733	31.5409	31.4468	31.4957	31.4112	31.0026	31.027	30.978	-0.399153	0.0175558	-0.673318	0.00263472
P60866	RPS20	40S ribosomal protein S20	28.5288	29.2318	28.7054	28.5925	28.799	28.7243	28.6807	28.5092	28.5657	-0.416986	0.279671	-0.362477	0.292796
P60900	PSMA6	Proteasome subunit alpha type-6	28.1527	28.152	28.1687	28.2764	28.4694	28.4434	28.4952	28.4889	28.1388	-0.0616742	0.585663	0.0907446	0.60459
P60903	S100A10	Protein S100-A10	30.2099	29.7594	30.211	30.8626	30.4485	30.5479	30.1926	29.7279	30.5942	0.259308	0.257599	-0.0142065	0.966725
P60953	CDC42	Cell division control protein 42 homolog	27.5281	27.7157	27.2804	27.2708	27.8075	27.3306	27.1545	27.1703	27.2811	-0.338699	0.344281	-0.431806	0.0999749
P60981	DSTN	Destrin	28.9107	28.7043	29.1726	28.7062	27.8959	28.3537	28.6068	27.8632	28.5107	-0.910894	0.0501274	-0.72802	0.062172
P61006	RAB8A	Ras-related protein Rab-8A	25.3821	24.7087	25.7413	26.0628	25.455	25.7993	25.6306	25.3451	25.6351	0.194703	0.646208	0.133833	0.697517
P61009	SPCS3	Signal peptidase complex subunit 3	27.4931	27.2427	27.3673	27.359	27.5636	27.4459	26.9361	27.2567	26.7472	-0.211817	0.122731	-0.513425	0.0641187
P61019	RAB2A	Ras-related protein Rab-2A	28.2881	28.1263	28.4545	28.9925	28.908	28.9328	28.9954	28.9679	29.101	0.354497	0.0135089	0.606048	0.00263472
P61020	RAB5B	Ras-related protein Rab-5B	26.1773	26.1431	26.3707	26.323	26.2738	26.1305	26.1897	26.2642	25.9321	-0.288246	0.0544682	-0.227445	0.189414
P61026	RAB10	Ras-related protein Rab-10	27.6526	27.8662	27.7909	28.1324	27.6947	27.904	27.5696	27.1727	27.7293	-0.15979	0.454969	-0.405075	0.125387
P61081	UBE2M	NEDD8-conjugating enzyme Ubc12	28.6824	29.2635	28.5022	28.4669	28.9924	28.5905	28.4101	28.2943	28.1768	-0.433054	0.352011	-0.647983	0.124106
P61086	UBE2K	Ubiquitin-conjugating enzyme E2 K	28.1518	27.9291	27.8681	27.3318	27.3719	27.3408	27.0992	27.1366	27.0635	-0.935064	0.0042812	-1.00894	0.00261832
P61088	UBE2N	Ubiquitin-conjugating enzyme E2 N	27.1991	26.8518	27.3551	27.3287	26.694	27.1915	26.9808	27.4716	27.1449	-0.364222	0.234815	-0.0619633	0.794143
P61106	RAB14	Ras-related protein Rab-14	27.9654	27.8698	28.0987	28.6696	28.5935	28.6439	28.4738	28.6126	28.9705	0.357447	0.00356876	0.581966	0.0294316
P61158	ACTR3	Actin-related protein 3	30.2186	29.8938	30.9429	30.0112	29.9646	29.9585	29.6189	29.5754	30.3977	-0.673979	0.124264	-0.613508	0.225369
P61160	ACTR2	Actin-related protein 2	29.1011	28.8376	29.108	28.6476	28.7591	28.8552	28.0609	28.2093	28.1751	-0.561854	0.0084724	-0.992835	0.00105525
P61163	ACTR1A	Alpha-centractin	28.776	28.666	28.7288	28.9843	29.0986	29.0483	28.8235	28.7008	28.8608	0.0198698	0.788617	-0.0542889	0.337115
P61201	COPS2	COP9 signalosome complex subunit 2	26.7447	26.5807	26.8706	26.4061	25.903	26.3139	26.2295	25.8715	26.2416	-0.824596	0.0185222	-0.743528	0.00837212
P61204	ARF3	ADP-ribosylation factor 3	29.7949	29.9838	29.7292	29.3041	29.5092	29.5143	29.5689	29.5836	29.6722	-0.693682	0.0270938	-0.35346	0.0758169
P61221	ABCE1	ATP-binding cassette sub-family E member 1	27.2995	26.9214	27.2781	27.2127	27.4612	27.3431	27.2176	27.2059	27.0434	-0.127615	0.420643	-0.136432	0.313278
P61224	RAP1B	Ras-related protein Rap-1b	28.1798	29.0534	28.3541	27.866	27.476	27.7028	27.8319	27.4728	27.6217	-1.14775	0.0592376	-1.01269	0.0595488
P61326	MAGOH	Protein mago nashi homolog	25.5239	25.3076	25.3218	25.4266	25.0647	25.3558	24.7796	24.1866	25.1405	-0.402341	0.0633704	-0.807874	0.0651478
P61457	PCBD1	Pterin-4-alpha-carbinolamine dehydratase	23.37	24.3661	23.075	23.4221	24.2945	23.9297	26.6489	26.337	26.3605	-0.0218586	0.976194	2.71937	0.0101914
P61586	RHOA	Transforming protein RhoA	29.3321	29.2792	29.4468	29.3023	29.2409	29.3411	28.9946	29.192	28.8718	-0.358228	0.00332015	-0.458972	0.0294316
P61604	HSPE1	10 kDa heat shock protein, mitochondrial	28.6587	28.8274	28.6667	30.1889	30.4781	30.3466	30.6332	30.57	29.7406	1.31997	0.00473012	1.47126	0.0207632
P61758	VBP1	Prefoldin subunit 3	25.0436	25.2385	25.2732	25.2471	24.9577	25.108	25.308	25.1326	25.3319	-0.381113	0.0724411	-0.0533051	0.695142
P61764	STXBP1	Syntaxin-binding protein 1	26.0823	25.7937	26.0179	26.7617	26.4164	26.6546	26.7046	26.6104	26.9748	0.345956	0.0623995	0.672891	0.00879048
P61769	B2M	Beta-2-microglobulin	27.958	26.8942	28.1823	27.599	27.0287	27.3948	26.5709	26.8727	26.3945	-0.637634	0.256536	-1.19118	0.0586947
P61956	SUMO2	Small ubiquitin-related modifier 2	26.8324	26.7547	27.2878	27.2868	26.6495	26.9529	26.6305	26.0865	26.091	-0.29551	0.347698	-0.814695	0.0401372
P61960	UFM1	Ubiquitin-fold modifier 1	25.9953	25.8633	25.738	25.6558	25.9319	25.7317	25.7851	25.7956	25.7357	-0.392708	0.0868484	-0.219154	0.130869
P61970	NUTF2	Nuclear transport factor 2	27.3114	24.7893	27.2427	27.4637	26.6993	27.4249	27.2456	27.4574	27.2711	0.447897	0.69189	0.751208	0.455613
P61978	HNRNPK	Heterogeneous nuclear ribonucleoprotein K	31.5904	31.7752	31.5935	31.5976	31.8419	31.7704	31.2024	31.163	31.1281	-0.216697	0.274515	-0.614224	0.0136882
P61981	YWHAG	14-3-3 protein gamma	30.3666	30.6147	30.3835	30.9841	30.9761	30.9499	31.2703	31.3091	31.3133	0.214848	0.256071	0.716976	0.0128852
P62070	RRAS2	Ras-related protein R-Ras2	25.9776	25.9027	25.9298	27.203	27.0875	27.1732	26.8971	27.0408	27.2473	0.917601	0.000838215	0.999314	0.00286987
P62072	TIMM10	Mitochondrial import inner membrane translocase subunit Tim10	26.3761	26.8853	26.5451	28.0234	28.1041	27.9993	26.6864	26.6139	26.8781	1.13984	0.0173738	-0.00180154	0.994785
P62081	RPS7	40S ribosomal protein S7	30.9478	30.9561	31.0027	30.8024	30.8775	30.8574	30.9049	30.8071	30.4504	-0.423412	0.00722186	-0.373816	0.106609
P62136	PPP1CA	Serine/threonine-protein phosphatase PP1-alpha catalytic subunit	28.8476	28.6097	28.7519	28.1552	28.284	28.3208	27.7988	28.0403	27.8009	-0.783377	0.00291013	-0.982134	0.00300044
P62140	PPP1CB	Serine/threonine-protein phosphatase PP1-beta catalytic subunit	24.464	NA	25.0183	25.078	23.3722	24.9662	24.3315	23.9672	23.9343	NA	NA	NA	NA
P62191	PSMC1	26S proteasome regulatory subunit 4	27.7105	27.6632	27.9758	28.2973	27.8925	28.1384	28.0285	27.6772	28.2114	0.0259765	0.886527	0.0634908	0.750533
P62195	PSMC5	26S proteasome regulatory subunit 8	27.8065	27.7682	27.8948	27.9265	27.8655	27.8403	27.9803	27.9867	27.7187	-0.245969	0.0122939	-0.0536268	0.690124
P62241	RPS8	40S ribosomal protein S8	29.2899	29.5714	29.1844	28.8609	29.1811	28.961	28.974	29.2219	29.0866	-0.647839	0.0662855	-0.380122	0.14608
P62258	YWHAE	14-3-3 protein epsilon	32.2439	32.5563	32.2867	32.3121	32.5422	32.3274	32.7851	33.2512	32.834	-0.268654	0.274505	0.468753	0.135716
P62269	RPS18	40S ribosomal protein S18	28.5973	28.761	28.8567	29.0173	28.7567	28.9226	28.4197	28.2333	28.6778	-0.139702	0.371061	-0.420414	0.0687765
P62277	RPS13	40S ribosomal protein S13	26.7114	26.9961	27.451	27.2092	26.8528	27.2441	27.1417	27.1878	25.4621	-0.251099	0.44392	-0.581358	0.460919
P62280	RPS11	40S ribosomal protein S11	29.6252	29.5595	29.8088	30.0314	29.7921	29.9164	29.3538	29.2608	29.5513	-0.05147	0.617147	-0.401616	0.0194494
P62304	SNRPE	Small nuclear ribonucleoprotein E	24.5778	25.3742	24.5456	24.5733	25.2279	24.7826	23.8717	24.2291	23.8859	-0.271548	0.605358	-0.962679	0.0759488
P62314	SNRPD1	Small nuclear ribonucleoprotein Sm D1	25.5957	25.4919	25.2314	25.4653	25.5907	25.5249	25.3374	25.4739	25.3002	-0.212972	0.301708	-0.194877	0.324217
P62316	SNRPD2	Small nuclear ribonucleoprotein Sm D2	28.6636	29.0234	28.6874	28.8682	29.1716	28.8936	28.6437	28.7134	28.828	-0.11392	0.678144	-0.188805	0.389636
P62328	TMSB4X	Thymosin beta-4	32.5433	31.7807	32.9026	33.4806	32.8787	33.2111	31.9485	31.4251	31.8816	0.480932	0.307885	-0.782882	0.104536
P62330	ARF6	ADP-ribosylation factor 6	26.6817	26.8399	26.7803	26.8518	26.604	26.9004	26.389	26.3179	26.6218	-0.282177	0.131002	-0.450141	0.0335756
P62424	RPL7A	60S ribosomal protein L7a	30.2858	30.2583	30.4812	30.4887	30.5169	30.4298	29.7837	29.9661	29.8406	-0.163563	0.106755	-0.603994	0.00619655
P62495	ETF1	Eukaryotic peptide chain release factor subunit 1	25.8669	26.1334	26.2828	25.9322	25.6334	26.0275	26.0177	26.0961	26.0477	-0.530262	0.0750081	-0.166213	0.346296
P62633	CNBP	Cellular nucleic acid-binding protein	25.7733	26.4957	26.225	25.9928	25.1114	25.8169	25.3282	24.847	25.0168	-0.824586	0.142101	-1.22639	0.0243615
P62701	RPS4X	40S ribosomal protein S4, X isoform	29.8806	29.8844	30.0298	29.934	30.1211	30.016	29.6871	29.7187	29.5522	-0.208175	0.107801	-0.404623	0.015758
P62714	PPP2CB	Serine/threonine-protein phosphatase 2A catalytic subunit beta isoform	27.4439	27.4482	27.3866	27.3812	27.3043	27.4314	27.7068	27.6013	27.7869	-0.354268	0.0216806	0.146359	0.159422
P62736	ACTA2	Actin, aortic smooth muscle	34.0874	33.5636	34.0587	33.5661	33.0779	33.3113	33.2908	33.1633	33.5595	-0.885067	0.0251037	-0.691086	0.0253502
P62745	RHOB	Rho-related GTP-binding protein RhoB	28.8755	28.9676	28.7347	27.8896	27.9871	27.861	27.2849	27.7331	27.4406	-1.24698	0.00395669	-1.49875	0.00445504
P62750	RPL23A	60S ribosomal protein L23a	27.7897	26.3549	28.0233	28.5289	28.1953	28.5399	27.8158	27.5214	27.3996	0.731809	0.295485	0.0639188	0.92129
P62805	H4C1	Histone H4	33.5098	33.7634	33.7814	33.8533	33.9727	33.8224	33.5594	33.3879	33.2244	-0.102318	0.557856	-0.419996	0.0787485
P62820	RAB1A	Ras-related protein Rab-1A	26.1902	26.0147	26.2463	26.5354	26.5002	26.4278	26.6143	26.6146	26.7247	0.0371459	0.53309	0.375154	0.00223307
P62834	RAP1A	Ras-related protein Rap-1A	24.2512	24.6599	24.1641	24.8666	24.8435	24.7523	24.5413	24.1336	24.8216	0.162109	0.566236	0.0146796	0.967167
P62854	RPS26	40S ribosomal protein S26	29.5448	29.4812	29.479	29.1508	29.4284	29.3141	29.0725	29.3475	28.8782	-0.504161	0.0247963	-0.527993	0.0498925
P62857	RPS28	40S ribosomal protein S28	28.5628	28.3907	28.4377	28.435	28.4672	28.4134	27.7822	27.8719	28.147	-0.325498	0.014512	-0.655788	0.0106602
P62873	GNB1	Guanine nucleotide-binding protein G(I)/G(S)/G(T) subunit beta-1	27.6737	27.0041	27.6959	28.143	28.2466	28.0685	28.5797	28.9171	28.5951	0.394562	0.177522	1.11371	0.016359
P62879	GNB2	Guanine nucleotide-binding protein G(I)/G(S)/G(T) subunit beta-2	24.1075	NA	24.4337	25.0841	22.4675	24.842	24.9163	24.7116	24.4011	NA	NA	NA	NA
P62906	RPL10A	60S ribosomal protein L10a	28.8705	28.9924	28.9354	28.7721	29.4273	29.0685	29.1449	29.3575	29.0699	-0.143782	0.629962	0.132283	0.420761
P62937	PPIA	Peptidyl-prolyl cis-trans isomerase A	33.2268	33.1897	32.9805	33.2585	33.4878	33.3059	33.3021	33.3342	33.2718	-0.08191	0.667744	0.044632	0.7577
P62979	RPS27A	Ubiquitin-40S ribosomal protein S27a	29.2291	29.9422	29.2861	29.3021	29.1681	29.2991	28.966	29.289	29.0834	-0.529645	0.204087	-0.498714	0.216547
P62993	GRB2	Growth factor receptor-bound protein 2	23.719	23.5342	23.9016	24.4353	23.7119	24.2402	24.2178	23.9632	24.7326	0.110608	0.707587	0.46057	0.145014
P63010	AP2B1	AP-2 complex subunit beta	29.6102	29.3357	29.5681	29.7553	29.9582	29.78	29.7129	29.8297	29.7301	0.0262305	0.833701	0.127177	0.168611
P63096	GNAI1	Guanine nucleotide-binding protein G(i) subunit alpha-1	19.8992	20.0395	NA	22.4251	19.4449	22.6244	23.3226	21.9172	22.388	NA	NA	NA	NA
P63104	YWHAZ	14-3-3 protein zeta/delta	32.5213	32.6461	32.4669	32.724	32.8882	32.801	32.8258	32.7789	32.8599	-0.0406738	0.806865	0.151005	0.263384
P63151	PPP2R2A	Serine/threonine-protein phosphatase 2A 55 kDa regulatory subunit B alpha isoform	27.1174	27.4356	27.1969	27.3285	27.3747	27.5077	27.6584	27.4972	27.3681	-0.146581	0.481848	0.132247	0.533974
P63167	DYNLL1	Dynein light chain 1, cytoplasmic	26.9314	26.1811	26.8499	26.7516	26.1813	26.3305	26.3748	25.8568	26.7657	-0.533304	0.16908	-0.447395	0.282223
P63172	DYNLT1	Dynein light chain Tctex-type 1	25.9138	25.2844	25.7962	25.8687	25.8106	25.9702	25.9557	25.8045	26.0017	-0.0819397	0.700021	0.130127	0.511109
P63220	RPS21	40S ribosomal protein S21	28.1673	27.9715	28.0693	28.1914	28.2988	28.2111	27.7899	27.7129	27.8993	-0.135832	0.140461	-0.394367	0.00589732
P63241	EIF5A	Eukaryotic translation initiation factor 5A-1	31.4986	31.458	31.4717	31.6415	31.4082	31.5778	31.2281	30.9021	31.5712	-0.23387	0.0668905	-0.368019	0.154665
P63244	RACK1	Receptor of activated protein C kinase 1	30.6463	30.7439	30.535	30.7176	30.8258	30.7868	30.5517	30.4823	30.5846	-0.165279	0.314547	-0.22794	0.139803
P63279	UBE2I	SUMO-conjugating enzyme UBC9	27.5989	27.9132	27.6545	27.8248	28.2444	28.02	27.4617	27.5179	27.4104	0.00725418	0.979741	-0.384582	0.0944134
P63313	TMSB10	Thymosin beta-10	28.4751	27.5306	28.6991	28.8787	28.271	28.3949	25.8456	26.0452	25.1215	-0.0203423	0.968927	-2.68993	0.00914246
P67775	PPP2CA	Serine/threonine-protein phosphatase 2A catalytic subunit alpha isoform	24.422	24.6644	24.4579	24.8316	24.5448	24.6675	25.0196	24.1752	25.1369	-0.133701	0.499504	0.136796	0.731339
P67809	YBX1	Y-box-binding protein 1	30.769	30.4712	30.9234	30.8088	30.0445	30.6455	30.272	29.9023	30.4183	-0.521913	0.156942	-0.649397	0.0312096
P67870	CSNK2B	Casein kinase II subunit beta	23.8932	23.334	23.6844	23.8273	23.7086	23.7605	23.3771	23.252	23.785	-0.172002	0.344432	-0.291567	0.258096
P67936	TPM4	Tropomyosin alpha-4 chain	32.427	32.1172	32.541	32.3611	31.7833	32.1708	31.1931	31.1555	31.717	-0.556932	0.0750081	-1.13224	0.0100332
P68036	UBE2L3	Ubiquitin-conjugating enzyme E2 L3	26.6736	25.2283	26.9498	27.2165	26.746	27.0807	27.164	27.0735	27.2805	0.430205	0.534965	0.763012	0.245755
P68104	EEF1A1	Elongation factor 1-alpha 1	33.1689	32.4811	33.0351	32.9539	32.7564	32.9712	33.0578	32.7943	32.9513	-0.301504	0.244271	-0.0862827	0.706209
P68366	TUBA4A	Tubulin alpha-4A chain	24.8205	24.8749	24.5905	23.7525	23.8081	23.4855	22.5903	22.9054	22.8797	-1.38018	0.00673085	-2.09585	0.00151872
P68402	PAFAH1B2	Platelet-activating factor acetylhydrolase IB subunit alpha2	27.7487	27.2554	27.5313	27.8922	28.0668	27.9351	27.5187	27.6884	27.489	0.152616	0.389758	-0.0721383	0.669226
P68431	H3C1	Histone H3.1	31.3336	31.3442	31.3276	30.79	30.8706	30.8271	30.2045	30.5722	29.9298	-0.806203	0.00228122	-1.22539	0.011047
P78318	IGBP1	Immunoglobulin-binding protein 1	25.2636	24.6791	25.0838	25.3662	24.8364	25.3397	24.5876	24.5934	25.9702	-0.128343	0.656403	-0.0841348	0.890034
P78324	SIRPA	Tyrosine-protein phosphatase non-receptor type substrate 1	27.2308	26.8871	27.3936	26.5149	26.1223	26.5648	26.2193	26.9322	26.0736	-1.07013	0.0122585	-0.887839	0.0657137
P78344	EIF4G2	Eukaryotic translation initiation factor 4 gamma 2	27.4742	27.1362	27.5892	27.1331	27.4061	27.3232	26.6215	26.7656	26.6614	-0.412686	0.0691082	-0.842761	0.00473561
P78347	GTF2I	General transcription factor II-I	24.6587	24.4155	24.8257	25.7886	25.6995	25.9354	25.4726	25.2511	25.4627	0.874257	0.00500137	0.636464	0.00752302
P78371	CCT2	T-complex protein 1 subunit beta	29.838	29.8054	29.6965	29.7557	29.7063	29.7889	29.5225	29.5298	29.6271	-0.329959	0.037782	-0.345895	0.0258122
P78417	GSTO1	Glutathione S-transferase omega-1	29.5657	29.5034	29.7059	29.2993	29.2676	29.2123	28.594	28.715	28.5127	-0.632194	0.00184374	-1.11014	0.00126216
P78527	PRKDC	DNA-dependent protein kinase catalytic subunit	29.3405	29.4731	29.4464	29.6661	30.0343	29.8501	29.4758	29.5545	29.2789	0.129867	0.505904	-0.109333	0.49016
P78539	SRPX	Sushi repeat-containing protein SRPX	23.1682	23.3101	22.8012	26.402	26.3659	26.0706	26.5544	26.8152	26.4128	2.88608	0.0021778	3.37528	0.00113337
P80297	MT1X	Metallothionein-1X	23.3906	23.654	23.2805	25.8654	26.5315	26.1475	24.365	23.6411	24.4228	2.43952	0.00478907	0.575598	0.154533
P80303	NUCB2	Nucleobindin-2	26.829	26.4185	27.0257	26.9595	26.218	26.8843	26.2436	26.3598	26.5358	-0.370723	0.319425	-0.503702	0.0515563
P80723	BASP1	Brain acid soluble protein 1	31.6413	31.6333	31.8218	32.2469	31.8393	32.0164	31.0404	30.736	31.4223	0.0350977	0.834207	-0.758321	0.0308398
P82650	MRPS22	28S ribosomal protein S22, mitochondrial	26.9512	27.1808	27.168	27.2169	27.56	27.4312	27.2714	27.388	27.039	0.00245447	0.991334	0.00710338	0.972276
P82673	MRPS35	28S ribosomal protein S35, mitochondrial	21.9094	22.4584	20.624	24.1274	23.7712	23.7436	24.8817	24.7257	24.9322	1.91649	0.0713532	3.05685	0.0154456
P82675	MRPS5	28S ribosomal protein S5, mitochondrial	21.8711	21.8136	22.1678	23.8237	23.206	23.8216	24.8955	25.1667	24.9177	1.36604	0.0123246	2.91679	0.000407457
P82909	MRPS36	28S ribosomal protein S36, mitochondrial	24.4849	24.7798	23.2835	26.7003	26.577	27.4782	27.7204	27.8945	27.7462	2.43545	0.0358794	3.47855	0.00695348
P82912	MRPS11	28S ribosomal protein S11, mitochondrial	24.874	24.8795	24.8417	24.8509	25.1649	25.0375	25.0395	25.0762	24.6758	-0.147607	0.371594	-0.0602975	0.754735
P82914	MRPS15	28S ribosomal protein S15, mitochondrial	22.9819	23.5607	23.4673	24.7326	25.0317	24.724	25.3702	25.4528	25.4101	1.19251	0.0237068	1.94867	0.00324157
P82933	MRPS9	28S ribosomal protein S9, mitochondrial	23.7163	24.2968	24.1097	24.8512	24.7157	24.6494	25.3921	25.2283	24.8965	0.397559	0.212206	1.00566	0.0329526
P83110	HTRA3	Serine protease HTRA3	27.8802	28.0629	27.5448	27.8877	27.7685	27.6743	26.5844	27.1321	26.6975	-0.352738	0.24276	-1.15037	0.0249801
P83111	LACTB	Serine beta-lactamase-like protein LACTB, mitochondrial	24.0492	23.6513	23.6304	24.2426	23.9381	24.1824	24.5158	24.3992	24.581	0.0438069	0.839655	0.596017	0.0237373
P84095	RHOG	Rho-related GTP-binding protein RhoG	29.9658	28.861	30.0181	29.4884	29.378	29.5467	28.7835	29.2673	28.4779	-0.444196	0.348664	-0.897821	0.132767
P84101	SERF2	Small EDRK-rich factor 2	27.852	28.2107	28.1301	27.6647	27.7243	27.5885	26.7224	26.7569	26.2598	-0.705385	0.0281039	-1.61028	0.00639335
P84157	MXRA7	Matrix-remodeling-associated protein 7	26.8348	27.5365	26.9187	27.4356	27.0182	27.1587	28.1493	28.035	27.2855	-0.192781	0.632237	0.600866	0.250578
P84243	H3-3A	Histone H3.3	20.6012	NA	23.4764	24.8067	NA	23.7854	24.8406	24.3575	20.5263	NA	NA	NA	NA
P98082	DAB2	Disabled homolog 2	28.8311	28.8411	28.9833	27.0738	26.9295	26.8734	25.4481	25.872	25.4763	-2.22651	0.00046107	-3.41208	0.000430355
P98095	FBLN2	Fibulin-2	29.0663	28.2823	29.3414	28.9895	28.1651	28.8032	29.4726	28.855	29.3837	-0.544368	0.294201	0.214719	0.602128
P98160	HSPG2	Basement membrane-specific heparan sulfate proteoglycan core protein	29.8427	29.6825	30.0444	29.1321	28.8476	29.1746	29.6085	29.7103	29.5002	-1.10539	0.00406446	-0.375945	0.0363502
P98172	EFNB1	Ephrin-B1	22.4781	22.7044	22.7413	24.9763	25.16	24.7138	24.4668	24.3874	24.3926	2.00846	0.0029921	1.64863	0.000973756
P98179	RBM3	RNA-binding protein 3	23.2932	22.3103	24.1186	24.1705	21.4775	23.742	23.1314	23.4625	22.4393	-0.410988	0.758873	-0.355361	0.625507
P98194	ATP2C1	Calcium-transporting ATPase type 2C member 1	21.6427	NA	21.1821	21.3669	20.476	22.5339	20.4365	20.2928	20.9461	NA	NA	NA	NA
Q00013	MPP1	55 kDa erythrocyte membrane protein	22.1034	21.8817	22.1119	21.8981	22.9801	22.5438	22.6267	21.8956	22.3898	0.141433	0.758192	0.146007	0.576736
Q00059	TFAM	Transcription factor A, mitochondrial	24.5116	23.8025	24.4952	25.925	26.026	25.8133	26.4571	26.359	26.3095	1.35138	0.0115293	1.97973	0.00259266
Q00169	PITPNA	Phosphatidylinositol transfer protein alpha isoform	30.7441	30.0654	30.149	26.3254	26.4049	26.2924	25.9357	26.0618	26.0531	-4.27891	0.000838215	-4.42837	0.000426012
Q00341	HDLBP	Vigilin	30.8579	30.7327	30.7939	29.8547	29.6837	29.792	29.2055	29.0723	29.2829	-1.31833	0.000543778	-1.73369	0.000216914
Q00535	CDK5	Cyclin-dependent-like kinase 5	27.5037	27.3005	27.4614	27.1076	27.246	27.232	27.1526	27.4163	27.1949	-0.526937	0.0051049	-0.292958	0.0657137
Q00577	PURA	Transcriptional activator protein Pur-alpha	24.6496	23.6885	24.7592	25.5342	24.4301	24.7303	24.2387	24.0282	24.8694	0.232188	0.699917	-0.112705	0.815698
Q00653	NFKB2	Nuclear factor NF-kappa-B p100 subunit	26.2562	26.7268	26.285	25.7959	25.7275	25.6093	25.6791	25.5432	26.2273	-1.01201	0.0257973	-0.731829	0.0889289
Q00688	FKBP3	Peptidyl-prolyl cis-trans isomerase FKBP3	27.6484	27.5639	27.7892	28.1861	28.1018	28.2454	28.2028	27.9906	28.3641	0.21033	0.0284785	0.392976	0.0311074
Q00839	HNRNPU	Heterogeneous nuclear ribonucleoprotein U	30.0198	30.0001	29.9139	30.0901	30.262	30.0434	29.6291	29.6492	29.5	-0.146366	0.334163	-0.510895	0.0131122
Q01082	SPTBN1	Spectrin beta chain, non-erythrocytic 1	33.2987	33.1388	33.0304	32.8122	32.6763	32.7793	32.5162	32.5213	32.7121	-0.7003	0.00968678	-0.698442	0.00838156
Q01085	TIAL1	Nucleolysin TIAR	26.9829	27.081	26.8275	26.5751	26.9112	26.7273	26.2867	26.3167	26.216	-0.5262	0.0685223	-0.816375	0.00850563
Q01105	SET	Protein SET	28.3369	28.371	28.2228	27.9039	27.6463	27.8254	27.2942	27.3015	27.3734	-0.818614	0.00849097	-1.11291	0.00159694
Q01433	AMPD2	AMP deaminase 2	24.5861	24.4626	24.984	25.3237	25.1346	24.8946	24.2012	23.9863	24.3461	0.139763	0.565321	-0.625431	0.0286474
Q01469	FABP5	Fatty acid-binding protein 5	28.2168	28.621	28.285	32.5248	32.2309	32.3983	33.0116	33.0833	32.9376	3.71014	0.000947515	4.51084	0.000359015
Q01518	CAP1	Adenylyl cyclase-associated protein 1	31.1964	30.5627	31.3034	30.6377	30.2557	30.5772	29.9059	30.1431	29.871	-0.830891	0.0452323	-1.1732	0.0126399
Q01581	HMGCS1	Hydroxymethylglutaryl-CoA synthase, cytoplasmic	24.6542	23.5045	24.7343	26.4742	26.1826	26.3045	26.8466	26.8251	27.2625	1.72253	0.0265075	2.55468	0.00728439
Q01650	SLC7A5	Large neutral amino acids transporter small subunit 1	27.4489	27.4524	27.5285	25.606	25.2407	25.3361	23.4482	23.6032	23.8083	-2.3826	0.000772647	-3.98242	0.000152753
Q01968	OCRL	Inositol polyphosphate 5-phosphatase OCRL	25.3782	25.3889	24.8209	25.4462	26.1724	25.8714	25.9143	26.1701	25.8165	0.333701	0.444209	0.645229	0.0944134
Q01970	PLCB3	1-phosphatidylinositol 4,5-bisphosphate phosphodiesterase beta-3	25.3703	25.5603	25.2412	23.8326	24.6061	25.0786	23.8306	24.5	23.5769	-1.18511	0.0804139	-1.54715	0.0191186
Q01995	TAGLN	Transgelin	34.8024	34.4015	34.7965	33.0611	33.2381	33.0691	32.8133	33.1059	33.0352	-1.8443	0.00133256	-1.80776	0.00115187
Q02218	OGDH	2-oxoglutarate dehydrogenase, mitochondrial	27.6152	27.6759	27.5239	28.9817	29.1807	28.9999	30.1564	30.0861	30.0169	1.14885	0.0043581	2.35579	0.000383823
Q02252	ALDH6A1	Methylmalonate-semialdehyde dehydrogenase [acylating], mitochondrial	25.4149	21.9451	25.33	27.8587	27.6658	27.8369	28.3161	28.2949	28.4205	3.25686	0.0846223	3.98813	0.0398826
Q02338	BDH1	D-beta-hydroxybutyrate dehydrogenase, mitochondrial	NA	NA	NA	21.9316	18.6594	20.8997	21.2906	21.5023	21.4177	NA	NA	NA	NA
Q02750	MAP2K1	Dual specificity mitogen-activated protein kinase kinase 1	28.336	28.3199	28.1226	28.0369	28.3312	28.1647	27.88	27.9895	28.0004	-0.382137	0.104816	-0.428553	0.0349672
Q02790	FKBP4	Peptidyl-prolyl cis-trans isomerase FKBP4	27.7278	27.6447	27.8203	28.5388	28.2137	28.35	28.3865	28.0352	28.3567	0.336307	0.0464698	0.402841	0.031089
Q02809	PLOD1	Procollagen-lysine,2-oxoglutarate 5-dioxygenase 1	28.0867	27.7865	28.1758	27.6063	27.9496	27.7646	26.8763	27.0275	26.7827	-0.543102	0.0394241	-1.24653	0.0021255
Q02818	NUCB1	Nucleobindin-1	29.1686	28.8432	29.1636	29.0388	28.7909	29.0394	28.5517	28.575	28.7562	-0.402326	0.0349404	-0.55653	0.0074036
Q02878	RPL6	60S ribosomal protein L6	29.3708	29.0273	29.4391	29.3156	28.5144	29.1124	28.821	28.6505	29.2334	-0.598545	0.12435	-0.503125	0.0731339
Q02880	TOP2B	DNA topoisomerase 2-beta	27.5314	24.8721	27.8286	27.237	26.2874	26.9284	26.2545	25.9547	26.7616	-0.226685	0.865614	-0.546129	0.641347
Q02952	AKAP12	A-kinase anchor protein 12	30.8749	30.7822	30.7309	32.9137	32.5128	32.711	33.335	33.0434	33.6541	1.61619	0.00213006	2.42241	0.00118334
Q02978	SLC25A11	Mitochondrial 2-oxoglutarate/malate carrier protein	25.4298	25.4269	25.4698	26.7787	27.1368	27.0059	27.6442	27.8753	27.3125	1.23137	0.00393832	2.04278	0.0021255
Q03135	CAV1	Caveolin-1	29.0554	29.3228	29.2405	30.8524	30.8004	30.8135	31.074	31.1641	31.0683	1.31558	0.00303421	1.77016	0.00113337
Q03252	LMNB2	Lamin-B2	29.7493	29.7462	29.458	29.4529	29.7146	29.4809	29.1369	29.4085	29.1781	-0.401965	0.125687	-0.535744	0.0526893
Q03518	TAP1	Antigen peptide transporter 1	25.2172	23.5235	25.33	25.4593	25.6451	25.3565	24.6353	24.9157	24.9675	0.496458	0.511983	0.0235422	0.973255
Q03519	TAP2	Antigen peptide transporter 2	25.3969	24.9153	25.0002	25.1718	25.4094	25.399	24.7398	24.6678	24.2151	-0.0776485	0.719764	-0.688951	0.0576834
Q03701	CEBPZ	CCAAT/enhancer-binding protein zeta	22.4298	NA	22.7657	23.5125	23.2956	23.0792	22.0807	21.9594	22.2492	NA	NA	NA	NA
Q04323	UBXN1	UBX domain-containing protein 1	26.4557	26.7456	26.4148	27.0568	26.7257	26.8542	27.239	26.8589	27.3126	0.0399146	0.873467	0.472421	0.108363
Q04446	GBE1	1,4-alpha-glucan-branching enzyme	28.1883	28.287	28.3121	29.7899	29.3606	29.7247	30.392	30.4326	30.4696	1.06236	0.00796523	2.04321	0.000251255
Q04637	EIF4G1	Eukaryotic translation initiation factor 4 gamma 1	29.2562	29.0615	29.369	29.3315	29.063	29.2071	29.009	28.9734	29.164	-0.328648	0.0402336	-0.305814	0.0185694
Q04721	NOTCH2	Neurogenic locus notch homolog protein 2	26.3696	26.526	26.4626	26.5024	26.4674	26.4323	25.305	24.943	25.5371	-0.285648	0.0727567	-1.31671	0.00607513
Q04760	GLO1	Lactoylglutathione lyase	27.0663	27.2958	27.1772	27.1056	27.2283	27.19	27.5852	27.8669	27.543	-0.305411	0.112725	0.359566	0.123676
Q04828	AKR1C1	Aldo-keto reductase family 1 member C1	27.8909	27.1958	28.0699	33.2448	33.4681	33.3998	33.5305	33.6374	33.4223	5.35174	0.000735889	5.68552	0.000367733
Q04837	SSBP1	Single-stranded DNA-binding protein, mitochondrial	23.973	24.0864	23.6641	24.4255	24.8009	24.7285	25.7361	25.6447	25.1229	0.443558	0.167788	1.46774	0.0127358
Q04917	YWHAH	14-3-3 protein eta	29.7757	29.6056	29.6997	29.4476	28.7341	28.7235	27.8332	27.9821	28.1764	-1.02552	0.0348629	-1.82215	0.000595268
Q05209	PTPN12	Tyrosine-protein phosphatase non-receptor type 12	26.2847	26.3611	26.1649	26.3292	25.9568	26.2151	25.9808	25.6859	26.2284	-0.403493	0.0923644	-0.430937	0.101272
Q05469	LIPE	Hormone-sensitive lipase	25.411	25.9856	25.2737	30.2727	30.3443	30.4411	31.706	31.9434	31.5094	4.49564	0.00133256	6.03708	0.000526113
Q05655	PRKCD	Protein kinase C delta type	22.9229	23.0766	22.9757	23.4762	23.8714	23.3865	24.9275	25.0379	24.5919	0.286045	0.285991	1.735	0.00272749
Q06124	PTPN11	Tyrosine-protein phosphatase non-receptor type 11	24.2605	23.4685	24.091	24.8143	24.2262	24.6559	24.8621	24.5256	25.1385	0.325204	0.370507	0.776339	0.0618407
Q06210	GFPT1	Glutamine--fructose-6-phosphate aminotransferase [isomerizing] 1	31.0753	30.9417	31.2828	31.3783	30.8176	31.2411	30.6153	30.1169	30.8558	-0.254575	0.294201	-0.696311	0.0510349
Q06278	AOX1	Aldehyde oxidase	27.1905	27.688	27.3601	28.5293	28.9015	28.5324	27.8249	28.0315	27.8778	0.941249	0.0422349	0.372788	0.188186
Q06323	PSME1	Proteasome activator complex subunit 1	29.16	28.9953	29.0382	28.8922	29.0728	29.0369	28.2162	28.1603	28.3582	-0.364145	0.0288299	-0.945282	0.0010248
Q06830	PRDX1	Peroxiredoxin-1	31.5746	31.2689	31.5793	32.0823	31.8526	32.1192	31.7255	31.528	31.8003	0.243494	0.103407	0.084593	0.443192
Q07021	C1QBP	Complement component 1 Q subcomponent-binding protein, mitochondrial	27.6618	27.7187	27.5719	28.3389	27.8636	28.1103	28.9035	28.4441	29.0426	0.15323	0.47407	1.02027	0.0136638
Q07065	CKAP4	Cytoskeleton-associated protein 4	32.7755	32.8794	32.8119	32.525	32.7261	32.6377	31.2424	31.3899	31.2693	-0.492952	0.0266959	-1.64745	0.000709728
Q07092	COL16A1	Collagen alpha-1(XVI) chain	24.3747	23.6494	24.6614	23.041	22.1127	22.5662	21.734	21.4992	22.3063	-1.95549	0.0198703	-2.50775	0.00600321
Q07666	KHDRBS1	KH domain-containing, RNA-binding, signal transduction-associated protein 1	26.6191	26.2175	26.8517	26.6405	26.1692	26.5318	25.62	25.4841	25.8341	-0.415871	0.15993	-1.04243	0.0087923
Q07812	BAX	Apoptosis regulator BAX	27.2551	27.4242	27.1655	27.7109	27.7392	27.5767	26.5905	26.5313	27.0238	0.0937541	0.62127	-0.692108	0.0387066
Q07954	LRP1	Prolow-density lipoprotein receptor-related protein 1	30.0844	29.9957	30.1973	30.6365	30.5774	30.5755	30.5315	30.4591	30.4647	0.203706	0.0123099	0.266889	0.00582407
Q07960	ARHGAP1	Rho GTPase-activating protein 1	29.2898	29.5762	29.3309	29.4506	29.7197	29.6453	28.9041	28.9755	28.6621	-0.0940252	0.678368	-0.677402	0.0335399
Q08170	SRSF4	Serine/arginine-rich splicing factor 4	25.1666	25.8469	25.0153	24.4063	24.3472	24.2161	24.1826	24.3619	24.6029	-1.31998	0.0368045	-1.08619	0.0493356
Q08209	PPP3CA	Serine/threonine-protein phosphatase 2B catalytic subunit alpha isoform	27.1173	27.0128	27.2841	27.2164	26.8202	27.2675	26.8693	26.6915	26.9815	-0.33697	0.12354	-0.416308	0.0162165
Q08211	DHX9	ATP-dependent RNA helicase A	28.4995	28.5407	28.6192	28.8069	28.8795	28.843	28.3992	28.6014	28.5	-0.0102932	0.903482	-0.178677	0.142196
Q08378	GOLGA3	Golgin subfamily A member 3	26.8317	26.8033	26.8127	26.1696	26.1212	26.1911	26.0223	25.4772	25.781	-0.955551	0.000784426	-1.18147	0.00539383
Q08380	LGALS3BP	Galectin-3-binding protein	21.9046	21.354	22.4046	22.8138	22.1602	22.6847	23.5342	24.5381	23.796	0.364876	0.417271	1.94263	0.0192436
Q08426	EHHADH	Peroxisomal bifunctional enzyme	23.816	24.1749	24.0694	25.0901	25.7775	25.6521	26.0459	26.3926	25.7432	1.18622	0.0306539	1.91476	0.00527846
Q08431	MFGE8	Lactadherin	25.9935	26.0138	25.9876	27.1235	27.6353	27.4039	26.3338	26.651	26.231	1.089	0.0126335	0.281281	0.185234
Q08623	PUDP	Pseudouridine-5'-phosphatase	22.9182	22.6002	22.8423	23.1408	23.5508	23.5226	23.3759	23.0828	23.15	0.317552	0.169198	0.29028	0.0705893
Q08752	PPID	Peptidyl-prolyl cis-trans isomerase D	23.0844	23.1557	23.7425	23.4782	24.0778	23.0613	24.4192	22.9335	23.6379	-0.0887078	0.863584	0.210273	0.720047
Q08AF3	SLFN5	Schlafen family member 5	26.2294	26.782	26.2566	24.4796	25.2653	24.9757	23.8446	23.7672	23.9184	-1.81607	0.0192003	-2.70495	0.00182031
Q08AM6	VAC14	Protein VAC14 homolog	25.8498	25.586	25.7538	26.093	26.5204	25.9428	25.6032	25.8238	25.8513	0.155255	0.556482	-0.0961445	0.411414
Q08J23	NSUN2	RNA cytosine C(5)-methyltransferase NSUN2	24.9239	24.4358	24.9826	24.4923	23.9347	24.2981	24.2566	23.8107	24.3363	-0.839326	0.0367533	-0.771954	0.0317135
Q09028	RBBP4	Histone-binding protein RBBP4	24.655	24.8146	25.4826	25.2401	23.6222	25.022	25.0607	25.0363	25.4532	-0.656271	0.395611	0.0736318	0.828614
Q09161	NCBP1	Nuclear cap-binding protein subunit 1	24.1066	24.0983	24.0842	24.0183	24.5211	24.6535	23.8266	23.7546	23.6864	0.000978181	0.996752	-0.466239	0.00779682
Q09666	AHNAK	Neuroblast differentiation-associated protein AHNAK	34.2849	34.2177	34.3174	34.1384	33.9631	33.9975	33.4839	33.4391	33.7018	-0.540574	0.00354186	-0.857439	0.00170383
Q0IIM8	TBC1D8B	TBC1 domain family member 8B	21.7785	22.9495	21.3934	20.6962	22.0975	20.9789	19.5127	22.5383	20.2948	-1.08325	0.273558	-1.38427	0.317409
Q0VDG4	SCRN3	Secernin-3	24.1038	24.3741	23.771	24.4763	25.2557	24.9912	24.8049	24.4215	24.7347	0.52448	0.267454	0.445045	0.187567
Q10471	GALNT2	Polypeptide N-acetylgalactosaminyltransferase 2	27.0621	26.9781	27.0979	27.0805	27.1335	27.0183	26.8825	26.9945	26.8914	-0.268906	0.0175639	-0.248955	0.0194156
Q10567	AP1B1	AP-1 complex subunit beta-1	27.3482	27.2289	27.303	27.7211	27.4799	27.5322	27.8994	27.802	28.0361	-0.0158971	0.875282	0.493471	0.00419606
Q10713	PMPCA	Mitochondrial-processing peptidase subunit alpha	23.7991	23.272	23.9849	25.4218	25.2928	25.3229	25.8497	25.8145	25.5885	1.36024	0.00709406	1.93984	0.00262688
Q12765	SCRN1	Secernin-1	28.4599	28.8928	28.4987	28.2003	28.4878	28.4961	28.0121	28.3086	27.8225	-0.52265	0.12587	-0.695092	0.0717445
Q12769	NUP160	Nuclear pore complex protein Nup160	23.5384	23.3178	23.5035	23.6801	24.1561	24.0014	23.668	23.8267	23.5295	0.19233	0.372756	0.0957525	0.476059
Q12778	FOXO1	Forkhead box protein O1	NA	21.6992	NA	23.3289	21.9984	23.261	22.8461	22.7427	23.0433	NA	NA	NA	NA
Q12792	TWF1	Twinfilin-1	25.3835	25.1021	25.374	25.5924	25.4039	25.1657	24.7302	24.3841	24.9558	-0.199495	0.301708	-0.722234	0.0214692
Q12797	ASPH	Aspartyl/asparaginyl beta-hydroxylase	29.97	30.618	29.9063	30.4128	30.604	30.3538	30.5761	30.3642	30.6828	-0.0081839	0.984927	0.250493	0.492354
Q12841	FSTL1	Follistatin-related protein 1	26.9273	26.8469	27.2017	27.9554	27.7358	27.9928	27.4948	27.3492	27.7023	0.602429	0.0157554	0.397739	0.0459791
Q12846	STX4	Syntaxin-4	24.3576	24.2665	24.2609	24.8272	24.5177	24.5568	23.8379	23.6248	24.3282	0.0386152	0.791258	-0.490439	0.102802
Q12849	GRSF1	G-rich sequence factor 1	21.6586	20.8309	21.934	22.2537	20.967	21.9746	21.7393	21.4341	21.7878	-0.0430369	0.948988	0.0534962	0.891005
Q12874	SF3A3	Splicing factor 3A subunit 3	26.5427	26.3922	26.1493	26.0385	26.2992	26.0128	25.376	25.433	25.6592	-0.544845	0.0738082	-0.99774	0.00879048
Q12904	AIMP1	Aminoacyl tRNA synthase complex-interacting multifunctional protein 1	27.7482	27.547	27.8841	28.0098	27.9821	28.0034	28.123	28.0865	28.2728	-0.028245	0.701569	0.308666	0.0224962
Q12906	ILF3	Interleukin enhancer-binding factor 3	28.9524	28.9466	28.8327	29.0566	29.0317	28.9476	28.7652	28.7388	28.8273	-0.198904	0.14671	-0.259194	0.0513315
Q12907	LMAN2	Vesicular integral-membrane protein VIP36	28.2903	28.4825	28.3401	28.8445	29.0169	28.8142	28.8971	28.8709	28.7748	0.220637	0.244216	0.35092	0.0608675
Q12929	EPS8	Epidermal growth factor receptor kinase substrate 8	24.9135	24.6952	26.3841	27.6839	27.1433	27.7011	25.5986	25.1411	25.6324	1.87824	0.0562774	0.000718269	0.999314
Q12931	TRAP1	Heat shock protein 75 kDa, mitochondrial	26.5277	26.8739	26.6109	28.0398	28.1907	28.0356	29.1977	29.0086	29.217	1.11761	0.0109168	2.34456	0.00105497
Q12965	MYO1E	Unconventional myosin-Ie	28.0207	28.3651	28.0686	27.8791	27.5757	27.7742	27.339	26.7555	27.1138	-0.70875	0.0402336	-1.20773	0.0136638
Q13011	ECH1	Delta(3,5)-Delta(2,4)-dienoyl-CoA isomerase, mitochondrial	24.7879	24.3168	24.5642	27.5317	27.4574	27.4679	29.1443	29.2266	28.9411	2.6291	0.000623439	4.42199	0.000225049
Q13033	STRN3	Striatin-3	23.5525	23.8273	23.9671	23.8241	23.586	24.1361	23.9637	23.831	24.1265	-0.23381	0.403748	0.0657421	0.730038
Q13045	FLII	Protein flightless-1 homolog	27.6149	26.89	27.4598	26.7639	26.7059	26.8939	25.8745	25.9912	25.7793	-0.833924	0.0303175	-1.5656	0.00458804
Q13057	COASY	Bifunctional coenzyme A synthase	23.473	22.3589	24.0304	24.6874	23.9303	24.5018	24.7704	24.6907	24.8716	0.785424	0.274952	1.36439	0.0613206
Q13084	MRPL28	39S ribosomal protein L28, mitochondrial	20.978	18.502	20.8018	22.2392	22.6222	22.3476	23.0989	22.8398	23.1249	2.00879	0.109172	2.80153	0.0379064
Q13085	ACACA	Acetyl-CoA carboxylase 1	26.785	26.7857	27.2597	28.1566	27.99	28.0978	29.7851	29.6689	29.7489	0.837709	0.0149451	2.66512	0.000542394
Q13098	GPS1	COP9 signalosome complex subunit 1	26.8945	26.8519	26.9821	27.0617	27.1433	27.0804	27.2724	27.2916	27.0929	-0.114676	0.118335	0.183725	0.123283
Q13126	MTAP	S-methyl-5'-thioadenosine phosphorylase	27.8316	27.9237	27.8378	28.0723	28.2537	28.3497	27.9859	27.9131	27.8269	0.0605779	0.701569	-0.0814704	0.499248
Q13131	PRKAA1	5'-AMP-activated protein kinase catalytic subunit alpha-1	24.7151	24.4197	24.8172	25.0016	25.9322	26.0432	25.1102	25.4912	24.9335	0.708062	0.178228	0.40191	0.146832
Q13144	EIF2B5	Translation initiation factor eIF-2B subunit epsilon	23.2058	22.33	23.3733	24.074	23.3696	24.1787	24.3029	23.4691	23.9657	0.604131	0.261146	0.817166	0.122567
Q13151	HNRNPA0	Heterogeneous nuclear ribonucleoprotein A0	27.2911	27.2639	27.372	27.7586	27.6792	27.5838	26.8284	26.5737	27.0041	0.064568	0.447056	-0.632669	0.0127155
Q13155	AIMP2	Aminoacyl tRNA synthase complex-interacting multifunctional protein 2	25.6654	25.5011	25.9978	26.035	26.2785	26.1517	26.4437	26.4467	26.3741	0.133364	0.480187	0.574348	0.0170072
Q13158	FADD	FAS-associated death domain protein	22.2641	18.2272	22.3921	22.0282	19.7321	21.8836	21.5379	21.5012	21.2806	-0.0468005	0.983345	0.353047	0.835204
Q13162	PRDX4	Peroxiredoxin-4	28.0075	26.9236	28.3145	28.9706	27.678	28.8557	28.496	28.6301	28.8628	0.452602	0.551082	0.788732	0.152016
Q13177	PAK2	Serine/threonine-protein kinase PAK 2	28.5231	28.6085	28.6276	28.5249	28.7979	28.7258	28.1992	28.2009	28.1465	-0.20381	0.216221	-0.529941	0.00567261
Q13185	CBX3	Chromobox protein homolog 3	28.3056	27.8933	28.3624	27.9225	27.7575	27.8395	27.5709	27.3662	27.8319	-0.64755	0.0149451	-0.723162	0.0207877
Q13200	PSMD2	26S proteasome non-ATPase regulatory subunit 2	29.969	29.7072	29.9925	30.0317	29.9616	30.0286	29.8249	29.7865	29.9672	-0.182534	0.0415943	-0.155727	0.0921285
Q13217	DNAJC3	DnaJ homolog subfamily C member 3	27.7412	27.7889	27.9664	28.6963	28.5885	28.5219	28.1704	28.1997	28.2703	0.469744	0.017001	0.255556	0.0356111
Q13228	SELENBP1	Methanethiol oxidase	25.1666	24.4451	25.1505	27.7003	27.5895	27.7316	28.7579	28.5902	28.6151	2.45279	0.0023106	3.60796	0.000621251
Q13242	SRSF9	Serine/arginine-rich splicing factor 9	27.6063	27.8576	27.3994	26.9343	27.3094	27.0777	26.3638	26.3779	26.2896	-0.814208	0.049751	-1.40306	0.00544374
Q13263	TRIM28	Transcription intermediary factor 1-beta	26.6713	26.6688	26.6467	26.9138	27.1478	26.9277	26.4743	26.3174	26.5352	0.0339282	0.817769	-0.345653	0.0191541
Q13283	G3BP1	Ras GTPase-activating protein-binding protein 1	28.8794	29.1086	29.2567	29.1064	29.3961	29.6471	28.7873	28.6441	28.4104	0.00140694	0.995681	-0.593323	0.0427475
Q13308	PTK7	Inactive tyrosine-protein kinase 7	26.7618	26.2159	26.6273	25.3911	25.5164	25.4445	23.8931	24.0982	24.3468	-1.38461	0.00361494	-2.54799	0.00108982
Q13310	PABPC4	Polyadenylate-binding protein 4	27.7832	27.1967	27.8996	27.9426	27.6336	28.0233	28.0365	27.9008	27.8521	-0.0602776	0.833701	0.177615	0.440449
Q13363	CTBP1	C-terminal-binding protein 1	26.1879	26.2659	25.8643	26.0456	26.2947	26.2879	25.8997	25.6481	25.7888	-0.196868	0.445809	-0.452855	0.0911425
Q13370	PDE3B	cGMP-inhibited 3',5'-cyclic phosphodiesterase B	NA	21.8008	21.8907	25.9002	26.3253	25.9305	28.0454	28.0389	27.9365	NA	NA	NA	NA
Q13405	MRPL49	39S ribosomal protein L49, mitochondrial	24.7131	25.2651	24.6722	26.1811	26.9334	26.5248	27.967	27.519	27.4027	1.36273	0.0400865	2.6204	0.00363525
Q13409	DYNC1I2	Cytoplasmic dynein 1 intermediate chain 2	28.9134	29.0119	28.9171	29.0994	28.8491	28.9953	28.7887	28.4933	28.9792	-0.266493	0.108275	-0.319474	0.137424
Q13423	NNT	NAD(P) transhydrogenase, mitochondrial	26.9998	26.849	26.8005	28.3195	28.4044	28.4029	28.9994	29.0697	28.9138	1.19223	0.00162485	1.98549	0.000456377
Q13425	SNTB2	Beta-2-syntrophin	27.355	27.6178	27.326	27.4395	27.8261	27.5802	27.3275	27.274	27.253	-0.117942	0.6533	-0.273814	0.173409
Q13438	OS9	Protein-9	23.1893	22.886	24.1869	25.5203	24.6033	25.43	25.7554	25.304	26.4555	1.46356	0.0704945	2.29187	0.0192112
Q13442	PDAP1	28 kDa heat- and acid-stable phosphoprotein	25.662	25.5583	25.2175	26.5876	26.374	26.8783	25.9209	26.0019	26.3619	0.833793	0.0442448	0.489906	0.108328
Q13445	TMED1	Transmembrane emp24 domain-containing protein 1	25.8123	25.6146	25.8037	26.173	26.1349	25.9511	25.7719	25.9475	26.0092	0.0425528	0.690498	0.0402811	0.66825
Q13451	FKBP5	Peptidyl-prolyl cis-trans isomerase FKBP5	23.5578	24.0933	23.5863	29.7664	29.4313	29.5815	30.2357	29.8763	30.4284	5.54698	0.000735889	6.30861	0.000378346
Q13488	TCIRG1	V-type proton ATPase 116 kDa subunit a3	25.5174	25.3013	25.6696	26.0595	26.2593	25.9199	25.1935	25.2963	25.4565	0.283182	0.153394	-0.306372	0.0517057
Q13492	PICALM	Phosphatidylinositol-binding clathrin assembly protein	27.6741	27.2468	27.3895	27.153	27.1078	27.267	27.1795	26.8424	27.1124	-0.561151	0.0222115	-0.517777	0.0354157
Q13501	SQSTM1	Sequestosome-1	27.3876	27.1659	27.7205	26.812	26.3912	26.7493	25.9225	25.7532	26.1938	-1.07409	0.0132152	-1.59386	0.00298693
Q13505	MTX1	Metaxin-1	23.1798	21.9106	22.3813	24.3846	23.2156	23.4271	24.3055	23.351	24.6834	0.884937	0.224055	1.49705	0.0677292
Q13509	TUBB3	Tubulin beta-3 chain	29.1991	29.1205	29.2183	29.0087	28.7709	28.9301	28.2261	27.9734	28.3385	-0.576308	0.00473012	-1.12567	0.00175893
Q13523	PRPF4B	Serine/threonine-protein kinase PRP4 homolog	26.6202	26.884	26.4553	26.1421	26.4853	26.2201	25.898	25.6579	25.8696	-0.67098	0.0704945	-0.970416	0.0147383
Q13526	PIN1	Peptidyl-prolyl cis-trans isomerase NIMA-interacting 1	24.988	25.0441	24.8287	25.5713	25.6398	25.418	25.5768	25.2949	25.633	0.289134	0.157688	0.422237	0.0628238
Q13547	HDAC1	Histone deacetylase 1	22.8753	21.5525	21.306	21.1357	20.1816	20.6416	20.2719	20.1807	20.5543	-1.5586	0.0929167	-1.70135	0.0447651
Q13557	CAMK2D	Calcium/calmodulin-dependent protein kinase type II subunit delta	28.7446	28.6453	28.6529	28.7953	28.9281	28.821	28.603	28.4635	28.7202	-0.133074	0.20461	-0.211036	0.0719021
Q13564	NAE1	NEDD8-activating enzyme E1 regulatory subunit	26.7562	26.7752	26.8626	27.3394	27.6412	27.4399	27.109	27.1024	26.7488	0.375171	0.0621225	0.0629655	0.721392
Q13596	SNX1	Sorting nexin-1	26.3118	26.4181	26.6763	26.8619	26.463	26.7389	26.6653	26.4302	26.8831	-0.0810671	0.687864	0.0650686	0.737618
Q13617	CUL2	Cullin-2	25.3126	25.7485	24.9265	25.6701	25.2819	25.4144	25.3357	25.2692	25.336	-0.174041	0.678845	-0.141295	0.697517
Q13618	CUL3	Cullin-3	24.7919	24.911	24.9792	24.687	25.0156	24.7938	24.8415	25.3207	25.6503	-0.362181	0.0989798	0.251076	0.418358
Q13630	GFUS	GDP-L-fucose synthase	26.0127	25.8919	26.2351	26.7755	26.338	26.5384	26.3917	26.036	26.3476	0.203819	0.287971	0.0861548	0.56439
Q13637	RAB32	Ras-related protein Rab-32	25.6105	25.6711	25.6021	24.7139	24.8955	24.4293	24.3958	24.2897	24.619	-1.24864	0.0079966	-1.31879	0.0016908
Q13641	TPBG	Trophoblast glycoprotein	26.2688	26.2399	26.2442	24.8916	25.4824	25.2626	23.5893	23.9898	23.5014	-1.33907	0.00977026	-2.68317	0.000915622
Q13643	FHL3	Four and a half LIM domains protein 3	24.1129	24.4411	24.2236	23.118	23.6384	23.5001	22.9253	23.0331	23.0073	-1.14062	0.0211693	-1.39632	0.00301333
Q13683	ITGA7	Integrin alpha-7	23.7704	24.2299	23.4079	27.5284	27.335	27.4461	27.6799	27.4677	27.6873	3.33349	0.00291013	3.68315	0.00150893
Q13724	MOGS	Mannosyl-oligosaccharide glucosidase	28.8773	29.2796	28.8756	28.9684	29.6141	29.1248	29.7183	30.4344	29.6322	-0.0753401	0.847862	0.791759	0.104536
Q13740	ALCAM	CD166 antigen	27.6645	27.0909	27.9222	26.5606	25.9293	26.4247	25.2785	24.5484	25.3033	-1.55458	0.0168242	-2.64151	0.00393168
Q13795	ARFRP1	ADP-ribosylation factor-related protein 1	23.4162	23.3275	23.2324	22.7919	23.1217	23.1195	23.4745	23.946	23.4417	-0.614554	0.033655	0.169673	0.492884
Q13813	SPTAN1	Spectrin alpha chain, non-erythrocytic 1	32.8684	33.0132	32.8558	33.2897	33.409	33.3222	33.1564	33.2228	33.2933	0.127583	0.407694	0.185997	0.197637
Q13838	DDX39B	Spliceosome RNA helicase DDX39B	28.3716	28.3016	28.4506	28.3642	28.5699	28.3548	28.3332	28.4798	28.1621	-0.245242	0.0909158	-0.175307	0.234369
Q13867	BLMH	Bleomycin hydrolase	23.6411	22.3923	24.4568	25.5453	24.2958	25.4835	26.0856	26.3434	26.3224	1.31117	0.200863	2.62802	0.020269
Q13884	SNTB1	Beta-1-syntrophin	25.4456	25.5263	25.1407	25.1816	25.4352	25.4123	25.1289	25.4272	25.323	-0.328094	0.222596	-0.203534	0.391732
Q13907	IDI1	Isopentenyl-diphosphate Delta-isomerase 1	25.0181	24.9728	24.9034	27.4268	27.6224	27.4434	28.8152	28.5844	28.8049	2.23251	0.000770237	3.64434	0.000126198
Q13976	PRKG1	cGMP-dependent protein kinase 1	25.5385	24.7516	25.3133	25.235	24.5352	25.1785	24.4842	24.088	24.7854	-0.518496	0.222697	-0.874284	0.0520879
Q14008	CKAP5	Cytoskeleton-associated protein 5	26.0572	25.9306	26.4262	26.2694	26.3207	26.4041	25.7005	25.5321	25.7357	-0.106877	0.521417	-0.607609	0.0177915
Q14011	CIRBP	Cold-inducible RNA-binding protein	26.0913	26.2504	25.9686	26.3519	26.6057	26.5119	26.3397	26.2029	26.1826	0.0861336	0.686329	0.0125695	0.945711
Q14012	CAMK1	Calcium/calmodulin-dependent protein kinase type 1	23.7435	23.7409	23.5879	27.1944	27.1356	26.861	27.5586	27.2588	27.5413	3.07263	0.000784426	3.63645	0.000248561
Q14019	COTL1	Coactosin-like protein	30.7211	30.833	30.594	30.0648	30.2858	30.0445	29.4365	29.5646	29.5465	-0.884649	0.0149451	-1.32589	0.00234105
Q14061	COX17	Cytochrome c oxidase copper chaperone	21.3235	NA	22.4407	23.2241	21.4999	22.8282	23.476	23.952	23.436	NA	NA	NA	NA
Q14103	HNRNPD	Heterogeneous nuclear ribonucleoprotein D0	26.9533	26.3498	27.4862	28.0489	27.1794	27.732	26.5996	26.4379	26.823	0.423393	0.419197	-0.435272	0.274889
Q14118	DAG1	Dystroglycan	23.0338	21.8565	22.622	23.7666	24.4951	25.2274	22.7698	22.1558	23.0165	1.69199	0.0695206	0.0175515	0.972276
Q14137	BOP1	Ribosome biogenesis protein BOP1	24.1613	23.9492	24.2714	24.4066	25.0571	24.5557	23.5571	23.8845	22.9704	0.24554	0.417139	-0.782347	0.0805598
Q14139	UBE4A	Ubiquitin conjugation factor E4 A	23.2549	22.9684	23.2043	23.7821	23.4855	23.4317	23.6121	23.3469	23.6159	0.123633	0.440785	0.256705	0.0677292
Q14141	SEPTIN6	Septin-6	23.7715	23.6307	23.4173	22.8903	23.3446	23.3206	21.3098	22.48	22.4544	-0.721622	0.0543156	-1.6508	0.0300724
Q14151	SAFB2	Scaffold attachment factor B2	23.9874	24.1451	23.5872	23.8097	24.4176	24.2867	23.2167	23.8924	23.4547	-0.0354778	0.93108	-0.511039	0.206517
Q14152	EIF3A	Eukaryotic translation initiation factor 3 subunit A	29.197	29.2092	29.445	29.4584	29.1753	29.2143	28.9302	29.017	29.0184	-0.301328	0.0902718	-0.420886	0.0119116
Q14157	UBAP2L	Ubiquitin-associated protein 2-like	28.0349	27.9958	27.9367	28.3557	28.371	28.2778	28.6323	28.4702	28.5757	0.0454439	0.656057	0.444556	0.00984661
Q14165	MLEC	Malectin	26.8737	27.0429	26.8734	27.5823	27.6174	27.5323	27.3046	27.2555	27.7411	0.347053	0.0750081	0.37799	0.136442
Q14166	TTLL12	Tubulin--tyrosine ligase-like protein 12	24.9364	24.8563	24.8995	26.0148	25.973	25.8711	25.9321	25.6566	25.8488	0.755262	0.00214478	0.789389	0.00261832
Q14192	FHL2	Four and a half LIM domains protein 2	29.1699	28.8809	29.077	27.5076	27.187	27.4341	26.5732	26.4897	26.9259	-1.96667	0.000905893	-2.50541	0.000551575
Q14195	DPYSL3	Dihydropyrimidinase-related protein 3	26.1445	25.092	26.2596	26.8179	25.3442	26.0348	25.7921	24.97	26.0275	-0.0666581	0.930377	-0.3612	0.52348
Q14232	EIF2B1	Translation initiation factor eIF-2B subunit alpha	25.8426	26.1179	26.1171	25.912	26.5399	26.1696	26.2898	26.4352	26.2785	-0.118967	0.704402	0.182934	0.303281
Q14240	EIF4A2	Eukaryotic initiation factor 4A-II	28.4033	28.724	28.1313	28.0954	28.3105	28.1435	28.4295	28.5392	28.6113	-0.536662	0.141646	-0.0185401	0.949951
Q14247	CTTN	Src substrate cortactin	30.2637	30.2707	30.2437	29.8086	29.8671	29.8359	28.9345	28.9497	29.0284	-0.722464	0.00286425	-1.41421	0.000375963
Q14254	FLOT2	Flotillin-2	25.2909	24.588	25.2645	25.9282	26.0408	25.9752	25.4062	25.4215	25.6959	0.633364	0.0647577	0.334379	0.222322
Q14257	RCN2	Reticulocalbin-2	25.9619	25.7407	26.0304	27.1645	26.6287	26.8952	26.4927	26.0031	26.8895	0.684855	0.0301006	0.425078	0.204851
Q14258	TRIM25	E3 ubiquitin/ISG15 ligase TRIM25	28.064	27.9258	27.9126	27.5126	27.728	27.6067	26.6143	26.712	26.737	-0.651954	0.0105111	-1.40539	0.000525564
Q14289	PTK2B	Protein-tyrosine kinase 2-beta	21.458	21.1646	21.4979	22.4554	22.652	22.8051	22.6113	23.1925	22.4846	0.963735	0.00675307	1.26358	0.0150925
Q14315	FLNC	Filamin-C	32.7362	32.7287	32.5382	32.4842	32.3459	32.4783	31.4304	31.2869	31.747	-0.531846	0.0240778	-1.30534	0.00440243
Q14318	FKBP8	Peptidyl-prolyl cis-trans isomerase FKBP8	26.0833	25.6354	26.323	26.2616	26.2021	26.2335	26.1489	25.9312	25.5242	-0.0817553	0.702979	-0.271513	0.393061
Q14353	GAMT	Guanidinoacetate N-methyltransferase	24.6659	23.9795	24.5442	25.8296	25.8116	25.7153	25.9504	25.8784	25.8363	1.08874	0.0133652	1.36615	0.00485796
Q14376	GALE	UDP-glucose 4-epimerase	22.9491	22.8653	22.884	22.5697	22.5264	22.5312	23.2053	22.9939	22.9961	-0.657303	0.00148092	0.0398934	0.698511
Q14444	CAPRIN1	Caprin-1	25.4712	25.4488	25.9302	26.1331	25.6683	25.956	25.3834	25.0035	25.6821	0.00214495	0.993068	-0.386099	0.206517
Q14498	RBM39	RNA-binding protein 39	25.9953	26.0752	25.9713	25.8663	26.2205	25.9887	25.5164	25.4068	25.4545	-0.289079	0.179075	-0.680415	0.0045878
Q14534	SQLE	Squalene monooxygenase	21.4805	22.019	22.9163	23.4079	23.686	23.0435	24.2028	24.1058	24.0264	0.940238	0.176012	1.84734	0.0226417
Q14554	PDIA5	Protein disulfide-isomerase A5	26.6243	26.6643	26.7094	27.055	26.707	26.8686	25.6179	25.6818	26.1262	-0.0894121	0.529577	-0.983086	0.00919983
Q14571	ITPR2	Inositol 1,4,5-trisphosphate receptor type 2	24.5698	24.7447	24.7517	25.4493	25.685	25.5749	25.725	25.8176	25.4142	0.580743	0.025118	0.83782	0.0158705
Q14573	ITPR3	Inositol 1,4,5-trisphosphate receptor type 3	22.4192	22.1467	22.7238	21.9902	22.241	21.6756	NA	20.6634	17.8858	-0.761244	0.0569774	NA	NA
Q14677	CLINT1	Clathrin interactor 1	25.75	25.5186	25.8008	25.9358	25.4762	25.7602	25.5657	25.3325	25.7781	-0.265992	0.177086	-0.256763	0.137414
Q14678	KANK1	KN motif and ankyrin repeat domain-containing protein 1	24.528	24.7702	24.3101	24.0785	21.3532	23.9528	22.8015	21.919	22.7435	-1.70818	0.203849	-2.17381	0.00772962
Q14684	RRP1B	Ribosomal RNA processing protein 1 homolog B	23.7349	23.6957	23.6114	25.7328	25.9248	25.8684	27.6288	27.3154	27.2257	1.86112	0.000994808	3.58358	0.000359015
Q14690	PDCD11	Protein RRP5 homolog	21.2001	20.584	21.1915	21.9448	22.5155	22.0925	21.5737	21.746	21.4543	0.892104	0.0520456	0.473716	0.0955372
Q14693	LPIN1	Phosphatidate phosphatase LPIN1	20.9107	21.4164	22.5618	26.2676	26.2566	26.4056	26.519	26.5255	26.6233	4.38	0.00505861	4.80055	0.00263472
Q14694	USP10	Ubiquitin carboxyl-terminal hydrolase 10	24.6652	24.8725	24.6778	24.925	25.3079	24.9627	25.1279	24.8299	25.074	0.0264341	0.918025	0.146396	0.411414
Q14696	MESD	LRP chaperone MESD	26.3306	26.6864	26.3093	26.6566	26.7062	26.5674	26.2747	26.4298	26.5483	-0.0989907	0.687721	-0.150221	0.525346
Q14697	GANAB	Neutral alpha-glucosidase AB	30.5101	30.2046	30.6894	31.0829	30.6229	30.9392	30.8132	30.8529	30.9454	0.113336	0.600892	0.276736	0.0792207
Q14699	RFTN1	Raftlin	25.5592	25.5707	25.409	26.4669	26.4721	26.5571	26.7498	26.7098	27.1483	0.685472	0.00951286	1.23063	0.00504343
Q14764	MVP	Major vault protein	30.9899	31.0606	30.9371	30.5845	30.7166	30.7147	29.7762	29.7261	29.8542	-0.624205	0.0129463	-1.33605	0.000925613
Q14767	LTBP2	Latent-transforming growth factor beta-binding protein 2	27.4608	27.7979	27.3574	25.8985	25.8738	25.8475	25.4506	25.4806	25.8258	-1.9657	0.00343804	-2.07877	0.00282865
Q14789	GOLGB1	Golgin subfamily B member 1	26.0877	25.5902	26.0628	25.6509	25.6472	25.5238	25.8489	25.3074	25.8684	-0.606549	0.0264122	-0.364403	0.19704
Q14847	LASP1	LIM and SH3 domain protein 1	29.4735	29.6332	29.8256	29.325	29.1401	29.3385	28.7554	28.7513	28.8223	-0.676513	0.0161628	-0.993493	0.00300172
Q14914	PTGR1	Prostaglandin reductase 1	27.6189	27.4989	27.5106	29.1485	29.114	29.145	28.9709	28.8318	28.9773	1.29278	0.000537641	1.25817	0.000423711
Q14974	KPNB1	Importin subunit beta-1	30.0404	29.9564	29.8546	29.6536	29.9338	29.7654	29.5412	29.567	29.4974	-0.466507	0.0484922	-0.541033	0.009387
Q14997	PSME4	Proteasome activator complex subunit 4	25.7784	26.1114	25.8331	25.8166	26.173	26.3577	25.6318	25.8127	25.4995	-0.092158	0.766733	-0.385382	0.143262
Q14C86	GAPVD1	GTPase-activating protein and VPS9 domain-containing protein 1	23.8909	21.6741	24.3704	24.1422	23.4485	24.1956	24.4606	24.0408	23.874	0.316685	0.783784	0.687585	0.50158
Q14CX7	NAA25	N-alpha-acetyltransferase 25, NatB auxiliary subunit	24.6704	24.7976	24.723	22.6204	22.6887	22.0319	22.7946	22.7455	22.5417	-2.58357	0.00315342	-2.16209	0.000636516
Q15008	PSMD6	26S proteasome non-ATPase regulatory subunit 6	29.0135	29.0735	29.022	28.7343	28.8023	28.7035	28.9251	28.9782	28.9376	-0.589906	0.0084821	-0.215094	0.066318
Q15019	SEPTIN2	Septin-2	29.2367	28.9008	29.3728	29.888	29.4745	29.7556	29.4164	29.2615	29.6702	0.235658	0.263204	0.153511	0.393067
Q15020	SART3	Squamous cell carcinoma antigen recognized by T-cells 3	26.5894	27.5065	26.5845	27.3669	28.2049	27.5316	26.6251	26.8637	27.0282	0.507418	0.417501	-0.180187	0.704553
Q15029	EFTUD2	116 kDa U5 small nuclear ribonucleoprotein component	25.7809	25.4836	25.8548	25.7366	25.7249	25.7835	25.1209	25.2969	25.1227	-0.258397	0.0469406	-0.651981	0.00788922
Q15036	SNX17	Sorting nexin-17	26.6425	26.6377	26.4895	27.0795	27.4917	26.1894	27.1538	27.065	27.2404	0.0300141	0.959716	0.437466	0.021087
Q15042	RAB3GAP1	Rab3 GTPase-activating protein catalytic subunit	23.9607	23.8844	24.9603	22.625	22.0095	22.1847	25.3343	22.7664	22.1434	-2.29571	0.0131946	-0.979494	0.45626
Q15046	KARS1	Lysine--tRNA ligase	27.4545	27.4418	28.014	28.0702	27.7021	27.8869	27.6051	27.4355	27.849	-0.0506533	0.850176	-0.13261	0.588251
Q15050	RRS1	Ribosome biogenesis regulatory protein homolog	24.5687	24.6924	23.9237	24.8801	25.4009	24.901	24.1647	24.2995	24.3078	0.365474	0.430746	-0.263269	0.462436
Q15063	POSTN	Periostin	29.3269	29.1543	29.2453	30.3534	30.0812	29.7227	29.1698	29.3473	28.8594	0.509974	0.102384	-0.242396	0.260174
Q15067	ACOX1	Peroxisomal acyl-coenzyme A oxidase 1	26.284	25.8471	26.0652	28.3919	28.5137	28.4375	29.4333	29.5626	29.3561	2.08199	0.000959979	3.25954	0.000309702
Q15075	EEA1	Early endosome antigen 1	28.199	28.4017	28.1643	28.4517	28.7748	28.4442	28.0489	27.9465	28.1461	0.00161855	0.994368	-0.333552	0.0918915
Q15084	PDIA6	Protein disulfide-isomerase A6	30.2208	29.7247	30.3383	30.5319	29.8206	30.4043	30.259	30.1352	30.4472	-0.142608	0.681279	0.0601462	0.765981
Q15113	PCOLCE	Procollagen C-endopeptidase enhancer 1	27.9223	28.4166	28.0688	27.4327	27.6167	27.4126	26.7279	26.5402	26.6854	-0.948842	0.0298012	-1.61043	0.00446958
Q15121	PEA15	Astrocytic phosphoprotein PEA-15	28.9952	29.1772	28.8584	28.4804	28.1671	28.4077	27.8055	27.6474	28.0323	-0.958788	0.0157554	-1.30758	0.00528159
Q15126	PMVK	Phosphomevalonate kinase	27.378	27.9504	27.1858	26.9979	27.5964	27.2305	26.8813	27.001	26.8545	-0.530104	0.275389	-0.718177	0.0966415
Q15149	PLEC	Plectin	33.4681	33.4897	33.5533	33.1351	33.1121	33.0899	32.3653	32.3576	32.4663	-0.69158	0.00170248	-1.233	0.00036274
Q15172	PPP2R5A	Serine/threonine-protein phosphatase 2A 56 kDa regulatory subunit alpha isoform	27.5415	27.1496	27.7325	27.6969	27.852	27.7525	27.5511	27.6559	27.6715	-0.00765062	0.968927	0.0259535	0.87877
Q15181	PPA1	Inorganic pyrophosphatase	28.9444	28.6268	28.9661	29.5894	29.5315	29.5964	29.6685	29.5494	29.8242	0.426363	0.0112306	0.709225	0.00490895
Q15208	STK38	Serine/threonine-protein kinase 38	22.3243	20.9521	22.4353	22.8416	23.011	23.099	22.4709	22.4152	23.0477	0.779662	0.229069	0.614946	0.318205
Q15274	QPRT	Nicotinate-nucleotide pyrophosphorylase [carboxylating]	22.8079	22.5215	23.5182	24.2486	23.3889	23.7435	24.615	23.9272	23.9251	0.544246	0.285991	1.08091	0.0579462
Q15293	RCN1	Reticulocalbin-1	30.421	29.8787	30.461	30.6606	29.8731	30.4363	30.239	30.0774	30.5006	-0.230502	0.525574	-0.106931	0.635341
Q15334	LLGL1	Lethal(2) giant larvae protein homolog 1	22.3237	22.1144	22.1219	22.4806	22.458	22.4486	22.3926	21.3625	21.7688	-0.0245609	0.800391	-0.471095	0.243519
Q15363	TMED2	Transmembrane emp24 domain-containing protein 2	27.4093	26.4227	27.6951	27.8061	26.7473	27.4782	27.1248	27.1924	27.428	-0.132102	0.8378	-0.0530024	0.906506
Q15365	PCBP1	Poly(rC)-binding protein 1	30.7273	30.8847	30.6263	30.6533	31.0164	30.9539	30.3065	30.3205	29.9527	-0.171826	0.471487	-0.678561	0.0368793
Q15366	PCBP2	Poly(rC)-binding protein 2	25.2721	21.9845	26.5378	26.5485	24.743	26.4436	26.1255	25.5213	26.0899	1.01328	0.609499	1.18837	0.482049
Q15369	ELOC	Elongin-C	27.9447	27.6181	27.9424	27.3486	27.3699	27.1737	27.1394	27.3893	26.5376	-0.837899	0.0054823	-0.938629	0.0466573
Q15370	ELOB	Elongin-B	27.2643	27.4779	27.0889	26.8941	27.0945	26.8676	26.7421	26.7078	26.6898	-0.625226	0.0600765	-0.689496	0.0256911
Q15386	UBE3C	Ubiquitin-protein ligase E3C	23.9811	23.5668	23.2792	23.3175	24.2098	23.8041	23.4923	23.3095	23.153	-0.132176	0.784614	-0.416506	0.200119
Q15393	SF3B3	Splicing factor 3B subunit 3	26.9325	26.9243	27.0286	26.9469	27.267	27.0637	26.4469	26.4089	26.7101	-0.169562	0.291122	-0.565536	0.00878224
Q15397	PUM3	Pumilio homolog 3	22.4759	19.349	22.5779	22.9302	22.364	22.7255	22.1061	21.8321	21.8352	0.905365	0.522588	0.331167	0.798659
Q15404	RSU1	Ras suppressor protein 1	29.1479	29.1466	29.0814	29.0199	29.2644	29.1028	29.0127	28.9691	28.857	-0.296536	0.0954867	-0.304705	0.0424647
Q15417	CNN3	Calponin-3	28.2154	28.3244	28.1309	27.3769	27.5703	27.3877	28.0943	27.8986	28.3052	-1.07885	0.00634432	-0.249913	0.2082
Q15424	SAFB	Scaffold attachment factor B1	25.6022	25.8253	25.6578	26.1161	25.8943	25.9544	25.5175	25.3293	25.8642	-0.0070898	0.968927	-0.250484	0.295856
Q15435	PPP1R7	Protein phosphatase 1 regulatory subunit 7	27.9601	26.8537	27.1159	27.4415	27.1312	27.4234	26.667	26.6394	26.8921	-0.27813	0.531737	-0.702765	0.128296
Q15436	SEC23A	Protein transport protein Sec23A	28.8243	28.8075	28.6712	28.2189	28.025	28.1608	28.087	27.9425	28.1607	-0.933088	0.00445111	-0.829989	0.00410989
Q15459	SF3A1	Splicing factor 3A subunit 1	26.2814	26.3989	26.3703	26.5686	26.2224	26.4665	25.8782	25.5171	26.0652	-0.231317	0.191748	-0.655759	0.0305055
Q15477	SKIV2L	Helicase SKI2W	26.5113	26.2241	26.3748	28.8617	28.8053	28.9398	30.0011	29.5148	29.9961	2.19858	0.00033104	3.34155	0.000446024
Q15582	TGFBI	Transforming growth factor-beta-induced protein ig-h3	32.1534	32.2443	32.2722	31.1605	31.1313	30.9212	29.8711	30.3204	29.861	-1.45259	0.00184374	-2.3315	0.00140143
Q15599	SLC9A3R2	Na(+)/H(+) exchange regulatory cofactor NHE-RF2	22.9418	22.0532	23.815	22.3219	21.4306	22.246	22.1701	21.6547	22.2009	-1.23743	0.144603	-1.05381	0.137873
Q15629	TRAM1	Translocating chain-associated membrane protein 1	28.1038	29.1339	28.181	27.4875	28.0235	27.5555	27.3057	27.3056	27.2483	-1.08433	0.113678	-1.31206	0.0455302
Q15631	TSN	Translin	26.4108	26.3658	26.5501	27.0403	27.0284	27.0192	28.2343	28.0233	27.833	0.286776	0.00768634	1.46222	0.00194057
Q15637	SF1	Splicing factor 1	26.8202	26.5003	26.9351	26.6595	26.581	26.9087	25.7248	25.9832	25.6205	-0.335752	0.100206	-1.10141	0.00596997
Q15642	TRIP10	Cdc42-interacting protein 4	25.3018	25.5039	25.1031	25.8577	25.625	25.685	25.0315	24.8542	25.301	0.119344	0.618845	-0.366424	0.184114
Q15643	TRIP11	Thyroid receptor-interacting protein 11	21.7609	21.1808	21.6356	21.953	21.7712	21.7274	21.5965	21.1924	21.9192	-0.00886136	0.967666	-0.0821123	0.784541
Q15650	TRIP4	Activating signal cointegrator 1	25.1292	25.5677	25.2166	24.7447	25.0409	25.0604	24.3442	24.5213	24.1668	-0.656115	0.0758127	-1.08608	0.0166378
Q15654	TRIP6	Thyroid receptor-interacting protein 6	25.2574	24.4922	25.3459	24.8757	24.2587	24.7192	24.0559	23.6181	24.0588	-0.714229	0.118642	-1.24661	0.0190018
Q15678	PTPN14	Tyrosine-protein phosphatase non-receptor type 14	23.6962	24.0845	23.4626	18.8621	21.8852	21.7132	19.9119	NA	NA	-3.22792	0.0729234	NA	NA
Q15691	MAPRE1	Microtubule-associated protein RP/EB family member 1	27.7788	27.809	27.8555	27.7192	27.4499	27.611	27.1656	26.9309	27.5063	-0.521342	0.0130712	-0.739226	0.0206885
Q15717	ELAVL1	ELAV-like protein 1	28.1178	28.2675	28.0437	27.7721	27.9985	27.9314	27.3517	27.4754	27.2781	-0.542589	0.044167	-0.900313	0.00779682
Q15738	NSDHL	Sterol-4-alpha-carboxylate 3-dehydrogenase, decarboxylating	25.9999	26.438	25.8057	28.5154	28.663	28.6042	30.2809	30.1766	30.0971	2.21273	0.00508295	3.97796	0.000791203
Q15746	MYLK	Myosin light chain kinase, smooth muscle	27.7421	28.2597	27.6833	25.6989	25.5505	25.5102	25.6161	25.4466	26.0776	-2.60878	0.00328892	-2.30732	0.00484321
Q15758	SLC1A5	Neutral amino acid transporter B(0)	27.2303	26.7471	26.9786	26.6281	27.0589	26.7764	26.0604	26.2317	26.1149	-0.464436	0.108275	-0.975348	0.0051328
Q15785	TOMM34	Mitochondrial import receptor subunit TOM34	24.1617	24.0419	24.134	22.6589	23.5057	23.0768	22.9804	23.441	23.0868	-1.33233	0.0218588	-1.06883	0.00695348
Q15811	ITSN1	Intersectin-1	24.7539	24.5486	25.1069	26.4287	25.7958	26.8279	25.875	25.4329	25.8486	1.24738	0.0438209	0.789982	0.0238371
Q15814	TBCC	Tubulin-specific chaperone C	20.9579	21.9182	22.5226	23.4055	23.2077	23.0788	23.3162	21.8049	22.3954	1.13081	0.130156	0.580182	0.470456
Q15847	ADIRF	Adipogenesis regulatory factor	21.3869	21.6443	21.6755	24.5776	23.2615	24.0911	26.2379	25.4523	26.2541	2.10757	0.0198703	4.28681	0.00092038
Q15848	ADIPOQ	Adiponectin	27.0781	27.2501	27.0567	29.1381	29.4492	29.3502	29.3609	29.4147	29.1892	1.88392	0.00232642	2.06759	0.00100295
Q15904	ATP6AP1	V-type proton ATPase subunit S1	24.1436	24.3918	24.1012	24.713	25.1833	24.7336	25.2822	25.3149	24.9261	0.36414	0.253235	0.836454	0.0258611
Q15907	RAB11B	Ras-related protein Rab-11B	27.9521	28.1644	27.913	27.9647	28.0609	27.9509	28.0618	28.0053	28.0362	-0.317997	0.137486	-0.101126	0.529609
Q15942	ZYX	Zyxin	31.273	30.8172	31.3775	30.641	30.5523	30.6764	29.3276	29.4455	29.3637	-0.832936	0.0122156	-1.90266	0.00113337
Q16134	ETFDH	Electron transfer flavoprotein-ubiquinone oxidoreductase, mitochondrial	25.2484	25.9069	25.1717	26.6206	26.8964	26.6795	28.4199	28.3324	28.0156	0.989549	0.0661396	2.68797	0.00393072
Q16181	SEPTIN7	Septin-7	29.5504	29.6121	29.7122	30.1432	30.085	30.1459	29.8294	29.7912	29.9884	0.199529	0.0589709	0.119033	0.232009
Q16186	ADRM1	Proteasomal ubiquitin receptor ADRM1	24.3006	23.6393	24.4991	24.673	23.7469	24.6305	24.2343	23.4214	24.5063	-0.0964872	0.850176	-0.218022	0.649742
Q16204	CCDC6	Coiled-coil domain-containing protein 6	24.5042	23.8952	24.5026	24.4428	23.7838	23.5129	23.9192	23.6891	24.0523	-0.687785	0.160503	-0.539521	0.0644389
Q16222	UAP1	UDP-N-acetylhexosamine pyrophosphorylase	28.6718	28.7491	28.6796	29.3678	29.8364	29.4981	29.9009	29.8847	29.5775	0.566947	0.0642268	0.961797	0.00694211
Q16270	IGFBP7	Insulin-like growth factor-binding protein 7	27.3549	27.3477	27.6577	24.7716	24.6455	24.5556	23.5157	23.4149	23.9436	-3.09609	0.00046107	-3.95442	0.000382498
Q16363	LAMA4	Laminin subunit alpha-4	25.5246	25.4769	25.5828	27.9045	27.9562	27.8441	28.3503	28.2166	28.1445	2.07317	0.00025917	2.5833	0.000159201
Q16401	PSMD5	26S proteasome non-ATPase regulatory subunit 5	26.8018	26.7235	26.8545	28.3236	28.5587	28.3879	29.4251	29.2923	29.3807	1.32987	0.00145036	2.44705	5.98197e-05
Q16513	PKN2	Serine/threonine-protein kinase N2	23.788	23.5197	23.657	24.023	24.306	24.0168	23.8236	23.5377	23.8388	0.160073	0.347713	-0.0472634	0.703445
Q16531	DDB1	DNA damage-binding protein 1	26.7352	26.3428	26.662	27.1902	27.0235	27.2821	27.2572	27.1256	27.2881	0.284977	0.0921771	0.51791	0.009803
Q16540	MRPL23	39S ribosomal protein L23, mitochondrial	24.0351	22.6834	24.7208	24.3306	24.2543	24.7066	24.1608	24.6594	23.8917	0.31713	0.686702	0.298484	0.698511
Q16543	CDC37	Hsp90 co-chaperone Cdc37	30.0201	30.0571	29.9364	29.2924	29.2149	29.1775	28.3214	28.2192	28.5053	-1.07656	0.00249737	-1.78167	0.000733782
Q16585	SGCB	Beta-sarcoglycan	21.6152	NA	19.9676	21.8837	NA	20.0722	22.0424	21.4878	22.1499	NA	NA	NA	NA
Q16629	SRSF7	Serine/arginine-rich splicing factor 7	23.9525	22.8357	24.3367	24.9357	23.6432	24.6493	24.2804	23.1966	24.6015	0.400842	0.601123	0.192197	0.79316
Q16643	DBN1	Drebrin	29.5675	29.9164	29.7243	28.6262	29.0525	28.4226	27.5666	27.6863	28.1917	-1.33587	0.0194301	-2.04689	0.00363093
[truncated: 969 more rows]

## Sheet: Table S2
			log2 (intensities)									log2 (FoldChanges) and FDR
			preadipocytes (day 0)			immature adipocytes (day 5)			mature adipocytes (day 10)
Accession	Gene	Description	rep 1	rep 2	rep 3	rep 1	rep 2	rep 3	rep 1	rep 2	rep 3	early_log2(FC)	early_FDR	complete_log2(FC)	complete_FDR
A0A076FR46	Slc12a5	KCC2a-S25 variant 1	26.9578	26.5672	25.7486	26.7829	27.0755	26.6576	26.1328	25.8889	26.2625	0.784787	0.138548	0.177696	0.677147
A0A087WNV1	Agfg1	Arf-GAP domain and FG repeat-containing protein 1	24.4117	24.2558	23.78	23.4963	23.2684	23.3125	23.0186	23.2365	23.5058	-0.41947	0.11809	-0.388063	0.187724
A0A087WNZ7	Trip12	E3 ubiquitin-protein ligase TRIP12	26.7715	26.6939	26.9106	25.9723	26.181	26.0999	25.6104	25.6424	25.7892	-0.336979	0.0603624	-0.603824	0.00307344
A0A087WPF5	Zfand2b	AN1-type zinc finger protein 2B (Fragment)	21.7133	22.1931	21.7471	21.7658	22.3128	22.2949	22.3439	21.4589	22.0757	0.610655	0.106715	0.582522	0.151109
A0A087WPL8	Atg9a	Autophagy-related protein 9 (Fragment)	18.6137	19.7041	20.665	22.1565	22.3991	22.3453	21.5271	21.4868	21.7491	3.01002	0.0145775	2.43421	0.0224026
A0A087WQS2	Bzw1	Basic leucine zipper and W2 domain-containing protein 1	30.4603	30.4231	30.4588	31.5712	31.5587	31.5133	31.0993	31.0316	31.2311	1.47101	9.88262e-05	1.18077	0.000117394
A0A087WR50	Fn1	Fibronectin	25.0878	25.4713	24.2265	18.2467	19.7524	NA	20.4341	21.5347	21.9567	NA	NA	-3.11254	0.00926407
A0A087WR57	Dap	Death-associated protein 1	28.0338	27.8622	26.1237	25.4877	26.6363	25.6145	25.7716	25.0178	25.7949	-1.05647	0.255809	-1.30435	0.137917
A0A087WRJ6	Pcbp4	Poly(rC)-binding protein 4 (Fragment)	28.732	28.7573	29.1289	26.9432	24.4464	26.5349	26.3499	26.4459	26.3652	-2.52721	0.0421297	-1.97817	0.000449506
A0A087WS16	Col6a3	Collagen, type VI, alpha 3	21.0702	21.7415	21.2995	24.3258	23.8448	24.0472	22.1216	22.0766	21.6941	3.07284	0.000916549	1.1012	0.0175119
A0A087WS29	Ktn1	Kinectin	19.1195	19.1308	19.4638	19.4068	19.4773	20.2496	NA	19.3394	19.671	0.843873	0.0625439	NA	NA
A0A0A0MQ68	Gcdh	Glutaryl-CoA dehydrogenase, mitochondrial	27.1143	27.0125	26.8284	27.6829	27.911	27.7503	28.4862	28.4222	28.4472	1.167	0.00258411	1.9743	0.000100999
A0A0A0MQ70	Slc25a35	Solute carrier family 25 member 35	17.7931	18.7435	19.9636	21.0293	21.3468	22.104	22.1717	22.37	22.0655	3.03062	0.0223341	3.87648	0.00647015
A0A0A0MQ79	Prrc2c	Protein PRRC2C	30.758	30.6142	30.0848	29.0516	28.8551	28.8586	28.5079	28.411	28.607	-1.19325	0.00898362	-1.46952	0.00376813
A0A0A0MQ80	Spata5	Vesicle-fusing ATPase	23.8837	23.3771	23.1742	18.8275	23.9231	22.8718	26.2816	26.4643	26.452	-1.23356	0.523511	3.42847	0.000308412
A0A0A0MQ99	Swi5	DNA repair protein SWI5 homolog	25.0868	25.1372	25.5883	23.8523	23.2618	23.9268	23.7495	23.9367	23.7575	-1.21982	0.0137138	-0.948744	0.00933082
A0A0A0MQA5	Tuba4a	Tubulin alpha chain (Fragment)	29.6706	29.6163	29.9668	28.8839	28.7772	28.9327	28.5713	28.7152	28.7605	-0.516024	0.0187648	-0.56139	0.0152841
A0A0A0MQD4	9530068E07Rik	RIKEN cDNA 9530068E07 gene	23.7962	23.7939	23.9249	24.1108	23.8201	23.6149	23.22	23.2105	23.2993	0.380906	0.0772047	-0.0875802	0.188879
A0A0A0MQF6	Gapdh	Glyceraldehyde-3-phosphate dehydrogenase	35.5131	35.4487	35.5495	35.4338	35.7855	35.6133	36.171	36.1737	36.1366	0.477792	0.0402693	1.16418	4.7773e-05
A0A0A6YVR9	Surf1	SURF1-like protein (Fragment)	24.9246	24.7473	25.1058	27.3095	27.0534	27.3215	28.1133	28.0799	28.1569	2.67289	0.000235405	3.69831	4.15518e-05
A0A0A6YVS2	Tmco1	Calcium load-activated calcium channel (Fragment)	25.7055	26.3105	26.3865	27.4221	27.7109	27.4766	27.2112	27.1895	24.7103	1.77301	0.00560038	0.743661	0.47092
A0A0A6YW06	Enah	Protein enabled homolog	27.58	27.5497	27.1732	25.1157	25.3623	24.6066	23.9219	23.6184	24.1766	-2.0354	0.00452458	-3.02114	0.000390057
A0A0A6YW28	Usp4	Ubiquitin carboxyl-terminal hydrolase	26.864	26.8043	26.8468	26.5485	26.7233	26.5857	26.0905	26.051	26.043	0.151426	0.20099	-0.269377	0.000824757
A0A0A6YW53	Map4k4	Mitogen-activated protein kinase kinase kinase kinase 4	25.0461	24.52	24.2622	25.5523	25.6838	24.9649	24.1964	24.0615	24.165	1.16156	0.0361613	0.0390602	0.881727
A0A0A6YWH2	Aif1l	Allograft inflammatory factor 1-like	24.5733	24.6926	24.4304	NA	NA	NA	NA	NA	19.6997	NA	NA	NA	NA
A0A0A6YWM5	Rab3gap2	Rab3 GTPase-activating protein non-catalytic subunit	27.0986	27.055	27.1353	26.4735	26.6049	26.4527	26.2224	26.2148	26.2221	-0.215275	0.0869102	-0.369026	0.000389866
A0A0A6YWP9	Txndc9	Thioredoxin domain-containing protein 9 (Fragment)	23.5324	23.5858	23.8979	22.0028	21.4189	21.4244	21.374	21.4425	21.7431	-1.68601	0.00347275	-1.64469	0.00121517
A0A0A6YX73	Prkar2a	cAMP-dependent protein kinase type II-alpha regulatory subunit	27.4587	27.497	27.6362	27.312	27.0859	27.2652	27.0851	27.031	26.9499	0.0610652	0.467257	-0.00111746	0.990548
A0A0A6YY29	Cacybp	Calcyclin-binding protein (Fragment)	25.6256	25.4304	25.8124	25.3471	23.6802	26.0789	24.7927	25.0011	25.1078	-0.216768	0.796602	-0.148104	0.377537
A0A0A6YY34	Gpx1	Glutathione peroxidase	24.457	24.0276	24.584	22.5355	20.9956	NA	22.3995	22.8804	22.156	NA	NA	-1.37008	0.0115446
A0A0B4J1E2	Snw1	SNW domain-containing protein 1	27.0978	27.0415	27.0668	26.2781	26.4959	26.2497	25.3538	25.2903	25.6512	-0.356805	0.0492987	-1.12942	0.000999626
A0A0D2X7Z2	Eef1akmt1	EEF1A lysine methyltransferase 1	23.4493	22.5894	23.0869	21.8457	21.9446	22.3196	21.282	21.4663	21.5132	-0.634567	0.112091	-1.11384	0.0159682
A0A0F6AIX5	Ldah	Lipid droplet-associated hydrolase	25.89	26.0235	26.0697	26.9693	26.7535	26.9672	26.9043	26.7613	26.9342	1.2729	0.000477105	1.37969	0.000265116
A0A0G2JDI4	Gclm	Glutamate--cysteine ligase regulatory subunit (Fragment)	25.2591	25.144	25.1338	24.5035	24.6106	24.5623	25.0611	25.0741	25.1128	-0.249515	0.0397198	0.411187	0.000540468
A0A0G2JE03	Anapc5	Anaphase-promoting complex subunit 5	24.5255	24.5969	24.849	22.2822	22.5772	23.1368	22.5124	22.7687	22.6955	-1.62108	0.00889171	-1.49074	0.000870324
A0A0G2JEU1	Aldh2	Aldehyde dehydrogenase, mitochondrial	22.2902	22.0767	22.5682	22.9894	22.4993	24.6788	24.0095	24.5833	24.9889	1.44815	0.120178	2.7231	0.00204081
A0A0G2JFF9	Hax1	HCLS1-associated protein X-1	21.1142	20.1475	18.6862	22.7135	22.1235	23.0433	23.2157	22.7948	23.0908	3.0148	0.025057	3.55864	0.0113694
A0A0G2JFJ6	Ints3	Integrator complex subunit 3	24.5814	24.8397	24.6321	23.7507	23.897	23.7126	23.6865	23.7581	23.8717	-0.526968	0.0233719	-0.404797	0.0219282
A0A0G2JFV5	Lrrfip2	Leucine-rich repeat flightless-interacting protein 2	21.8615	NA	21.2125	21.0809	21.5697	21.1169	20.7736	20.0693	20.4675	NA	NA	NA	NA
A0A0G2JFV8	Ptbp2	Polypyrimidine tract-binding protein 2 (Fragment)	25.0214	24.7947	25.0577	23.4987	22.6209	23.5354	23.0059	23.0324	23.001	-1.36892	0.0142869	-1.43734	0.000230816
A0A0G2JFX7	Rbm8a	RNA-binding protein 8A	27.4262	27.323	26.8929	26.7079	26.6131	26.5323	26.107	26.0209	26.1308	-0.225615	0.285851	-0.620324	0.025192
A0A0G2JFY5	Fubp1	Far upstream element-binding protein 1	28.9653	29.0834	29.2335	28.508	28.3477	28.5253	28.0111	27.9413	28.0784	-0.263071	0.0610924	-0.576306	0.00561332
A0A0G2JG52	Crybg1	Crystallin beta-gamma domain-containing 1	23.6037	23.9895	24.2506	22.4414	22.646	20.0874	22.203	22.1729	22.2704	-1.8524	0.123965	-1.22505	0.00595649
A0A0G2JGD2	S100a4	Protein S100-A4 (Fragment)	33.4978	33.4796	33.6835	30.6812	30.5493	30.6419	29.4473	29.4388	29.4371	-2.55889	9.60474e-05	-3.60507	1.81323e-05
A0A0G2JGL8	Dhx30	RNA helicase	22.3213	21.3966	22.3777	22.1245	21.8946	22.5405	21.7691	21.0614	21.7371	0.525306	0.249089	-0.00188668	0.996675
A0A0G2JGS4	Camk2d	Calcium/calmodulin-dependent protein kinase	29.4977	29.4786	29.4792	29.3429	29.3178	29.3087	28.7733	28.7148	28.7542	0.208622	0.00682329	-0.230205	0.000560605
A0A0J9YUG5	Mettl27	Methyltransferase-like 27 (Fragment)	22.75	22.967	23.209	23.1273	22.8529	22.9347	24.129	23.8025	23.9743	0.366927	0.0945908	1.50073	0.0019374
A0A0J9YUM4	Ctbp1	C-terminal-binding protein 1	25.9236	25.9788	25.5059	24.476	24.2394	24.3404	24.0388	24.0567	24.2219	-1.08015	0.00508124	-1.18945	0.00307344
A0A0J9YUQ8	Gsn	Actin-depolymerizing factor (Fragment)	26.5791	26.9646	26.4938	23.7579	24.7394	25.6026	24.5894	24.4687	24.8014	-1.60859	0.0656678	-1.55186	0.00195965
A0A0N4SUH4	Pum3	Pumilio homolog 3	25.7849	25.5715	25.3341	24.664	24.6947	24.1261	23.4158	22.7867	22.7649	-0.697915	0.0575941	-2.06685	0.00239756
A0A0N4SV80	Zfp638	Zinc finger protein 638	21.2194	22.5076	22.1811	22.6708	22.5553	22.5967	22.6741	22.5559	22.7572	1.00889	0.0866157	1.20051	0.0519595
A0A0N4SVS6	Cnbp	CCHC-type zinc finger nucleic acid-binding protein	25.6615	25.4967	25.0229	26.1351	24.7728	25.3237	25.3972	26.505	26.1439	0.387437	0.43774	1.12915	0.0510937
A0A0N4SW28	Gng12	Guanine nucleotide-binding protein subunit gamma	28.6834	28.7152	28.969	27.075	27.057	26.9651	27.0085	26.9266	26.9086	-1.38619	0.00100151	-1.3338	0.000601199
A0A0N4SWH3	Dysf	Dysferlin	26.5492	26.485	26.5332	25.6014	25.3344	25.3897	27.1631	27.2673	27.1388	-0.710013	0.00101867	1.17474	0.000104091
A0A0R3P9C8	Ndufa9	NADH dehydrogenase [ubiquinone] 1 alpha subcomplex subunit 9, mitochondrial	28.1125	28.1382	27.9683	29.0599	29.3295	29.1951	29.4546	29.4852	29.5401	1.49244	0.00118297	1.92779	4.43464e-05
A0A0R4IZY0	Thop1	Thimet oligopeptidase	28.4663	28.4967	28.7077	29.3438	29.073	29.2345	28.795	28.9486	28.8498	1.03082	0.00142093	0.815041	0.00214512
A0A0R4IZY9	Dus3l	tRNA-dihydrouridine(47) synthase [NAD(P)(+)]	24.6467	24.6218	24.7313	23.5974	24.148	23.8285	23.097	23.1507	23.4497	-0.437965	0.118732	-0.92661	0.00212364
A0A0R4J005	Lims1	LIM and senescent cell antigen-like-containing domain protein	29.4543	29.3086	29.3431	27.6612	27.45	27.6015	27.5501	27.5956	27.6432	-1.42714	0.000106194	-1.26489	5.04166e-05
A0A0R4J008	Hdac2	Histone deacetylase 2	25.8642	25.9822	25.6105	25.0278	24.3356	25.3004	24.7619	24.8822	25.1244	-0.560322	0.145627	-0.388614	0.0728195
A0A0R4J023	Auh	Methylglutaconyl-CoA hydratase, mitochondrial	25.8492	25.7095	26.0093	27.8059	27.7326	27.8157	28.9518	29.0479	28.9094	2.29934	0.000173317	3.62121	4.02283e-05
A0A0R4J034	Pdxdc1	Pyridoxal-dependent decarboxylase domain-containing protein 1	29.05	29.1162	29.1145	28.8653	28.3379	28.8155	28.7859	28.9977	29.0625	-0.0500138	0.764823	0.362603	0.0191772
A0A0R4J065	Atg4b	Cysteine protease	24.6042	24.6866	24.93	25.153	24.9341	24.4389	25.1198	24.9759	24.6351	0.472426	0.146459	0.677543	0.0289825
A0A0R4J078	Ubxn4	UBX domain-containing protein 4	26.8004	26.8992	26.1193	26.7424	26.7594	26.6301	26.204	25.9031	26.2378	0.474969	0.163271	0.0161882	0.959396
A0A0R4J092	Manba	Beta-mannosidase	NA	21.7224	22.1492	23.1171	23.1062	23.0531	23.8898	24.0182	23.8537	NA	NA	NA	NA
A0A0R4J097	Tgfbr3	Transforming growth factor beta receptor type 3	25.0953	25.1727	24.9553	23.8502	24.2685	23.5653	21.9439	22.2722	22.6834	-0.80914	0.0431337	-2.26708	0.00118025
A0A0R4J098	Zfp326	Zinc finger protein 326	27.2113	26.8872	27.173	26.4218	26.0068	26.0362	25.5477	25.8796	25.7729	-0.564933	0.0278302	-0.849641	0.00571879
A0A0R4J0B4	Cmas	CMP-N-acetylneuraminic acid synthase	24.3197	24.4562	24.7782	26.0313	24.9993	26.1585	25.3726	25.4801	25.2875	1.58229	0.0208346	1.36954	0.00203218
A0A0R4J0D3	Stt3b	Dolichyl-diphosphooligosaccharide--protein glycotransferase	28.3053	28.2026	28.2714	28.1811	27.4951	28.0448	27.8481	28.1109	28.0034	0.0178398	0.931879	0.235181	0.0546214
A0A0R4J0E4	Ints7	Integrator complex subunit 7	24.9605	24.9582	25.1581	24.5316	24.9917	24.8661	23.703	23.8562	23.9238	0.141483	0.524909	-0.690439	0.00334107
A0A0R4J0G0	Pck2	Phosphoenolpyruvate carboxykinase (GTP)	31.2461	31.1842	31.3721	31.1368	31.064	31.164	31.6971	31.6463	31.6333	0.224772	0.0304695	0.89894	0.000434562
A0A0R4J0G4	Ranbp10	Ran-binding protein 10	21.9091	21.335	20.2721	21.9227	21.9206	21.8637	20.8792	20.3664	21.4079	1.1009	0.106312	0.219902	0.734645
A0A0R4J0H7	Ncapd2	Condensin complex subunit 1	25.9157	26.0774	26.5925	25.138	24.4655	24.3886	24.9457	24.9174	24.4397	-1.16051	0.0294761	-0.920112	0.0369034
A0A0R4J0I6	Acad11	Acyl-CoA dehydrogenase family member 11	23.3512	24.0322	24.1529	27.8248	27.7053	27.7385	28.0168	27.9575	27.9102	4.28141	0.000521623	4.62354	0.000255611
A0A0R4J0I9	Lrp1	Prolow-density lipoprotein receptor-related protein 1	31.9286	31.9021	31.8678	29.188	28.7843	28.8796	29.5358	29.6438	29.5366	-2.57822	0.000163802	-1.81991	2.98852e-05
A0A0R4J0J8	Specc1l	Cytospin-A	24.4282	24.3516	24.3647	20.3026	21.0947	NA	19.6213	20.322	NA	NA	NA	NA	NA
A0A0R4J0P1	Acad8	Isobutyryl-CoA dehydrogenase, mitochondrial	27.0075	26.7281	26.9714	28.5583	28.3757	28.4385	29.4177	29.4304	29.4085	1.9258	0.000236956	3.02407	3.84508e-05
A0A0R4J0Q4	Loxl1	Lysyl oxidase homolog	28.2125	28.124	28.1668	25.5922	25.5849	25.5849	25.5169	25.2809	25.425	-2.20983	5.96602e-05	-2.2527	5.03723e-05
A0A0R4J0Q5	Lmnb2	Lamin-B2	27.1069	26.8027	26.8514	28.7475	27.9708	28.2398	29.3294	29.5694	29.4833	1.76972	0.00324757	3.04788	7.45769e-05
A0A0R4J0R1	Vamp8	Vesicle-associated membrane protein 8	27.9762	27.8419	27.3764	26.4634	26.4383	26.3448	26.6583	26.5465	26.7956	-0.945369	0.0130276	-0.557186	0.0527043
A0A0R4J0S3	Rtn4ip1	Reticulon-4-interacting protein 1, mitochondrial	26.2329	25.4343	25.6909	25.5635	25.52	25.6534	26.2702	26.3142	26.3272	0.163608	0.550997	1.0253	0.0151923
A0A0R4J0T8	Arfgap3	ADP-ribosylation factor GTPase-activating protein 3	27.8001	27.7454	27.651	26.5164	26.3077	26.4852	26.4249	26.4754	26.5016	-0.925119	0.000359307	-0.757389	0.000234588
A0A0R4J0U8	Trmt1l	TRMT1-like protein	21.8161	22.0569	21.4314	20.6588	19.3232	20.7519	20.9848	20.1878	20.632	-1.1528	0.0912911	-0.659058	0.105527
A0A0R4J0V5	Polr2a	DNA-directed RNA polymerase subunit	25.6531	25.2252	25.5775	26.0019	26.3409	25.9399	25.5253	24.7913	25.6612	0.979606	0.0149409	0.348197	0.327892
A0A0R4J0W6	Lrrc40	Leucine-rich repeat-containing protein 40	26.9739	26.9802	27.1482	25.408	25.293	25.9716	25.1516	25.2142	25.1453	-1.10586	0.0117449	-1.35621	0.000186819
A0A0R4J0X2	Alas1	5-aminolevulinate synthase	NA	NA	NA	23.5161	23.3961	23.3837	23.552	23.3917	23.3767	NA	NA	NA	NA
A0A0R4J0Z0	Gtpbp6	Putative GTP-binding protein 6	18.4551	NA	19.1726	19.8202	19.5218	20.2909	20.8513	20.7938	19.5802	NA	NA	NA	NA
A0A0R4J0Z1	Pdia4	Protein disulfide-isomerase A4	32.5049	32.4084	32.5044	33.5437	33.4891	33.4705	32.8374	32.866	32.8948	1.39916	9.97664e-05	0.90096	5.28595e-05
A0A0R4J107	Apeh	Acyl-peptide hydrolase (Fragment)	28.2214	28.2571	28.1842	28.312	28.0807	28.3133	28.4258	28.0962	28.0596	0.385077	0.00426441	0.480452	0.0246777
A0A0R4J137	Phyhd1	Phytanoyl-CoA dioxygenase domain-containing protein 1	19.69	19.7319	19.4067	21.1204	20.3889	21.3235	24.623	24.6825	24.7002	1.70534	0.00733628	5.56649	1.68172e-05
A0A0R4J138	Arsb	Arylsulfatase B	28.3453	28.5587	28.7697	27.8555	26.4268	27.7796	26.5388	26.4063	26.3428	-0.833321	0.168719	-1.62111	0.000984998
A0A0R4J139	Msrb3	Peptide-methionine (R)-S-oxide reductase	26.369	26.1594	25.7651	21.3263	21.0839	22.6332	22.8554	22.4017	22.6331	-4.04607	0.00348276	-2.96025	0.000505262
A0A0R4J140	Cluh	Clustered mitochondria protein homolog	29.4872	29.3623	29.5741	31.3905	31.3367	31.3117	30.5639	30.6145	30.6598	2.24245	0.000110402	1.64568	8.60403e-05
A0A0R4J187	Xrcc6	ATP-dependent DNA helicase 2 subunit 1	24.4493	24.4683	24.4672	22.203	22.1715	22.4663	22.457	22.5447	22.3397	-1.81064	0.000328183	-1.50694	0.000150025
A0A0R4J1E3	Dbn1	Drebrin	28.1953	27.9741	27.673	24.5885	24.7256	25.0572	25.1786	25.7701	25.9121	-2.78639	0.00083968	-1.81973	0.00419848
A0A0R4J1G9	Steap3	Metalloreductase STEAP3	28.5259	28.2424	28.3872	26.6151	24.9631	26.5026	26.9544	26.8679	26.8613	-1.98757	0.027343	-0.983172	0.000690955
A0A0R4J1H0	Marchf5	E3 ubiquitin-protein ligase MARCHF5	25.2902	24.934	25.2197	27.4588	26.7035	27.4849	27.2432	27.3711	27.3976	2.43843	0.00192593	2.69684	0.000101163
A0A0R4J1J1	Pnkd	Probable hydrolase PNKD	19.3027	20.0322	NA	23.2482	23.067	22.89	22.8447	22.8681	22.9832	NA	NA	NA	NA
A0A0R4J1N9	Tfam	Transcription factor A, mitochondrial	26.368	25.8443	25.9117	26.2358	25.6655	25.8267	25.772	25.909	25.943	0.238657	0.354153	0.340814	0.119795
A0A0R4J1Q0	Edc4	Enhancer of mRNA-decapping protein 4	28.5774	28.5527	28.7208	27.9356	27.8852	27.9541	27.2112	27.1108	27.1556	-0.321378	0.0111952	-0.950281	0.000392112
A0A0R4J1R7	Pcbd2	4a-hydroxytetrahydrobiopterin dehydratase	23.5854	23.7604	26.462	24.652	24.2995	25.0384	26.2767	26.2098	26.0601	0.431349	0.708121	2.08711	0.107963
A0A0R4J1Z3	Tmem33	Transmembrane protein 33	27.3812	27.7667	28.0169	29.3255	29.5924	29.3961	28.4998	28.5306	28.5268	2.08703	0.00243143	1.30496	0.00463971
A0A0R4J211	Arhgef25	Rho guanine nucleotide exchange factor 25	26.9942	26.8887	27.0175	24.7963	25.4915	26.0724	26.6745	26.7044	27.0378	-1.14276	0.0584826	0.346254	0.0488535
A0A0R4J268	Osmr	Oncostatin-M-specific receptor subunit beta	24.1394	22.1217	24.4181	23.4577	21.943	23.3455	22.6726	23.1799	23.1746	-0.273727	0.791492	-0.0432155	0.961004
A0A0R4J291	Fastkd5	FAST kinase domain-containing protein 5, mitochondrial	NA	21.4245	21.7597	21.8693	21.568	22.2775	21.9241	22.0854	22.1982	NA	NA	NA	NA
A0A0R4J2D3	Mia3	Transport and Golgi organization protein 1 homolog	26.4975	26.1912	26.4705	26.4397	26.2093	26.2826	26.0671	26.3078	26.3473	0.294779	0.0569347	0.36183	0.0539566
A0A0U1RNF2	Lcmt1	Leucine carboxyl methyltransferase 1	24.5424	24.4435	24.5805	24.9908	24.8851	24.9004	24.9832	24.8341	25.0048	0.773928	0.000425711	0.926053	0.000375314
A0A0U1RNG1	Cd2bp2	CD2 antigen cytoplasmic tail-binding protein 2 (Fragment)	23.5571	23.5897	23.8356	23.1711	23.0319	22.7414	22.6262	20.9712	22.7385	-0.308691	0.155248	-1.04137	0.166059
A0A0U1RNL7	Bckdk	Protein-serine/threonine kinase	28.6358	28.4804	28.702	28.1834	28.7063	28.3445	28.3776	28.5048	28.3996	0.17599	0.470876	0.328745	0.0179203
A0A0U1RNM6	Arhgap17	Rho GTPase-activating protein 17	24.1918	23.9179	23.7464	20.8559	22.2811	21.0786	18.4658	18.8141	19.2741	-2.17619	0.0201279	-4.59322	0.000246541
A0A0U1RNP7	Plin1	Perilipin-1 (Fragment)	NA	NA	NA	22.769	22.799	22.8774	24.4485	24.3011	24.3038	NA	NA	NA	NA
A0A0U1RP81	Immt	MICOS complex subunit MIC60	25.2107	25.2161	25.1172	27.8831	27.8493	27.8037	28.5629	28.7984	28.6856	3.03469	5.96602e-05	4.00843	1.80357e-05
A0A0U1RPL0	Atxn2l	Ataxin-2-like protein	28.8888	28.7585	28.5559	28.4489	28.3316	28.23	27.7089	27.565	27.7235	-0.0268965	0.842657	-0.561065	0.00817611
A0A0X1KG60	Rnf40	E3 ubiquitin protein ligase	25.8162	25.73	25.645	26.4801	26.9892	26.8673	27.3272	26.9785	27.0904	1.41912	0.00438603	1.90911	0.000273467
A0A140LHA2	Bub3	Mitotic checkpoint protein BUB3	28.796	28.664	28.421	27.7164	27.7091	27.5705	27.0824	27.0374	27.0184	-0.591035	0.0153504	-1.07341	0.0013085
A0A140LHU0	Adam9	Disintegrin and metalloproteinase domain-containing protein 9	27.5555	27.3745	27.3869	24.6307	24.6689	25.0732	25.5558	24.0094	24.7474	-2.27739	0.000605198	-2.16061	0.012831
A0A140LIM2	Zfand6	AN1-type zinc finger protein 6 (Fragment)	22.9422	22.8339	22.5972	25.1247	24.8403	24.7121	22.6858	24.4476	24.5784	2.4719	0.000478683	1.62032	0.0718841
A0A140LIS5	Arglu1	Arginine and glutamate-rich protein 1 (Fragment)	26.0562	26.0115	25.8468	26.1404	26.1918	26.0491	25.4084	25.444	25.6535	0.52625	0.00914476	0.0379397	0.71771
A0A140LIT2	Dhcr7	7-dehydrocholesterol reductase	25.5209	25.4504	25.9763	28.835	28.8538	28.7142	28.0773	28.2127	28.1075	3.52243	0.000349337	2.9908	0.000267729
A0A140T8J4	Hebp1	Heme-binding protein 1	28.8311	28.6397	28.4957	27.5294	27.398	27.5686	28.17	28.0704	28.1413	-0.786151	0.00303038	-0.0207943	0.848285
A0A140T8R7	Rcor1	REST corepressor 1	23.9557	23.6133	24.1736	22.1929	22.1425	22.0864	22.2601	22.0038	21.8572	-1.40295	0.00304797	-1.36634	0.00450335
A0A140T8T4	Rpl9-ps6	60S ribosomal protein L9	30.2187	30.4109	30.377	29.802	29.8778	30.2256	29.2397	29.0891	29.1595	0.00357514	0.985086	-0.665297	0.00266512
A0A171EBL2	Rnf213	E3 ubiquitin-protein ligase RNF213	25.9945	25.7977	26.0908	23.9953	22.8512	23.8383	23.7372	24.3102	24.3597	-2.02876	0.00796749	-1.31782	0.00591707
A0A171KXD3	Prmt1	Protein arginine N-methyltransferase 1	30.3733	30.3532	30.3904	29.757	29.6973	29.6074	28.9453	28.8832	28.9688	-0.314441	0.00887843	-0.932352	3.15893e-05
A0A1B0GR08	Tubgcp2	Gamma-tubulin complex component (Fragment)	24.3936	24.1279	24.4661	22.9562	22.6879	22.9199	21.9724	22.0709	21.6358	-1.10385	0.00186271	-1.92864	0.000940393
A0A1B0GR60	Ftl1	Ferritin	26.6686	26.4291	26.5139	23.8246	22.6802	23.6569	23.7265	23.5951	23.7548	-2.77934	0.00304797	-2.33759	5.2846e-05
A0A1B0GRS8	Acsl1	Long-chain-fatty-acid--CoA ligase 1 (Fragment)	NA	NA	NA	21.9636	19.7607	21.3243	21.282	21.9702	21.6933	NA	NA	NA	NA
A0A1B0GS68	Gm45713	60S ribosomal protein L13a	30.7238	30.6125	30.7503	30.8431	30.8925	30.7089	30.2574	30.3125	30.2473	0.48993	0.0101394	0.0843622	0.166796
A0A1B0GSG5	Rnh1	Ribonuclease inhibitor	31.7574	31.6558	31.5912	30.9764	30.9889	31.02	31.4462	31.5285	31.5449	-0.302386	0.0108721	0.345919	0.0037104
A0A1B0GSU0	Aldh16a1	Aldehyde dehydrogenase family 16 member A1	27.2672	27.3195	26.9585	26.1487	26.4139	25.8479	26.0663	25.8849	26.0526	-0.674253	0.0543128	-0.672964	0.00883662
A0A1B0GSX0	Ldha	L-lactate dehydrogenase	33.2757	33.1946	33.2245	34.1514	34.2742	34.2554	34.866	34.9118	34.8734	1.36605	0.000367941	2.15965	7.51517e-06
A0A1B0GT05	Gm45785	Predicted gene 45785	22.2042	22.1905	22.0311	23.5922	23.0555	23.4118	23.4897	23.6373	23.5784	1.58187	0.00119989	1.93399	7.39544e-05
A0A1B0GT68	Gm45717	Predicted gene 45717	22.2522	22.3744	21.4528	21.413	NA	20.6897	21.9852	22.3224	22.3947	NA	NA	0.715145	0.100956
A0A1C7CYV0	Pls3	Plastin-3 (Fragment)	30.7927	30.6616	30.7252	29.7017	28.9207	29.6426	29.8448	30.0642	29.9719	-0.934163	0.0217132	-0.258663	0.0289825
A0A1D5RLL3	Efr3a	Protein EFR3 homolog A	20.9632	21.2321	21.3702	19.6372	20.8566	20.5321	20.6935	20.5248	20.3804	-0.475898	0.358531	-0.148119	0.443392
A0A1D5RLM8	Gm11639	Predicted gene 11639	28.8508	29.3329	30.2273	28.3657	28.03	28.4907	29.4914	29.5501	29.4846	-0.804234	0.162406	0.545881	0.284338
A0A1D5RLX7	Psme3ip1	PSME3-interacting protein (Fragment)	24.5794	24.5585	23.6023	24.296	24.8367	23.7442	23.4666	23.5422	23.7086	0.416202	0.464924	-0.166779	0.661384
A0A1D5RM43	Slc7a6	Y+L amino acid transporter 2 (Fragment)	24.8836	23.9717	23.8118	23.71	23.4311	23.4587	23.4509	23.5192	23.4619	-0.318452	0.431527	-0.237547	0.532931
A0A1D5RM83	Iqsec1	IQ motif and SEC7 domain-containing protein 1	26.194	26.098	26.6062	25.598	24.931	25.5702	27.0649	27.1964	26.6827	-0.562353	0.105447	1.18943	0.00995127
A0A1D5RM85	Rpl18a	60S ribosomal protein L18a (Fragment)	30.4169	30.3445	30.364	30.7955	31.2661	30.8659	29.8987	29.9063	29.8513	0.971334	0.0118062	0.0177723	0.589747
A0A1D5RMG7	Map1s	Microtubule-associated protein 1S (Fragment)	23.347	23.1196	22.9428	22.274	NA	21.8258	21.4136	22.5987	22.8665	NA	NA	-0.335999	0.529762
A0A1D5RMH1	Rab4a	Ras-related protein Rab-4A (Fragment)	23.8688	24.2359	NA	27.1518	26.3322	27.8087	28.3809	28.4552	28.2344	NA	NA	NA	NA
A0A1D5RML8	Polr2c	DNA-directed RNA polymerase II subunit RPB3	24.878	24.9998	24.8711	24.4371	24.2437	24.3345	23.8043	23.6707	24.0231	-0.207237	0.0316988	-0.57613	0.00898432
A0A1L1SQ51	Tln2	Talin-2	28.0339	28.0199	27.7516	26.982	26.8904	26.6454	26.7598	26.5584	26.4594	-0.725261	0.0123186	-0.835136	0.00520812
A0A1L1SQA8	Rps25	40S ribosomal protein S25	30.3977	30.438	30.556	31.1053	31.3712	31.1141	30.5035	30.5968	30.541	1.10361	0.00334076	0.590682	0.00160909
A0A1L1SQL8	Pcbp4	Poly(rC)-binding protein 4 (Fragment)	28.6475	28.491	28.9149	24.1322	NA	23.5156	23.3597	23.4973	23.5756	NA	NA	-4.69941	4.52161e-05
A0A1L1SQU7	Fat1	FAT atypical cadherin 1	25.1807	25.3513	25.0082	17.4868	21.7667	20.9106	21.2208	19.838	21.5091	-4.75473	0.0369389	-3.81661	0.00347199
A0A1L1SRC3	Rbm7	RNA-binding protein 7	23.1075	23.063	23.3353	21.3267	21.143	21.2595	NA	NA	NA	-1.55487	0.000443605	NA	NA
A0A1L1SRE8	Ldlr	Low-density lipoprotein receptor	27.8524	27.5904	27.2838	29.0126	27.8236	28.5778	28.1827	28.4163	28.5204	1.26641	0.0346386	1.30505	0.00380524
A0A1L1SSA8	Tmem205	Transmembrane protein 205 (Fragment)	23.8985	23.8209	23.6584	24.6299	24.5772	24.7582	26.5363	26.4445	26.3197	1.23315	0.000605005	3.14838	5.04166e-05
A0A1L1SSF2	Adpgk	ADP-dependent glucokinase	26.6079	26.5377	26.7887	26.9072	27.0487	26.8826	26.6229	26.5721	26.56	0.672109	0.00887743	0.447749	0.00816938
A0A1L1SSH9	Sparc	Osteonectin	29.1852	29.3012	29.3603	28.8784	28.8336	29.1689	28.1793	28.0905	28.2852	0.0487284	0.72784	-0.589775	0.00316817
A0A1L1ST13	Lztfl1	Leucine zipper transcription factor-like protein 1 (Fragment)	25.3652	25.51	25.4121	24.5224	24.458	24.5001	24.6785	24.9283	24.9505	-0.564965	0.00186699	-0.0691694	0.55184
A0A1L1STC6	Syne1	Nesprin-1	26.6335	26.852	27.1896	29.0077	27.4245	29.4019	27.8959	28.3482	28.2976	2.09032	0.0380736	1.79638	0.00254092
A0A1L1STE6	Idh3a	Isocitrate dehydrogenase [NAD] subunit, mitochondrial	30.1136	30.1134	30.2017	33.2387	33.3433	33.2904	33.4123	33.3585	33.3828	3.51853	7.43749e-05	3.74911	7.06333e-06
A0A1L1STF9	Sltm	SAFB-like transcription modulator	27.8674	27.2493	27.5594	22.4142	22.2457	22.3547	22.0271	21.8874	22.1966	-4.84989	0.00014695	-5.01416	8.06899e-05
A0A1L1SUX8	Thy1	Thy-1 antigen (Fragment)	30.7723	30.7354	30.5206	27.5645	27.596	27.5444	26.8323	26.6658	26.698	-2.73711	0.000126132	-3.43654	3.8285e-05
A0A1L1SV73	Usp47	Deubiquitinating enzyme 47	26.8071	27.113	26.7516	26.1262	26.0524	26.0411	26.1286	26.2125	26.2006	-0.446668	0.0344164	-0.202499	0.196861
A0A1W2P6G5	Myl6	Myosin light polypeptide 6	25.7367	25.7301	25.6681	23.1539	22.613	22.8826	22.9191	23.6939	22.3464	-2.45783	0.000334674	-2.21769	0.00833597
A0A1W2P6P1	Sgta	Small glutamine-rich tetratricopeptide repeat-containing protein alpha (Fragment)	28.5966	28.552	28.2903	29.3789	29.5915	29.4035	28.877	28.8099	28.8446	1.34897	0.00203437	0.87165	0.0016611
A0A1W2P7A1	Rps12	40S ribosomal protein S12	31.1684	31.2915	31.3092	31.5442	31.6512	31.607	30.8754	30.9522	30.9202	0.715077	0.0032835	0.167057	0.0643598
A0A1W2P7Q6	Xpot	Exportin-T	26.4999	26.4376	26.7973	25.7592	25.8521	25.761	25.7127	25.5113	25.4657	-0.416886	0.0492987	-0.507538	0.0295941
A0A1W2P7W3	Ptprb	Protein-tyrosine-phosphatase	31.7478	30.638	30.36	28.9652	27.2366	28.7245	28.0767	28.8412	29.0237	-2.23584	0.0403741	-1.76058	0.0332754
A0A1W2P7X0	Abracl	ABRA C-terminal-like protein (Fragment)	28.5386	28.5992	28.7262	27.3903	27.513	27.5626	26.6755	26.7444	26.8536	-0.762016	0.00395698	-1.35602	0.000253915
A0A1W2P8C6	Cd63	CD63 antigen (Fragment)	27.9124	28.0754	27.9969	27.0454	26.6968	27.1292	27.033	26.9475	26.8093	-0.667128	0.00958261	-0.557462	0.00665858
A0A1X7SB71	Cbll1	RING-type E3 ubiquitin transferase	21.4805	20.8068	20.8397	NA	NA	NA	NA	NA	NA	NA	NA	NA	NA
A0A1Y7VJ48	Tbca	Tubulin-specific chaperone A	28.4174	28.3138	27.7493	28.3802	28.539	28.3036	28.4779	27.5383	28.2433	0.618076	0.0726536	0.433824	0.30634
A0A1Y7VMH3	Vrk1	Serine/threonine-protein kinase VRK1	24.3183	24.6433	24.5337	24.2351	23.2535	24.109	22.8165	23.1348	22.6843	-0.26196	0.46429	-1.11243	0.0056811
A0A1Y7VN19	Dhrs7	Dehydrogenase/reductase SDR family member 7 (Fragment)	26.198	26.8981	26.5173	25.3424	25.3593	25.3863	25.8972	25.9377	25.7219	-0.804507	0.0326836	-0.178045	0.504493
A0A1Y7VNH4	Zfyve21	Zinc finger FYVE domain-containing protein 21	21.5085	22.6073	22.5638	23.4524	23.2009	23.3488	22.7346	23.2931	23.4542	1.47817	0.0270804	1.44159	0.037159
A0A286YCQ5	Nid2	Nidogen-2 (Fragment)	24.6682	24.5963	25.1059	19.1817	23.5274	22.3651	20.3039	21.951	NA	-2.72807	0.140879	NA	NA
A0A286YCT6	Epb41l3	Band 4.1-like protein 3 (Fragment)	22.7316	22.4086	22.6935	NA	NA	19.6558	NA	19.0621	NA	NA	NA	NA	NA
A0A286YCX6	Trappc8	Trafficking protein particle complex 8	21.4337	21.8849	21.9789	20.994	20.6901	21.195	20.6667	20.7465	20.901	-0.435524	0.143527	-0.48698	0.0762507
A0A286YD87	Gas1	Growth arrest-specific protein 1	27.426	27.2867	26.8052	21.17	21.6908	21.2537	21.2693	21.0634	21.5891	-5.43051	0.000328055	-5.3579	0.000121596
A0A286YDA2	Nolc1	Nucleolar and coiled-body phosphoprotein 1	27.9878	27.8852	28.0044	29.2418	29.3507	29.1462	28.4649	28.4499	28.4523	1.65777	0.000443605	1.00406	6.48426e-05
A0A286YDB8	Elp3	Elongator complex protein 3	25.2836	25.2484	24.8873	24.5674	25.0008	24.8584	24.6444	24.9398	24.9034	0.0397397	0.873676	0.196944	0.29716
A0A286YDD7	Tut7	Terminal uridylyltransferase 7 (Fragment)	23.6894	23.6261	24.1485	22.5449	20.2937	NA	22.3596	22.3486	22.2079	NA	NA	-1.00847	0.00768341
A0A286YDF5	Myof	Myoferlin	32.833	32.7539	32.7665	29.1148	28.763	29.0133	29.0176	29.1092	29.0651	-3.45007	7.28424e-05	-3.21297	7.06333e-06
A0A286YDU0	Rasa1	RAS p21 protein activator 1 (Fragment)	23.9868	23.9008	24.1419	22.1382	21.2894	22.4786	21.3934	21.6063	21.2158	-1.67045	0.0137285	-2.09722	0.000407234
A0A286YDZ6	Ap3m1	AP-3 complex subunit mu-1	22.5207	22.4963	22.9635	NA	NA	NA	NA	NA	NA	NA	NA	NA	NA
A0A2C9F2A2	Rin1	Ras and Rab interactor 1	24.7428	23.4242	22.2846	23.212	25.4347	19.8311	21.9338	20.6081	20.4312	-0.287332	0.894128	-1.98538	0.0963916
A0A2I3BPG9	Rpl36a-ps1	Ribosomal protein L36A, pseudogene 1	30.0757	30.1043	29.8361	30.2198	30.3295	30.0922	29.3509	29.1553	29.3108	0.579085	0.0185225	-0.225555	0.105752
A0A2I3BPN8	Ralgapa2	Ral GTPase-activating protein subunit alpha-2	24.527	24.0275	22.9743	27.1233	28.1919	27.3994	26.7617	26.861	26.8302	4.09924	0.00503791	3.48217	0.00300158
A0A2I3BPW0	Ndrg2	Protein NDRG2 (Fragment)	24.1488	23.4518	24.3108	25.3157	24.8059	24.8438	24.054	24.473	24.382	1.38866	0.0162929	0.840024	0.0548732
A0A2I3BQE0	Stk3	Non-specific serine/threonine protein kinase	26.9363	26.8543	26.8316	24.6967	24.8008	25.1406	24.5805	25.0072	24.8509	-1.62405	0.00129071	-1.55371	0.000731968
A0A2I3BQR1	Nt5dc2	5'-nucleotidase domain-containing 2 (Fragment)	26.0341	25.9709	25.9067	26.119	25.8999	26.0864	25.4926	25.2561	25.6765	0.435169	0.0020107	0.0119577	0.931787
A0A2I3BQZ9	App	Amyloid-beta A4 protein	27.2325	27.279	26.5291	26.4128	26.1529	26.1212	24.7047	24.2759	24.7885	-0.413968	0.20985	-1.91637	0.0045435
A0A2I3BRD1	Tbc1d23	TBC1 domain family member 23	25.8161	25.5713	25.7605	23.2942	22.6802	23.1731	22.968	22.9279	23.0888	-2.29613	0.00079829	-2.21358	6.77959e-05
A0A2I3BRL8	Gm7324	Predicted gene 7324	32.3173	32.2663	32.1436	30.2226	30.158	30.1178	29.6136	29.4142	29.6459	-1.70562	0.00014695	-2.17702	8.03348e-05
A0A2I3BRM6	Hnrnpc	Heterogeneous nuclear ribonucleoproteins C1/C2 (Fragment)	24.4361	24.4331	24.4163	23.8134	23.7884	23.7766	23.4274	23.2683	23.3361	-0.265098	0.0039424	-0.577086	0.000741257
A0A2I3BRQ3	Itih3	Inter-alpha-trypsin inhibitor heavy chain H3	27.7606	28.2807	28.0707	26.0346	26.908	26.3137	25.3347	24.5933	24.9133	-1.24791	0.0323695	-2.58272	0.00151742
A0A2I3BRW0	Spcs1	Microsomal signal peptidase 12 kDa subunit	27.301	27.2747	26.9842	26.8115	26.4592	27.0939	26.9437	26.624	26.8804	-0.0277711	0.902057	0.136904	0.40057
A0A2I3BRX8	Mbnl2	Muscleblind-like protein 2 (Fragment)	23.4665	23.4606	NA	24.314	19.0675	24.5824	21.0433	20.0697	22.0501	NA	NA	NA	NA
A0A2R8VHL8	Pcbp2	Poly(rC)-binding protein 2 (Fragment)	23.3476	24.3562	23.9162	21.427	21.7196	22.4311	22.3083	21.7913	21.9638	-1.64343	0.0295218	-1.3447	0.0234028
A0A2R8VJW0	Aco2	Aconitate hydratase, mitochondrial (Fragment)	22.3797	22.1054	22.4205	24.0949	22.2379	23.6408	24.5792	24.7338	24.639	1.39332	0.0797553	2.8563	7.78661e-05
A0A2R8VK76	Cpsf1	Cleavage and polyadenylation-specificity factor subunit 1	21.679	22.5112	22.1897	21.7576	21.3915	21.8272	21.8212	21.2812	21.6698	-0.0972318	0.771726	-0.0283941	0.936741
A0A2R8W6P0	Cd47	Integrin-associated protein	26.4519	26.3292	26.5838	25.5299	25.5849	25.7262	26.645	26.7466	26.727	-0.470652	0.0167411	0.758738	0.00148681
A0A2R8W6Y5	Larp4	La-related protein 4	21.6358	21.7246	21.6699	22.1846	22.3613	22.507	20.8145	21.1619	21.1502	1.04488	0.00261608	-0.12708	0.370652
A0A2U3TZ82	Triobp	TRIO and F-actin-binding protein	26.3709	26.3889	26.3929	NA	20.3824	21.289	22.8167	22.8249	22.689	NA	NA	-3.09985	1.59765e-05
A0A338P6F6	Hmga1	High mobility group protein HMG-I/HMG-Y	28.2371	28.0945	27.6324	27.4553	26.9155	27.2029	27.4891	27.2753	27.5081	-0.426172	0.147733	-0.0563638	0.799613
A0A338P6I2	Polr2h	DNA-directed RNA polymerases I, II, and III subunit RPABC3	24.7948	24.8301	24.3058	24.0239	23.1139	24.0328	23.7787	23.3918	23.6994	-0.549351	0.19301	-0.512758	0.0789643
A0A338P6P6	Acap2	Arf-GAP with coiled-coil, ANK repeat and PH domain-containing protein 2	26.3351	26.3726	26.0602	25.6741	25.5314	25.3491	25.6069	25.3224	25.4253	-0.367111	0.0728772	-0.296962	0.0981478
A0A338P6Q4	Abcf3	ATP-binding cassette sub-family F member 3 (Fragment)	23.2012	22.9465	23.6715	22.7421	22.9983	22.9146	20.9405	21.7785	21.7606	-0.0174079	0.951477	-1.27235	0.0290045
A0A338P6U4	Parl	Presenilins-associated rhomboid-like protein, mitochondrial	23.5909	23.7518	24.0696	26.9806	25.9708	27.0649	27.9866	28.0351	28.0091	3.23864	0.0024195	4.71365	5.52917e-05
A0A338P6U8	Arid1b	AT-rich interactive domain-containing protein 1B	23.4922	22.456	23.1293	21.6939	20.2614	NA	20.5141	NA	19.8924	NA	NA	NA	NA
A0A338P7E3	Rnaset2b	Ribonuclease T2-B	25.4512	25.4691	25.6416	25.7822	26.1615	26.1925	26.3741	26.2285	26.4814	0.895422	0.0124536	1.34822	0.00043747
A0A384DV79	Hmga1	High mobility group protein HMG-I/HMG-Y	27.62	27.6762	26.4092	25.8542	26.4019	25.8078	25.4029	25.1574	25.6192	-0.843183	0.178484	-1.33444	0.0466611
A0A3B2W3M7	Hmgn1	Non-histone chromosomal protein HMG-14	27.0671	26.8908	26.4835	26.0166	26.0042	25.7002	25.1492	24.9478	25.1679	-0.536131	0.0787594	-1.21797	0.0043921
A0A3B2W812	Cd2ap	CD2-associated protein	25.4548	25.4511	25.4014	26.3403	26.0752	26.4478	26.8612	27.2147	27.2061	1.22269	0.00070234	2.16574	0.000217489
A0A3B2W864	Gm49804	Predicted gene, 49804	23.4846	23.242	22.6218	23.3872	21.5015	23.16	22.9218	22.5314	22.4388	-0.0625865	0.931879	0.0220134	0.950962
A0A3B2WAQ7	Anks1	Ankyrin repeat and SAM domain containing 1	19.8543	20.0757	20.9251	NA	NA	21.0831	NA	NA	21.7413	NA	NA	NA	NA
A0A3B2WBC6	Polr2m	DNA-directed RNA polymerase II subunit GRINL1A	26.2327	26.2252	25.4131	24.8868	24.0589	24.6115	24.5105	24.5909	24.6787	-1.06728	0.0508678	-0.856079	0.0451365
A0A3B2WBE1	Epb41l3	Band 4.1-like protein 3 (Fragment)	24.8391	24.3841	24.2209	NA	NA	NA	NA	NA	NA	NA	NA	NA	NA
A0A3B2WBH9	Tjp2	Tight junction protein ZO-2	26.7801	27.0757	27.2407	25.6341	24.7966	26.1074	24.1818	25.4958	25.5045	-1.14881	0.0575699	-1.46395	0.0437079
A0A3B2WC92	Spast	Spastin	22.7057	22.4049	22.3421	22.9839	22.9249	22.9839	22.496	22.5489	22.8053	0.850641	0.00334076	0.640004	0.0131635
A0A3B2WDD2	Rpl10a	Ribosomal protein	32.1414	32.0147	32.1838	31.8143	31.6816	31.7389	31.2161	31.2237	31.2216	0.00228455	0.969171	-0.385352	0.00253849
A0A3F2YNL8	Memo1	Mediator of ErbB2-driven cell motility 1	20.6466	20.6909	21.3856	20.3816	21.9887	21.6848	20.7543	20.9461	21.0721	0.814629	0.268102	0.523933	0.132647
A0A3Q4EC50	Commd10	COMM domain-containing protein 10	23.1273	23.2736	23.7617	22.7432	22.8347	23.006	23.0374	22.8569	22.7478	-0.155565	0.552714	0.000673578	0.997679
A0A3Q4EGL6	Gfer	Sulfhydryl oxidase	23.9741	24.533	23.7001	25.8664	25.6427	25.6299	26.5525	26.3549	26.678	2.01457	0.00382385	2.9669	0.000950365
A0A3Q4EGR2	Rock1	Non-specific serine/threonine protein kinase	22.9073	22.8205	22.3373	22.0644	21.7892	22.1846	20.5538	20.3981	19.9605	-0.304975	0.226871	-1.87678	0.00340895
A0A3Q4EH67	Fez2	Fasciculation and elongation protein zeta-2	20.7711	20.1624	21.3648	18.8481	17.8827	NA	18.3804	19.2776	NA	NA	NA	NA	NA
A0A3Q4L2V5	Mlst8	G protein beta subunit-like	23.4031	22.4313	22.964	24.0071	23.433	23.714	24.0942	23.6223	23.2911	1.15592	0.0294404	1.2439	0.0348517
A0A494B912	Pcx	Pyruvate carboxylase (Fragment)	NA	NA	NA	23.2367	21.046	22.4707	23.6502	23.7274	23.8085	NA	NA	NA	NA
A0A494B923	Papss2	Bifunctional 3'-phosphoadenosine 5'-phosphosulfate synthase 2	28.7857	28.8602	28.74	26.0027	26.8569	26.1649	27.5565	27.466	27.6265	-2.08319	0.00543815	-0.738155	0.00057843
A0A494B9B9	Sdhaf2	Succinate dehydrogenase assembly factor 2, mitochondrial	24.4079	23.9177	23.6451	26.4998	26.2682	26.3526	26.2362	26.0213	26.1171	2.75395	0.00101129	2.64212	0.000795829
A0A494B9D7	Naa40	N-alpha-acetyltransferase 40	23.9615	23.1788	24.5741	23.8321	23.6712	23.1006	22.9554	23.3052	23.2775	0.000448483	0.999269	-0.217936	0.654069
A0A494B9F0	Nedd4l	E3 ubiquitin-protein ligase	23.0678	22.7345	22.6407	21.9106	23.3574	23.9224	23.2309	24.0374	24.2064	0.619794	0.423282	1.51807	0.0134596
A0A494B9H1	Sil1	Nucleotide exchange factor SIL1	23.3106	23.3462	22.2096	24.0133	24.3192	23.312	24.0971	23.8555	24.1913	1.29669	0.0773941	1.59997	0.0196984
A0A494B9K4	Add3	Gamma-adducin	25.1356	24.948	23.588	NA	NA	NA	NA	NA	NA	NA	NA	NA	NA
A0A494B9Q5	Cwf19l1	CWF19-like protein 1 (Fragment)	23.6849	23.759	23.9498	23.3975	23.5553	23.5049	22.609	22.6624	22.7041	0.058623	0.678562	-0.631946	0.00380669
A0A494BA97	Ostf1	Osteoclast-stimulating factor 1	26.919	27.1925	27.1358	25.4751	25.7301	25.8479	25.6588	25.5676	25.7797	-1.02741	0.00704273	-0.906241	0.00235489
A0A494BAI5	Fech	Ferrochelatase	27.5468	27.4638	27.5969	26.4911	26.6552	26.6506	28.1946	28.2034	28.209	-0.566255	0.00762169	1.17397	5.51088e-05
A0A494BAK4	Ergic1	Endoplasmic reticulum-Golgi intermediate compartment protein 1	28.7633	28.8208	28.9218	29.0914	29.2127	29.1406	28.7844	28.6151	28.6375	0.683576	0.00410271	0.351204	0.0158206
A0A494BAV5	Scd2	Stearoyl-CoA desaturase 2	23.6325	23.7358	21.7901	26.109	24.9004	26.6774	26.7005	26.1177	25.6467	3.21348	0.0262169	3.60969	0.0105492
A0A494BB95	Eif1a	Eukaryotic translation initiation factor 4C	29.0407	28.8639	28.6689	28.9267	28.8107	28.692	28.3881	28.2488	28.4029	0.32261	0.0757805	-0.0037334	0.9771
A0A494BBA8	Fau	40S ribosomal protein S30	29.0394	28.7773	28.9591	29.1404	29.0248	29.0813	28.4278	28.7381	28.7921	0.527499	0.00402636	0.234865	0.165103
A0A494BBI9	Sh3pxd2a	SH3 and PX domain-containing protein 2A	25.5369	25.4756	25.2347	26.4451	25.8056	26.4166	25.8117	25.0706	25.2519	1.17736	0.00811818	0.469809	0.143667
A0A498WGD8	Txnl1	Thioredoxin-like protein 1	28.8612	28.7986	28.2645	28.496	28.6193	28.2852	28.2747	28.283	28.4919	0.196061	0.46837	0.215986	0.361984
A0A498WGK2	Nars	Asparagine--tRNA ligase	30.8697	30.875	30.9922	30.0241	29.8872	30.019	29.5741	29.5964	29.6126	-0.564904	0.00117714	-0.810448	0.000253663
A0A571BEC9	Plin4	Perilipin-4	29.582	29.4225	29.4978	32.6363	32.6202	32.5365	32.6199	32.6292	32.5857	3.4675	6.09281e-05	3.61831	7.89744e-06
A0A571BEI2	Aak1	AP2-associated protein kinase 1 (Fragment)	26.7406	26.7187	26.8528	25.5574	25.4847	25.2945	24.9883	25.1113	25.5357	-0.954507	0.00199558	-1.05144	0.00527511
A0A5F8MPF0	Kif1b	Kinesin-like protein KIF1B	25.3534	24.8827	25.1304	25.7944	25.1574	25.5573	26.1907	26.2756	26.216	0.751485	0.0294761	1.61272	0.000677218
A0A5F8MPF3	Mical3	F-actin monooxygenase	19.6806	19.0085	19.2982	21.0951	20.1222	20.9761	20.4573	20.9481	21.1766	1.77266	0.0111748	2.03907	0.00343339
A0A5F8MPP4	Usp25	Ubiquitin carboxyl-terminal hydrolase 25	22.4763	22.0227	21.439	21.6785	21.0786	23.0382	20.8679	21.5426	22.6343	0.323076	0.671568	0.209795	0.759138
A0A5F8MPS7	Acp2	Lysosomal acid phosphatase	26.4194	26.0477	26.262	24.1095	26.1701	24.3286	23.5122	23.039	24.7631	-1.00299	0.259471	-1.96408	0.0261547
A0A5F8MPW1	Agt	Angiotensinogen	22.7254	23.9053	24.6784	28.0801	28.0796	28.2062	27.3999	27.3096	27.2821	4.72293	0.00344039	4.06831	0.00399697
A0A5F8MPY3	Ptk2	Non-specific protein-tyrosine kinase	24.5745	24.6009	24.7604	22.7385	23.6589	23.0512	22.491	22.4086	22.7404	-1.12508	0.0355877	-1.5911	0.000453806
A0A5F8MQ15	Gramd1b	Protein Aster-B (Fragment)	NA	NA	NA	24.3151	24.6859	24.5192	24.4589	25.0285	24.9884	NA	NA	NA	NA
A0A5F8MQ23	Rxra	Retinoic acid receptor RXR-alpha	20.833	19.3583	19.3167	21.8246	21.6839	21.3846	19.537	18.8237	19.6772	2.16568	0.0217906	0.0174881	0.978565
A0A5F8MQ70	Col5a1	Collagen alpha-1(V) chain (Fragment)	23.8077	22.8497	23.2767	23.3133	23.7218	22.6981	20.3784	21.1625	21.123	0.30367	0.547188	-1.91592	0.0100543
A0A5H1ZRL3	Nelfb	Negative elongation factor B	24.8415	24.8914	25.0842	24.1373	24.2701	23.5927	24.6911	24.8121	24.8438	-0.568366	0.100228	0.350767	0.025192
A0A5H1ZRL7	Trp53bp1	Transformation-related protein 53-binding protein 1	25.58	25.292	25.0809	23.1975	23.6291	23.1869	22.1744	21.8009	22.2426	-1.60916	0.00503791	-2.73753	0.000437787
A0A5K1VVS7	Unc45a	Protein unc-45 homolog A	26.094	25.9729	26.1803	26.4353	27.2156	26.2529	26.7587	26.6132	26.7072	0.92287	0.0698218	1.11816	0.000342055
A0A6I8MX00	Dnajc7	DnaJ homolog subfamily C member 7	27.2046	26.9817	27.349	27.2894	27.2682	27.206	26.8244	26.8493	26.8218	0.446742	0.0269994	0.160922	0.225744
A0A6I8MX07	Golga2	Golgin subfamily A member 2	27.827	27.9759	28.144	26.1212	25.8083	26.1399	26.132	25.8426	26.0437	-1.58851	0.00100334	-1.4687	0.000927963
A0A6I8MX12	Rbms3	RNA-binding motif, single-stranded-interacting protein 3	23.9685	23.9407	24.2229	NA	NA	19.2813	NA	NA	NA	NA	NA	NA	NA
A0A6I8MX27	Ldhb	L-lactate dehydrogenase	29.2871	29.2485	29.2349	31.8958	31.973	31.8611	31.6303	31.6413	31.6584	3.02374	7.80772e-05	2.89398	7.46471e-07
A0A6Q6PUT5	Prpf40a	Pre-mRNA-processing factor 40 homolog A (Fragment)	27.0971	26.7372	26.9303	27.1744	27.0863	27.2422	26.7834	26.9025	26.3623	0.616736	0.00724073	0.268662	0.271741
A0A7N9VR94	Ahnak2	AHNAK nucleoprotein 2	32.2161	32.187	31.8828	27.6233	27.6398	27.3365	27.7668	27.7484	27.8951	-4.19153	0.00016755	-3.78443	4.51123e-05
A1BN54	Actn1	Alpha actinin 1a	32.2657	32.2985	32.051	29.5124	29.0355	29.4237	29.0369	28.7955	28.9589	-2.51057	0.000385081	-2.76712	8.04851e-05
A1L3P4	Slc9a6	Sodium/hydrogen exchanger	22.1527	22.4215	22.6776	24.9108	24.6181	24.7916	25.2537	25.7485	25.8615	2.72686	0.000537742	3.71148	0.000382055
A2A432	Cul4b	Cullin-4B	28.3456	28.3428	28.5458	28.2829	28.1686	28.2493	27.7867	27.6152	27.8259	0.192855	0.0744195	-0.161307	0.177785
A2A4P3	Gm27029	Predicted gene, 27029	25.9807	25.6298	25.4433	26.1067	26.1565	26.0535	26.4395	26.4421	26.5977	0.791599	0.0143988	1.31599	0.00219425
A2A5R2	Arfgef2	Brefeldin A-inhibited guanine nucleotide-exchange protein 2	25.4477	25.1378	25.484	25.1127	25.0764	24.9645	25.0594	25.0939	25.0092	0.0653159	0.646102	0.205133	0.153767
A2A5V2	Sh3bp1	SH3 domain-binding protein 1	25.8213	25.7564	26.1335	24.0421	23.2451	23.6063	23.0873	23.7324	23.3422	-1.90194	0.00329852	-2.00896	0.00188913
A2A6T4	Mrpl58	Peptidyl-tRNA hydrolase ICT1, mitochondrial	23.341	22.9885	23.4787	25.0852	25.2161	25.0389	25.4549	25.5915	25.4174	2.21467	0.000875746	2.72604	0.000251071
A2A7S7	Yars	Tyrosine--tRNA ligase	30.4431	30.3553	30.3382	30.6202	30.5984	30.5929	30.4497	30.4349	30.5948	0.595644	0.000611566	0.621819	0.000595017
A2A9I0	Gosr2	Golgi SNAP receptor complex member 2	24.962	25.0449	25.3771	24.5372	24.266	24.4644	23.6958	23.4778	23.5882	-0.33482	0.099482	-1.03323	0.00395523
A2A9M4	Dock7	Dedicator of cytokinesis protein 7	31.647	33.0854	32.6115	29.1449	29.5684	30.1784	28.7384	28.3703	28.6098	-2.44671	0.0179441	-3.3676	0.00323203
A2A9P6	Cdk11b	Cyclin-dependent kinase 11B	24.285	24.1123	24.264	24.0136	22.5081	23.9931	22.9465	23.3535	22.7692	-0.344853	0.541186	-0.689833	0.0285362
A2A9X5	Nt5c	5'(3')-deoxyribonucleotidase, cytosolic type	27.5339	27.4071	27.2714	26.6949	26.3446	26.7801	26.4081	26.6119	26.7537	-0.426912	0.0387784	-0.305388	0.0724472
A2AAY5	Sh3pxd2b	SH3 and PX domain-containing protein 2B	25.8614	25.561	25.7334	23.3012	23.0061	22.8188	22.715	22.6541	22.6316	-2.30596	0.000616291	-2.54424	5.96405e-05
A2ACH6	Sgcd	Delta-sarcoglycan	27.1748	26.8768	27.1555	25.8443	25.712	25.7806	26.2199	26.3185	26.3155	-0.9194	0.00175524	-0.276903	0.053305
A2ADH1	Magt1	Dolichyl-diphosphooligosaccharide--protein glycosyltransferase subunit MAGT1	23.9542	24.0655	24.0784	25.3561	25.323	25.2937	25.1984	25.1568	25.083	1.66221	0.000168663	1.62088	0.000101275
A2ADY9	Ddi2	Protein DDI1 homolog 2	25.6612	25.5172	25.8243	26.4106	26.2453	26.3196	25.8774	26.0775	26.1395	1.02823	0.00131397	0.871393	0.00314931
A2AE27	Ampd2	AMP deaminase	25.8981	25.8382	26.1969	25.1714	25.2362	24.9838	24.4309	24.6939	24.548	-0.476638	0.0492987	-0.912607	0.00480852
A2AEM2	Clcc1	Chloride channel CLIC-like protein 1	24.6679	24.4601	24.4714	24.655	23.2793	24.3023	24.278	24.269	24.5134	-0.0836354	0.858729	0.32782	0.0302698
A2AER8	Pqbp1	Polyglutamine-binding protein 1 (Fragment)	22.8558	22.7841	21.9879	22.5867	21.9826	21.9545	21.6736	21.8877	21.2829	0.00265257	0.994712	-0.420375	0.302986
A2AEX6	Fhl1	Four and a half LIM domains protein 1	30.3423	30.171	30.2788	27.9117	27.7856	27.8351	28.1251	28.1785	28.2092	-2.04924	7.36868e-05	-1.58562	4.22731e-05
A2AF67	Dock11	Dedicator of cytokinesis protein 11	23.5353	24.0944	23.5641	22.9361	22.544	21.5725	21.62	21.7713	21.9997	-1.00974	0.113259	-1.42679	0.00485429
A2AFQ2	Hsd17b10	3-hydroxyacyl-CoA dehydrogenase type-2	30.3072	30.1453	30.5261	31.451	31.5603	31.6142	32.3451	32.437	32.4489	1.58624	0.00114764	2.59165	0.000124446
A2AG50	Map7d2	MAP7 domain-containing protein 2	NA	NA	NA	22.2608	21.7141	21.9426	20.8787	20.9879	20.4676	NA	NA	NA	NA
A2AGT5	Ckap5	Cytoskeleton-associated protein 5	27.2193	26.7529	27.2357	25.8328	25.4491	25.3629	25.4299	25.1856	24.8829	-1.15042	0.00898283	-1.39573	0.00580315
A2AI52	Usp8	Ubiquitin carboxyl-terminal hydrolase 8	26.1018	25.7488	26.3355	24.8487	24.7793	25.0669	24.4334	24.7214	24.183	-0.793074	0.0214021	-1.10857	0.0135945
A2AIL4	Ndufaf6	NADH dehydrogenase (ubiquinone) complex I, assembly factor 6	NA	NA	18.8332	21.5043	21.6471	22.3173	22.9343	22.794	22.7327	NA	NA	NA	NA
A2AIM4	Tpm2	Tropomyosin beta chain	29.9857	29.8956	29.5774	24.7248	25.9196	24.805	25.3453	24.9354	25.0592	-4.2991	0.00202821	-4.19874	0.000101763
A2AIR2	Rnf20	E3 ubiquitin protein ligase (Fragment)	23.9581	23.0565	23.5949	23.5937	22.0144	23.8138	23.7089	24.1316	24.299	-0.0251984	0.972128	1.01753	0.0378578
A2AJ72	Fubp3	Far upstream element (FUSE)-binding protein 3	29.2674	29.1754	29.2434	28.8328	28.9239	28.4063	27.9177	27.7439	27.5835	-0.137099	0.525189	-0.972869	0.00171447
A2AJI1	Map7d1	MAP7 domain-containing protein 1	26.5358	26.4906	26.6362	25.4177	24.9661	24.703	25.2335	25.0102	24.8832	-1.15464	0.00948762	-1.00443	0.00217798
A2AJQ0	Pdp1	[Pyruvate dehydrogenase [acetyl-transferring]]-phosphatase 1, mitochondrial	25.5331	25.1669	23.8668	23.6058	22.9931	22.8175	23.1686	23.0384	23.2071	-1.34619	0.0925193	-1.21011	0.0897027
A2AJW4	Ppp1r3d	Protein phosphatase 1 regulatory subunit	24.9767	24.9393	25.0276	26.4043	26.4078	26.4756	26.7896	26.8411	26.8002	1.81863	9.15177e-05	2.33658	1.13602e-05
A2AKU9	Atp5c1	ATP synthase subunit gamma	30.9421	30.9296	30.9393	32.1809	32.1964	32.1637	32.7041	32.61	32.6245	1.61397	9.60474e-05	2.21667	1.18804e-05
A2AKV6	Alkbh3	Alpha-ketoglutarate-dependent dioxygenase alkB homolog 3	22.1622	23.8815	22.5322	21.9983	22.5047	22.3922	21.9247	22.4095	22.0111	-0.189592	0.782578	-0.23605	0.715244
A2AL50	Agps	Alkylglycerone-phosphate synthase	28.4656	28.4603	28.6471	27.6298	27.6726	27.6838	27.2617	27.2819	27.2793	-0.491605	0.00799494	-0.742533	0.000953687
A2AL85	Asph	Aspartyl/asparaginyl beta-hydroxylase	28.3403	28.3879	28.3766	27.6506	27.6463	27.6316	27.654	27.7243	27.7242	-0.354815	0.00374028	-0.159938	0.0138787
A2AMW0	Capzb	F-actin-capping protein subunit beta	31.66	31.5694	31.6068	30.626	30.5014	30.513	30.5357	30.5572	30.57	-0.694666	0.000235405	-0.550304	5.26972e-05
A2AN08	Ubr4	E3 ubiquitin-protein ligase UBR4	29.6295	29.6457	29.8723	29.9935	29.9953	30.0164	29.7429	29.7515	29.6986	0.656577	0.0047673	0.522648	0.00652141
A2AP74	Cd99l2	CD99 antigen-like protein 2	27.1099	27.2653	26.6595	25.0532	24.5585	24.7014	24.6939	24.7062	24.6687	-1.86987	0.00289497	-1.81446	0.00136906
A2API8	Pakap	Paralemmin A kinase anchor protein	25.4669	25.4715	25.4826	23.9871	24.824	24.5209	24.5142	24.6856	24.5967	-0.659008	0.101468	-0.367351	0.0044332
A2APM3	Cd44	CD44 antigen	28.7347	28.6839	28.7042	24.8963	24.9588	24.7419	23.6345	23.7765	23.9268	-3.47127	9.0387e-05	-4.42085	1.53023e-05
A2AQ17	Ndufaf1	Complex I intermediate-associated protein 30, mitochondrial	22.9084	22.9048	22.8047	25.455	25.1668	25.3078	25.9568	25.9742	25.9585	2.8079	7.36868e-05	3.59801	7.06333e-06
A2AQJ8	Ganc	Neutral alpha-glucosidase C	21.3863	22.4967	22.9522	24.0393	24.6651	24.5528	25.8527	25.9826	25.9705	2.51131	0.0159241	4.16437	0.00204495
A2AQN4	Acss2	Propionate--CoA ligase	26.8376	26.7809	27.0804	27.9416	28.1964	28.162	29.2012	29.1703	29.1406	1.57098	0.00155381	2.77853	7.13672e-05
A2AR02	Ppig	Peptidyl-prolyl cis-trans isomerase G	26.6715	26.2614	26.408	25.2755	25.1548	25.3249	24.8249	24.7341	24.6596	-0.824613	0.00459035	-1.19994	0.00139721
A2AR76	Tank	TRAF family member-associated NF-kappa-B activator	25.3151	25.6137	25.0122	25.0625	24.3402	24.6748	24.0353	23.49	23.6163	-0.250551	0.412589	-1.09231	0.0158739
A2ARP8	Map1a	Microtubule-associated protein 1A	29.4045	29.3002	29.2332	28.0616	27.6141	27.9688	28.297	28.3892	28.5394	-1.06046	0.00205575	-0.396553	0.00979042
A2ASZ8	Slc25a25	Calcium-binding mitochondrial carrier protein SCaMC-2	NA	NA	NA	21.3311	20.6078	22.5093	21.7188	21.8235	21.7893	NA	NA	NA	NA
A2ATP6	Myef2	Myelin expression factor 2	27.1377	27.1831	27.3711	27.3673	27.5004	27.4486	26.7813	26.7759	26.7664	0.578771	0.011165	0.0514009	0.577204
A2ATU0	Dhtkd1	Probable 2-oxoglutarate dehydrogenase E1 component DHKTD1, mitochondrial	24.0373	24.1857	24.2588	23.9148	24.137	24.3077	26.1158	26.2166	26.0566	0.329841	0.12061	2.47657	8.34429e-05
A2AUD5	Tpd52l2	Tumor protein D54	28.7601	28.7109	28.784	28.3984	27.7061	28.2689	27.8684	27.8778	27.7631	-0.256551	0.259203	-0.407788	0.00252561
A2AUF7	Rabepk	Rab9 effector protein with kelch motifs	24.2543	23.8482	24.1393	24.4755	24.0812	24.1615	22.0507	22.3049	22.3385	0.529417	0.0338145	-1.34179	0.00157483
A2AUK8	Epb41l1	Band 4.1-like protein 1	26.153	26.2415	26.1929	27.4548	27.2784	27.4058	27.4657	27.5441	27.5706	1.55445	9.15177e-05	1.8385	3.15893e-05
A2AUM6	Srp14	Signal recognition particle 14 kDa protein	25.9012	25.7927	25.0955	24.9085	24.4606	24.8771	23.9201	23.6281	24.0952	-0.477104	0.18641	-1.20785	0.0179203
A2AUX5	Dab2ip	Disabled homolog 2-interacting protein	22.9231	22.0644	22.5087	21.8955	23.0599	22.0494	21.1808	22.9474	22.0821	0.206842	0.713133	0.0788734	0.905439
A2AVJ7	Rrbp1	Ribosome-binding protein 1	32.6368	32.5687	32.3737	31.6994	31.6948	31.539	31.5983	31.5772	31.6329	-0.51137	0.0137886	-0.416128	0.00796935
A2AVR9	Dynlrb1	Dynein light chain roadblock	28.0906	28.005	28.0796	26.3904	26.3364	26.5959	26.264	26.3873	26.3461	-1.24683	0.000484394	-1.21845	6.86618e-05
A2AWA9	Rabgap1	Rab GTPase-activating protein 1	27.5901	27.281	27.3893	27.0732	26.6468	26.8665	26.8261	26.6258	26.8233	-0.187335	0.225164	-0.154271	0.223545
A2AWT7	Ubtf	Nucleolar transcription factor 1	28.1894	28.0253	27.795	26.0429	26.0187	26.087	25.8476	25.4502	25.9212	-1.58311	0.000743904	-1.75612	0.00135437
A2BE28	Las1l	Ribosomal biogenesis protein LAS1L	24.0801	24.3874	24.5254	22.8367	22.7344	23.3372	21.6389	21.4355	22.4871	-0.990866	0.0202914	-1.96964	0.00755026
A2BE93	Set	Protein SET (Fragment)	30.7451	30.6851	30.3398	30.0717	29.6501	29.859	29.2055	29.1865	29.5111	-0.35909	0.0988484	-0.781431	0.0112827
A2BGI8	Ppih	Peptidyl-prolyl cis-trans isomerase (Fragment)	25.9042	25.8939	25.6619	24.9045	23.4517	24.93	23.9144	23.8505	23.9443	-1.02062	0.11766	-1.40942	0.000246541
A2BH40	Arid1a	AT-rich interactive domain-containing protein 1A	23.2315	23.1264	23.4275	20.6972	21.0145	21.5035	22.7612	21.1171	20.5019	-1.81939	0.00519053	-1.29425	0.153861
A3KG93	Kdm1a	Lysine-specific histone demethylase	25.4466	25.5612	25.6667	25.4212	25.3521	25.4357	25.7573	25.8361	25.7422	0.21549	0.0631013	0.727843	0.00188913
A3KGB4	Tbc1d8b	TBC1 domain family member 8B	26.8465	26.7458	26.9673	28.7347	28.532	28.5753	28.5994	28.4721	28.2248	2.13145	0.000145102	2.08642	0.000359549
A3KGL9	Hmgn2	Non-histone chromosomal protein HMG-17	26.8374	27.5005	26.2249	24.7969	24.6493	24.5426	23.2359	22.962	23.0545	-1.82068	0.0155743	-3.26261	0.00215764
A3KGR9	H13	Histocompatibility 13 (Fragment)	27.9695	27.8568	28.0974	27.7132	26.8153	27.6072	27.602	27.7176	27.7022	-0.225354	0.4717	0.20685	0.0687746
A3KGU5	Sptan1	Spectrin alpha chain, non-erythrocytic 1	25.2127	25.1934	24.7436	23.0031	22.7556	22.6227	22.6861	22.0031	22.1136	-1.88548	0.00172843	-2.27484	0.00205733
A3KMP2	Ttc38	Tetratricopeptide repeat protein 38	24.0414	23.7913	23.6634	24.4501	24.2862	24.2047	25.5106	25.5827	25.5032	0.852248	0.00511506	2.20767	0.000164256
A3QM89	Rtn1	Reticulon (Fragment)	25.3783	25.9172	25.5914	27.5534	26.5355	27.2228	26.5622	26.6721	26.199	1.84563	0.00868081	1.35631	0.00654831
A6H611	Mipep	Mitochondrial intermediate peptidase	20.6328	20.9043	18.9341	22.4651	22.3983	21.4567	23.2694	23.5595	23.5736	2.3203	0.0439585	3.81796	0.00608787
A6H630	Armt1	Damage-control phosphatase ARMT1	25.7013	25.4748	25.4214	26.1152	25.8914	25.9074	25.5702	25.5718	25.8325	0.809476	0.00267979	0.633179	0.00717187
A6PWS5	Gsn	Macrophage-capping protein (Fragment)	28.2297	28.4407	28.5939	28.3164	28.1414	28.2748	27.4186	27.4073	27.4898	0.193416	0.206281	-0.475372	0.0212344
A6PWX9	Uqcc1	Ubiquinol-cytochrome-c reductase complex assembly factor 1	25.7902	25.5735	25.656	26.7076	26.4785	26.4578	27.2004	27.2041	27.2173	1.24536	0.000611566	2.04152	3.37115e-05
A6ZI44	Aldoa	Fructose-bisphosphate aldolase	33.2361	33.2157	33.0951	35.6093	35.7272	35.6889	35.3139	35.2707	35.2753	2.86351	9.88262e-05	2.61185	1.4777e-05
A7UAK5	Pfkfb3	6-phosphofructo-2-kinase/fructose-2, 6-biphosphatase 3 splice variant 2	21.4699	22.4142	22.5068	26.2693	26.38	26.3727	24.4149	24.5169	24.6676	4.58106	0.000925888	2.91035	0.00235489
A7YY80	Epb41l3	130kDa Protein 4.1B MEF cell isoform	30.1012	30.0854	29.7804	27.0088	26.559	27.1156	25.7178	25.9619	26.1667	-2.72385	0.000577705	-3.53271	0.000135173
B0QZL1	Eno1	2-phospho-D-glycerate hydro-lyase (Fragment)	22.9585	22.9039	NA	21.1806	20.7543	20.9787	NA	NA	NA	NA	NA	NA	NA
B0QZN5	Vamp2	Synaptobrevin-2	27.3009	26.9803	26.836	27.1928	27.1915	26.9401	27.3373	27.3776	27.3795	0.439696	0.0729089	0.833198	0.00508986
B1AQF4	Dusp3	Dual specificity protein phosphatase	22.4077	22.1125	22.5918	22.9862	19.5441	NA	NA	20.8312	19.3063	NA	NA	NA	NA
B1AR50	Gabarap	Gamma-aminobutyric acid receptor-associated protein	26.9841	26.6731	26.5385	26.1765	26.0254	26.0971	26.1605	26.1998	26.41	-0.261573	0.128276	0.0323875	0.844602
B1ART2	Vps13d	Vacuolar protein sorting 13D	24.5926	24.3881	24.6928	23.4984	22.1366	23.1575	23.7167	23.9316	23.7598	-1.25632	0.045264	-0.247605	0.107212
B1ARU4	Macf1	Microtubule-actin cross-linking factor 1	26.7583	26.4406	26.4917	25.9158	25.4433	25.7313	25.3598	25.4137	25.5012	-0.496095	0.0328231	-0.631157	0.00450902
B1ARW4	Ndufs5	Complex I-15 kDa (Fragment)	25.4976	25.6244	25.4664	26.1041	26.0589	26.4238	26.7038	26.7046	26.6852	1.03675	0.00298294	1.67589	6.76944e-05
B1ASP2	Jak1	Tyrosine-protein kinase	24.6399	24.8469	24.3396	22.686	22.5249	22.2073	22.6091	22.7119	22.5959	-1.76542	0.00299086	-1.46234	0.00161542
B1AU25	Aifm1	Apoptosis-inducing factor 1, mitochondrial	29.1067	29.0982	28.9947	30.9404	30.8849	30.944	31.6293	31.5875	31.5804	2.22719	5.97591e-05	3.04003	9.21373e-06
B1AU74	Mospd2	Motile sperm domain-containing protein 2	26.4848	26.4647	26.3531	26.098	26.4927	26.4182	25.7684	25.6994	25.7656	0.272719	0.190616	-0.182241	0.0174378
B1AU76	Nasp	Nuclear autoantigenic sperm protein	30.1813	30.0871	30.476	28.128	27.3934	28.028	27.2999	27.3253	27.199	-2.02763	0.00268792	-2.46586	0.000202877
B1AUB9	Nfia	Nuclear factor 1	24.196	23.7187	23.1543	23.99	23.9559	23.6797	23.8182	23.6182	23.7193	0.556169	0.183151	0.536396	0.169645
B1AUE5	Pex10	Peroxisome biogenesis factor 10	NA	NA	19.1187	23.886	23.4405	23.2261	24.283	23.8145	23.6962	NA	NA	NA	NA
B1AUN2	Eif2b3	Eukaryotic translation initiation factor 2B, subunit 3	26.5428	26.4052	26.583	26.6495	26.7567	26.6352	26.1452	26.1395	25.9503	0.540782	0.00777059	0.0755051	0.469576
B1AV77	Aldh3a2	Aldehyde dehydrogenase	27.9907	28.0352	28.2045	27.3393	26.835	27.2818	27.5682	27.5742	27.5725	-0.554165	0.0289582	0.00231483	0.978565
B1AVY7	Kif16b	Kinesin-like protein KIF16B	21.1369	21.5021	21.0485	NA	16.9589	18.0845	NA	NA	NA	NA	NA	NA	NA
B1AVZ0	Uprt	Uracil phosphoribosyltransferase homolog	23.8825	23.5897	23.8314	22.5839	22.6411	22.6009	22.9744	22.7671	23.1754	-0.788539	0.00348324	-0.288058	0.121442
B1AXN9	Rps6ka3	Non-specific serine/threonine protein kinase	29.1114	29.08	29.215	29.6383	29.6349	29.6902	29.5904	29.7231	29.5847	0.889665	0.000562514	1.00477	0.000409644
B1AXP6	Tomm5	Mitochondrial import receptor subunit TOM5 homolog	27.2329	27.3436	27.6417	28.6306	28.3725	28.4567	28.6436	28.6328	28.6881	1.45118	0.00163726	1.75628	0.000529732
B1AYU7	Cwc22	Pre-mRNA-splicing factor CWC22 homolog	24.7573	24.8849	24.4798	24.5128	24.7198	24.4495	24.2967	24.3831	24.3375	0.223998	0.287522	0.139253	0.353416
B1AZ15	Cobll1	Cordon-bleu protein-like 1	23.3473	22.851	22.9181	NA	22.2473	NA	NA	22.7024	23.3242	NA	NA	NA	NA
B1AZ46	Baiap2	Brain-specific angiogenesis inhibitor 1-associated protein 2	26.0429	25.9786	25.9974	26.6756	26.908	26.6963	27.1706	27.1393	27.1455	1.1243	0.00182055	1.65299	7.06333e-06
B1AZI6	Thoc2	THO complex subunit 2	25.2502	25.209	25.4091	25.2264	25.089	25.3677	24.7316	24.4085	24.599	0.308887	0.037961	-0.202248	0.166699
B1B0C7	Hspg2	Basement membrane-specific heparan sulfate proteoglycan core protein	30.3463	30.2366	30.1788	28.845	28.5133	28.8146	29.2754	29.254	29.2443	-1.15898	0.000743904	-0.488558	0.000924526
B1B1D8	Mrpl2	39S ribosomal protein L2, mitochondrial	22.9853	20.7042	22.582	24.9371	21.6651	24.9889	25.1405	24.8994	25.0067	2.14388	0.201442	3.43257	0.0120853
B2KFA9	Bcat1	Branched-chain-amino-acid transaminase (Fragment)	18.0475	19.1292	19.8167	NA	NA	NA	NA	NA	NA	NA	NA	NA	NA
B2RRE7	Otud4	OTU domain-containing protein 4	NA	NA	NA	22.1192	22.126	22.4179	22.3468	22.9942	22.4153	NA	NA	NA	NA
B2RUJ2	Erbin	Erbb2ip protein	26.9397	24.7481	25.7835	20.2569	20.4618	20.7632	21.7988	22.1023	22.0248	-4.9591	0.00398615	-3.34096	0.00951169
B2RXP1	Lrch3	DISP complex protein LRCH3	24.8371	24.5434	24.5323	23.0437	22.2348	23.0579	22.9582	22.3536	23.2528	-1.48813	0.00884983	-1.27522	0.0139935
B2RXQ2	Ppfia1	Ppfia1 protein	26.3649	26.1431	26.166	25.1705	23.3917	24.9582	24.2678	24.093	23.971	-1.34724	0.0853438	-1.60658	0.000431728
B2RXS4	Plxnb2	Plexin-B2	28.9621	28.7822	28.7046	26.5807	26.1818	26.3564	26.4465	26.5073	26.6259	-2.07269	0.0003485	-1.78224	0.000134738
B2RXT3	Ogdhl	Oxoglutarate dehydrogenase (succinyl-transferring)	23.1219	23.4205	23.1927	20.5395	NA	21.0203	21.4656	22.2908	22.1739	NA	NA	-0.760699	0.0637868
B2RY04	Dock5	Dedicator of cytokinesis protein 5	22.7918	22.556	21.0395	23.6549	23.094	18.967	22.0569	21.7084	20.2013	0.146863	0.93791	-0.299383	0.746549
B2RY56	Rbm25	RNA-binding protein 25	27.9203	27.6104	27.5039	27.7195	27.4088	27.4975	27.3248	27.4091	27.4665	0.234357	0.180612	0.229449	0.150135
B7ZMP1	Xpnpep3	Xaa-Pro aminopeptidase 3	24.8035	24.4201	24.6821	27.6843	27.6559	27.5184	27.7026	28.1629	28.1514	3.3549	0.000163802	3.87787	0.000150017
B7ZNL2	Nap1l4	Nap1l4 protein	28.067	27.9875	27.8339	29.0301	28.7359	29.1331	28.775	28.7255	28.7415	1.37423	0.00103398	1.29208	0.000182579
B9EJ54	Nup205	Nucleoporin 205	28.6882	28.7187	28.9017	27.3198	27.1376	27.257	27.2503	27.314	27.0974	-1.16077	0.000592509	-1.04152	0.00130244
B9EJ86	Osbpl8	Oxysterol-binding protein-related protein 8	20.5774	20.6663	21.4215	22.4796	23.0057	22.7692	22.6959	22.7089	22.7939	2.23373	0.00584754	2.352	0.00214493
B9EJR8	Dnaaf5	Dynein axonemal assembly factor 5	23.3026	23.3579	22.9666	23.6142	23.8393	23.8162	22.7847	22.7799	22.5918	0.918215	0.00910956	0.0172709	0.917509
B9EKJ3	Mon2	Protein MON2 homolog	25.3411	25.3124	25.6388	25.1606	24.7067	24.9688	24.6241	24.8175	24.8249	-0.11477	0.511575	-0.167766	0.277978
C0HK80	Arxes2	Adipocyte-related X-chromosome expressed sequence 2	27.6813	27.5876	28.2308	30.7077	29.4942	30.7223	31.4951	31.7737	31.4443	2.84548	0.00597773	4.24532	0.000230026
C0HKD9	Mfap1b	Microfibrillar-associated protein 1B	24.9451	25.016	24.7537	24.0259	24.2996	23.9295	23.3863	23.3942	23.3693	-0.449276	0.0711774	-1.01418	0.000665786
D3Y273	Slc4a7	Anion exchange protein	21.6509	20.6101	19.4913	21.7784	22.1047	22.2779	21.7272	21.9556	22.1695	1.84025	0.0632335	1.87418	0.0520429
D3YTR4	Mbd3	Methyl-CpG-binding domain protein 3	24.9161	24.8869	25.2026	27.0716	27.4618	24.1293	27.86	27.8762	27.0252	1.58968	0.247889	3.09278	0.00133219
D3YTU2	Ogfod1	2-oxoglutarate and iron-dependent oxygenase domain-containing protein 1	23.1623	23.433	23.3544	23.3866	22.9918	23.6618	22.9889	22.5908	23.0168	0.400815	0.133355	0.0564249	0.763607
D3YU00	Stard5	StAR-related lipid transfer protein 5	22.99	23.2876	23.5135	22.8707	22.7611	22.9827	22.5575	22.3174	22.6908	-0.0215088	0.915204	-0.234284	0.315633
D3YU12	Nmral1	NmrA-like family domain-containing protein 1	24.6833	24.887	25.4096	25.011	25.1334	25.1258	24.3866	24.8753	24.8689	0.467421	0.146025	0.224452	0.488532
D3YU58	Anapc7	Anaphase-promoting complex subunit 7	22.9438	22.6259	21.8458	22.944	22.6636	22.7654	22.4995	21.7549	22.6639	0.689825	0.128302	0.341772	0.492087
D3YUM1	Ndufv1	NADH dehydrogenase [ubiquinone] flavoprotein 1, mitochondrial	28.8793	28.8874	28.9099	29.8195	29.9338	29.9389	30.4261	30.4134	30.3794	1.37587	0.000359374	2.02159	1.08381e-05
D3YVW2	Golim4	Golgi integral membrane protein 4	25.4762	25.3234	24.7434	24.6139	24.4962	24.2829	23.8008	23.9422	24.263	-0.34603	0.258825	-0.671483	0.0709773
D3YWT0	Sec11a	Signal peptidase complex catalytic subunit SEC11	26.8643	27.0419	27.1961	26.7689	26.236	26.9041	26.2717	26.3234	26.3532	-0.0270956	0.91112	-0.210534	0.140311
D3YWX2	Ylpm1	YLP motif-containing protein 1	25.2894	24.9594	24.5723	24.8539	25.0406	23.9813	24.4882	24.025	24.2062	0.0555599	0.907753	-0.193102	0.496941
D3YXD1	Ube2e2	Ubiquitin-conjugating enzyme E2 E2 (Fragment)	25.5451	25.6419	25.4795	22.9622	20.8124	23.196	22.8146	23.2192	22.8287	-2.86132	0.0276457	-2.09386	0.000470911
D3YXK2	Safb	Scaffold attachment factor B1	29.3968	29.4016	29.4176	28.6953	28.7524	28.6158	28.2527	28.2158	28.1906	-0.346866	0.0143988	-0.678149	0.000124446
D3YXP6	Pmvk	Phosphomevalonate kinase	25.4426	25.6496	25.9586	27.6256	27.9952	27.7128	27.5587	27.5442	27.5053	2.46491	0.00134828	2.35996	0.000418236
D3YXZ3	Klc2	Kinesin light chain	22.3794	21.9325	22.6893	21.0156	20.3798	20.8324	20.8212	20.614	20.7674	-1.22045	0.0177999	-1.09205	0.0124597
D3YY98	Stx18	Syntaxin-18 (Fragment)	24.8148	25.5361	26.1313	23.7102	22.1623	23.0563	22.7201	22.9125	23.1591	-2.14715	0.0308925	-2.05603	0.0112258
D3YYC2	Drap1	Dr1-associated corepressor	24.2841	24.2668	24.3231	24.8343	24.7656	24.8332	24.3814	24.6396	24.5487	0.890343	9.88262e-05	0.739434	0.00163538
D3YYK8	Mapre2	Microtubule-associated protein RP/EB family member 2 (Fragment)	24.8481	24.9767	24.3315	22.2356	22.187	22.0631	22.1276	22.2973	22.1826	-2.18618	0.00163187	-2.00875	0.00139632
D3YYN7	Atp1a2	Sodium/potassium-transporting ATPase subunit alpha	23.0339	22.4509	22.998	24.7394	25.3511	24.9785	25.4013	25.4466	25.442	2.56606	0.00246472	3.10985	0.000271015
D3YYT1	Glyr1	Glyoxylate reductase 1 homolog	25.9038	25.296	25.6846	25.8947	24.6553	24.8921	25.365	25.7741	25.6584	-0.110119	0.816808	0.478545	0.0988483
D3YYU8	Obsl1	Obscurin-like protein 1	26.6429	26.3665	26.3961	24.8173	24.203	24.2215	25.0776	25.1106	25.0594	-1.68394	0.00283487	-0.878515	0.00100319
D3YZ09	Gar1	H/ACA ribonucleoprotein complex subunit (Fragment)	27.2335	27.0808	27.0186	27.1509	27.1041	27.073	26.5881	26.5436	26.4663	0.368974	0.00933048	-0.0708151	0.396856
D3YZN4	Spg7	Paraplegin	24.6475	25.2825	23.8037	26.1891	26.1291	26.1715	26.8498	27.4322	26.8366	1.956	0.0184987	2.96913	0.00576597
D3YZP9	Ccdc6	Coiled-coil domain-containing protein 6	24.4951	24.7936	24.8621	23.7703	23.35	23.3415	22.5785	23.2539	23.4097	-0.858989	0.0139775	-1.1287	0.0220556
D3Z041	Acsl1	Arachidonate--CoA ligase	28.9934	28.9871	29.0743	36.9417	36.9954	36.9526	36.7922	36.8515	36.8399	8.31561	3.65538e-05	8.31706	1.47504e-06
D3Z0J2	Cav1	Caveolin (Fragment)	23.5295	23.4683	22.6534	23.1319	21.5238	22.6208	22.9078	22.535	22.8908	-0.420898	0.504047	0.0683013	0.84747
D3Z0L6	Gpd1l	Glycerol-3-phosphate dehydrogenase (NAD(+))	NA	NA	NA	24.2766	22.5689	24.2814	23.6303	23.4876	23.5102	NA	NA	NA	NA
D3Z0L8	Actn4	Alpha-actinin-4 (Fragment)	26.5085	26.716	26.696	23.4116	21.0738	23.9711	23.1319	22.8879	23.438	-3.45074	0.0261706	-2.98007	0.000254782
D3Z0M9	Ddx23	RNA helicase	27.2512	27.1885	27.2947	26.226	26.2356	26.1068	25.6112	25.7891	25.8088	-0.684702	0.00199741	-1.00093	0.000394758
D3Z0V7	Tsc22d1	TSC22 domain family protein 1	26.0455	25.9022	25.7175	26.1639	25.9804	25.8469	25.7302	25.8093	25.843	0.479315	0.0282117	0.413302	0.0160666
D3Z191	Tmem106b	Transmembrane protein 106B (Fragment)	26.4223	26.17	26.0319	25.4515	25.379	25.3969	25.1584	25.1405	25.4865	-0.428272	0.0262945	-0.438751	0.0524606
D3Z1J5	Palld	Palladin (Fragment)	23.6806	24.8213	24.2626	NA	18.8593	20.9196	20.8255	21.7684	20.7531	NA	NA	-2.63165	0.00846957
D3Z2E7	Ifi207	Interferon-activated gene 207	NA	NA	NA	NA	NA	NA	20.3144	20.1146	19.7494	NA	NA	NA	NA
D3Z2H9	Tpm3-rs7	Tropomyosin 3, related sequence 7	31.6118	31.5761	31.3866	29.0097	28.7725	28.8148	28.4805	28.4545	28.6097	-2.28851	0.000156406	-2.50246	5.09425e-05
D3Z2K2	Mrps14	28S ribosomal protein S14, mitochondrial	21.7803	21.6907	21.1722	24.5827	24.7671	24.3247	24.7634	24.6402	24.4499	3.38106	0.000773273	3.5776	0.000275871
D3Z325	Tnfaip8	Tumor necrosis factor alpha-induced protein 8	23.863	24.3799	23.3673	24.1086	23.6953	24.0436	23.8611	23.9812	23.9581	0.449757	0.256559	0.570919	0.148829
D3Z390	Bicd2	Protein bicaudal D homolog 2	24.3181	24.603	23.8724	20.4981	17.2895	NA	NA	NA	NA	NA	NA	NA	NA
D3Z3D6	Polr1c	DNA-directed RNA polymerases I and III subunit RPAC1	22.8452	22.8334	22.8774	22.7583	22.5445	22.5737	21.771	22.3892	22.4168	0.144153	0.0557211	-0.15219	0.533857
D3Z3F1	Fip1l1	FIP1-like 1 protein (Fragment)	25.0549	25.0332	25.2784	24.6866	25.5735	25.1778	24.422	24.3603	24.3686	0.394437	0.301413	-0.231007	0.0667082
D3Z3F8	Spg20	Spastic paraplegia 20, spartin (Troyer syndrome) homolog (human)	27.4432	27.38	27.0293	24.5476	24.73	24.1091	24.6111	24.3748	24.6504	-2.4513	0.00181661	-2.23127	0.000392112
D3Z3N4	Hnrnph3	Heterogeneous nuclear ribonucleoprotein H3	23.9009	23.5387	23.5362	22.6003	22.3985	22.3867	22.4352	22.2121	22.2701	-0.826097	0.00577912	-0.8453	0.00500634
D3Z3P8	Akr1c6	Estradiol 17 beta-dehydrogenase 5 (Fragment)	23.2502	22.8469	22.999	28.1897	26.3056	28.1648	28.3288	28.2509	28.2816	4.89198	0.00342737	5.76254	1.77902e-05
D3Z3S1	Preb	Prolactin regulatory element-binding protein	25.8068	25.726	25.8303	26.9765	26.8688	26.8158	26.7329	26.5719	26.7845	1.46995	0.000156457	1.41624	0.000132238
D3Z456	Mrpl3	39S ribosomal protein L3, mitochondrial	24.3484	24.159	23.7929	24.816	25.0761	24.8385	24.8468	24.5742	24.8441	1.18075	0.00825337	1.16242	0.00500404
D3Z4J5	Get4	Golgi to ER traffic protein 4 homolog (Fragment)	25.9253	26.0548	25.8611	25.5931	25.4939	25.4894	25.1014	25.0688	24.939	-0.0509495	0.538182	-0.403202	0.0137209
D3Z4U0	Zranb2	Zinc finger Ran-binding domain-containing protein 2	25.6549	24.6982	25.5786	25.7167	25.9121	25.826	24.9162	25.046	25.1198	0.878305	0.0673993	0.224195	0.529762
D3Z5B1	Zbed5	Zinc finger, BED type-containing 5 (Fragment)	27.7615	27.4438	27.2626	29.9001	29.6881	28.7966	29.8	29.7176	29.2302	2.34299	0.00705918	2.6008	0.000941478
D3Z5H3	Sec11c	Signal peptidase complex catalytic subunit SEC11	22.082	22.0045	22.3633	23.1345	22.6381	23.8136	22.9461	22.8072	22.3851	1.41615	0.0231643	1.07038	0.0106477
D3Z5J3	Sorbs1	Sorbin and SH3 domain-containing protein 1	18.9762	19.7678	NA	21.1698	21.6172	21.666	20.5509	20.6111	19.6048	NA	NA	NA	NA
D3Z600	Pex5	PTS1-BP	25.0696	25.1681	24.9617	26.4108	26.2485	26.2984	25.6607	25.4171	25.7522	1.62342	0.000215323	1.05104	0.00163372
D3Z6W1	Map6	Microtubule-associated protein 6	25.5477	25.2223	25.1483	21.8686	21.7253	22.4971	22.7055	22.3227	22.6549	-2.90512	0.00130541	-2.23756	0.000498219
D3Z7B5	Cip2a	Protein CIP2A	27.0995	27.1036	27.5421	27.3933	27.6679	27.0769	26.5519	26.5851	26.47	0.501592	0.142454	-0.20524	0.29031
D3Z7J7	Dohh	Deoxyhypusine hydroxylase (Fragment)	23.7212	23.6589	23.6038	21.8957	21.5792	21.7315	19.4959	19.9878	20.114	-1.55521	0.000209286	-3.28787	0.000253566
D3Z7P3	Gls	Glutaminase kidney isoform, mitochondrial	27.9915	27.8089	28.1149	25.8408	25.9647	25.7825	24.9982	25.2978	25.6269	-1.73848	0.000736302	-2.15664	0.000987814
D3Z7X0	Acad12	Acyl-Coenzyme A dehydrogenase family, member 12	NA	NA	NA	22.5866	22.8885	22.5568	24.1954	23.9049	23.9191	NA	NA	NA	NA
D4AFX7	Dnajc13	DnaJ heat shock protein family (Hsp40) member C13	28.6975	28.6269	28.7154	27.4154	27.3658	27.5226	27.1561	27.4399	27.4664	-0.874675	0.000384006	-0.818276	0.0023994
D6RGM3	Eml2	Echinoderm microtubule-associated protein-like 2	24.239	24.046	23.6095	22.5781	21.4331	22.5601	22.9306	22.7881	22.9587	-1.40376	0.0350996	-0.564868	0.0497083
D6RGM8	Tm9sf1	Transmembrane 9 superfamily member	24.3326	24.482	24.2125	22.9594	22.4113	22.5845	22.4098	22.4103	22.5581	-1.31998	0.00299358	-1.37547	0.000398219
D9J2V6	Pbx1	Pre-B-cell leukemia transcription factor 1	24.3504	24.0515	23.4626	NA	NA	19.4265	NA	NA	NA	NA	NA	NA	NA
E0CX53	Tbc1d4	TBC1 domain family member 4	30.1022	29.9507	30.3991	28.9085	28.3667	28.6774	28.5087	28.687	28.667	-1.12916	0.00726463	-1.02225	0.00377732
E0CXB5	Pttg1ip	Pituitary tumor-transforming gene 1 protein-interacting protein (Fragment)	24.2493	24.4075	24.0052	26.1277	26.1847	26.1724	25.1484	25.4554	25.3025	2.31159	0.000427917	1.58889	0.00112437
E0CXB9	Ctnna2	Alpha N-catenin	25.319	25.274	25.6191	21.0917	22.0512	19.3677	18.4797	NA	19.3022	-4.19654	0.0129253	NA	NA
E0CYA3	Ephb3	Receptor protein-tyrosine kinase	26.9533	26.8889	27.1057	22.9686	22.6498	22.8799	24.228	24.2449	24.2828	-3.77925	7.80772e-05	-2.22323	4.79419e-05
E0CYH0	Wtap	Female-lethal(2)D homolog	24.7582	24.4567	24.2178	23.2866	23.0714	23.3672	21.9817	22.5424	22.6874	-0.865209	0.011125	-1.56624	0.0062321
E0CYH4	Wdr26	WD repeat-containing protein 26 (Fragment)	24.6216	24.8697	25.129	24.807	24.7964	24.6551	23.769	24.1727	23.8601	0.250066	0.248358	-0.431975	0.115717
E0CYV0	Pcmt1	Protein-L-isoaspartate O-methyltransferase	27.1701	27.0833	27.1763	26.1144	26.0278	26.3844	26.2655	26.2141	26.272	-0.597057	0.00820265	-0.385189	0.000505262
E0CYX9	Ccdc127	Coiled-coil domain-containing protein 127 (Fragment)	25.1394	24.6353	24.4755	26.8869	25.7831	26.5749	26.4828	26.5417	26.875	2.03554	0.00896794	2.39058	0.00107326
E0CZ04	Ggact	Gamma-glutamylaminecyclotransferase (Fragment)	22.3885	23.105	22.1771	22.2445	21.2263	22.3692	22.0848	21.9267	22.3442	-0.239568	0.647791	0.0692286	0.848285
E0CZ22	Mroh1	Maestro heat-like repeat family member 1	25.7014	25.5555	25.6637	23.4363	22.9541	23.0736	23.5643	23.5588	23.533	-2.11492	0.000443605	-1.58071	3.15893e-05
E0CZD9	Zfpl1	Zinc finger protein-like 1 (Fragment)	26.8537	26.4166	25.1713	26.0607	24.5464	26.5257	25.4922	26.0443	26.5042	-0.0656382	0.941865	0.373871	0.578677
E0CZE8	Tmbim6	Bax inhibitor 1 (Fragment)	23.6183	23.6308	24.2712	24.301	23.7479	24.2809	24.0933	24.4718	24.274	0.640531	0.0957168	0.9471	0.0255356
E9PU93	Ash2l	Set1/Ash2 histone methyltransferase complex subunit ASH2	24.8805	24.7862	25.415	24.219	23.9445	24.9765	25.3469	25.5571	25.606	-0.276557	0.518454	0.983614	0.0144338
E9PUD2	Dnm1l	Dynamin-1-like protein	29.9362	29.8756	30.0971	30.3102	30.2738	30.2993	30.4195	30.4144	30.4464	0.695455	0.00213239	0.964642	0.000459876
E9PUH7	Nfix	Nuclear factor 1	28.2665	28.1351	27.6397	26.3086	26.4659	25.9359	25.8008	25.7908	25.9904	-1.40631	0.010913	-1.64557	0.00223
E9PUK6	Srrm1	Serine/arginine repetitive matrix protein 1	25.7027	25.5988	25.1261	26.1168	26.0608	26.0103	25.409	25.3337	25.6219	0.957411	0.0112266	0.486461	0.0762794
E9PUU4	Gemin5	Gem-associated protein 5	24.6011	24.2208	24.5663	25.2907	25.0766	25.044	24.2827	24.3249	24.442	1.04496	0.00349395	0.394563	0.0398159
E9PUW7	Xpo7	Exportin-7	27.4257	27.0309	26.8358	27.5038	26.621	27.5412	27.4462	27.37	27.3951	0.495176	0.224158	0.813806	0.0121356
E9PUY1	Mrps12	28S ribosomal protein S12, mitochondrial (Fragment)	NA	NA	NA	24.3917	24.8422	24.1496	24.0817	23.9944	24.4325	NA	NA	NA	NA
E9PV38	Ces2g	Carboxylic ester hydrolase	27.3051	27.3377	27.5647	25.0499	25.0048	25.4729	23.9466	24.1593	24.2927	-1.85602	0.00142093	-2.76218	0.000149096
E9PV41	Diaph1	Protein diaphanous homolog 1	25.4237	25.4809	25.4342	24.3039	24.3925	24.8132	24.6982	24.7723	24.8942	-0.572397	0.036382	-0.150505	0.0713256
E9PV44	Atpif1	ATP synthase F1 subunit epsilon	26.3833	26.7317	26.8259	26.7708	26.1062	26.7336	25.2803	25.1805	24.9624	0.260526	0.365273	-0.998397	0.00803258
E9PV45	Usp24	Ubiquitinyl hydrolase 1	23.7986	23.6184	24.129	24.1238	23.667	24.559	24.7685	24.8578	24.8865	0.638594	0.107819	1.49645	0.0014245
E9PVA8	Gcn1	eIF-2-alpha kinase activator GCN1	33.2361	33.1884	33.1436	32.5223	32.66	32.3965	32.2301	32.0942	32.3131	-0.292438	0.071839	-0.46939	0.00276325
E9PVN6	Gm20498	Cytochrome c oxidase assembly protein COX16 homolog, mitochondrial	27.0876	27.07	27.2277	28.0514	27.7321	27.9991	27.3347	26.9806	27.2187	1.16974	0.000764032	0.55705	0.0125284
E9PVS5	Immt	MICOS complex subunit MIC60 (Fragment)	NA	NA	NA	23.7012	22.9213	23.3933	25.9275	24.3734	26.4569	NA	NA	NA	NA
E9PW20	Chtop	Chromatin target of PRMT1 protein	24.7919	24.5239	24.3467	25.4816	26.2127	25.5742	24.7167	24.3801	24.1767	1.57264	0.0112921	0.377834	0.158809
E9PW43	Gm10320	Predicted pseudogene 10320	27.994	28.0605	28.1049	29.0665	28.8482	28.9296	28.7214	28.6729	28.5745	1.26563	0.000229426	1.11064	0.000293103
E9PWB1	Phldb1	Pleckstrin homology-like domain family B member 1	24.8118	24.6841	24.8189	25.2104	25.2788	25.416	25.5234	25.3382	25.3121	0.90076	0.00148735	1.12713	0.000485927
E9PWD4	Trmt1	tRNA (guanine(26)-N(2))-dimethyltransferase	25.424	25.3642	25.6436	24.9825	24.9391	24.9615	24.4237	24.5311	24.7039	-0.145598	0.216772	-0.416859	0.0295538
E9PWE8	Dpysl3	Dihydropyrimidinase-related protein 3	31.3313	31.3004	31.3453	27.8528	27.9218	27.6965	26.9238	26.4091	26.3489	-3.13133	0.000105601	-4.25755	0.000125878
E9PWG6	Ncapg	Non-SMC condensin I complex, subunit G	25.6186	25.8261	25.8212	21.3591	21.124	21.5455	NA	18.808	NA	-4.04178	0.000120194	NA	NA
E9PWH3	Apbb2	Amyloid beta precursor protein-binding family B member 2	23.4492	23.4204	24.0512	22.3315	22.693	22.6334	23.1622	23.1763	23.1404	-0.71701	0.0661985	0.0268783	0.913613
E9PWM3	Armcx4	Armadillo repeat-containing, X-linked 4	19.5334	20.3652	20.3752	21.1902	21.5202	21.795	20.7723	20.9388	20.7416	1.7812	0.0130339	1.23382	0.0205221
E9PWQ3	Col6a3	Collagen, type VI, alpha 3	31.8346	31.7845	32.0403	33.7244	33.6987	33.7268	32.754	32.7752	32.7802	2.20079	0.000185414	1.39082	0.00026986
E9PX30	Map4k5	Mitogen-activated protein kinase kinase kinase kinase 5	22.8349	23.1098	23.1942	NA	20.9459	19.9413	NA	NA	NA	NA	NA	NA	NA
E9PX46	Sgce	Epsilon-sarcoglycan	24.0475	25.7141	24.7275	22.1571	23.5379	22.6	23.8934	23.7779	23.9102	-1.69403	0.0850598	-0.461687	0.435954
E9PX53	Ppp4r1	Serine/threonine-protein phosphatase 4 regulatory subunit 1	24.6289	24.4148	24.6124	23.9754	23.7003	23.6615	22.6468	22.3537	23.0757	-0.402338	0.0270804	-1.35241	0.00522883
E9PX59	Samd9l	Sterile alpha motif domain-containing protein 9-like	22.6032	22.594	21.9201	18.0234	17.4499	18.8373	19.0987	18.3727	19.0741	-3.89826	0.00274814	-3.01644	0.00164458
E9PXG9	Vps53	Vacuolar protein sorting-associated protein 53 homolog	23.4459	22.0852	23.6769	22.808	23.1974	22.9643	22.2005	22.7275	22.8241	0.291166	0.636123	0.0221873	0.972295
E9PXX7	Txndc5	Thioredoxin domain-containing protein 5	30.894	30.7796	30.6964	30.8468	30.7197	30.8717	30.5976	30.4257	30.4309	0.393402	0.00442918	0.202243	0.0731191
E9PXY8	Usp7	Ubiquitin carboxyl-terminal hydrolase 7	27.8566	27.8429	27.8762	27.246	27.0763	27.2785	26.9658	26.8531	26.8767	-0.287688	0.00369626	-0.452552	0.000887454
E9PY39	Gm20431	Predicted gene 20431	32.7543	32.3378	32.5152	32.1368	31.6254	31.858	31.8121	32.287	32.2371	-0.291711	0.170525	0.083816	0.698391
E9PYF4	Lmo7	LIM domain only 7	23.439	23.1909	23.1136	NA	20.873	18.9893	20.0621	NA	NA	NA	NA	NA	NA
E9PYH0	Vcan	Versican core protein	26.6287	26.6032	26.4912	22.7209	23.1136	22.7905	23.4772	22.5804	23.0227	-3.32871	0.000309663	-3.04008	0.000839817
E9PYH2	Acot7	Cytosolic acyl coenzyme A thioester hydrolase	29.5347	29.414	29.5643	28.836	28.9424	28.9604	29.0402	29.1802	29.1894	-0.22073	0.0679501	0.139762	0.101859
E9PYI8	Usp14	Ubiquitin carboxyl-terminal hydrolase	28.8917	28.824	28.598	28.7851	28.777	28.6561	28.3676	28.3479	28.4424	0.338809	0.0449624	0.122226	0.255777
E9PYJ6	Focad	Focadhesin	23.4307	23.1426	23.4564	23.32	23.0855	23.3665	22.2857	22.4644	22.4581	0.28471	0.0812099	-0.433022	0.0235057
E9PYK3	Parp4	Protein mono-ADP-ribosyltransferase PARP4	21.8394	22.3058	22.0177	22.1132	22.0553	21.6565	21.0214	22.0592	21.838	0.258034	0.330084	0.0927042	0.819629
E9PYT0	Arhgap5	Rho GTPase-activating protein 5	24.22	24.0242	23.8786	22.0679	23.359	22.2726	22.4287	21.3489	21.836	-1.10379	0.0912911	-1.66227	0.0106262
E9PYX3	Mark2	Non-specific serine/threonine protein kinase	26.0999	26.067	25.8798	25.2662	25.2804	24.9994	24.7122	24.6206	24.6712	-0.462939	0.0330493	-0.840064	0.000754264
E9PYX6	Sorbs1	Sorbin and SH3 domain-containing protein 1	NA	NA	NA	22.2065	21.5255	20.5267	21.1592	19.5641	NA	NA	NA	NA	NA
E9PZ06	Slc26a2	Sulfate transporter (Fragment)	22.2689	21.8957	22.3358	23.7149	21.7465	24.0503	23.3094	23.5689	23.5832	1.37442	0.150814	1.82787	0.000837593
E9PZ21	Rbms1	RNA-binding motif, single-stranded-interacting protein 1	27.9517	27.8419	28.0646	26.799	26.7178	26.7962	26.5308	26.4026	26.382	-0.811095	0.00101867	-1.00674	0.000699332
E9PZ88	Man2c1	Alpha-mannosidase	20.6249	22.2098	22.3213	22.0506	21.7294	22.5056	22.547	22.8947	22.9316	0.747178	0.317997	1.57995	0.0640027
E9PZ92	Exoc5	Exocyst complex component 5	25.6878	25.6492	26.1289	24.9901	24.3587	24.9736	25.0882	25.0438	24.999	-0.677201	0.062759	-0.270795	0.190896
E9PZF0	Gm20390	Nucleoside diphosphate kinase	34.3077	34.9235	35.0525	33.8699	33.8808	34.0107	33.4437	33.3884	33.4364	-0.470098	0.160169	-0.830911	0.0347926
E9PZJ8	Ascc3	Activating signal cointegrator 1 complex subunit 3	24.5996	24.9436	25.1015	24.1116	23.7067	24.1	23.6486	23.4594	23.5468	-0.53813	0.0633423	-0.822458	0.0121209
E9Q0A7	Oxr1	Oxidation resistance protein 1	26.5127	26.2106	26.185	29.522	30.6083	30.1277	30.1323	30.1954	30.0813	4.1539	0.00132395	4.34107	2.90858e-05
E9Q0J2	Ralgapb	Ral GTPase-activating protein subunit beta	27.2186	27.1171	27.4912	26.9776	26.9863	27.0299	26.5747	26.5741	26.6532	0.0929777	0.518949	-0.167459	0.243039
E9Q0S6	Tns1	Tensin 1	27.6048	28.0445	28.2165	27.0814	27.2453	27.3641	27.6777	27.7304	27.6767	-0.35431	0.213101	0.247184	0.301261
E9Q0T0	Ppt2	Lysosomal thioesterase PPT2 (Fragment)	23.0399	23.1591	22.715	24.1294	24.2128	24.7824	24.2766	23.8791	24.1453	1.77418	0.00471792	1.63646	0.00165212
E9Q0X4	Col16a1	Collagen alpha-1(XVI) chain	24.2354	24.2795	24.0345	23.8167	23.5722	23.1802	22.92	23.2492	23.0634	-0.289428	0.25526	-0.598117	0.0125787
E9Q109	Nip7	60S ribosome subunit biogenesis protein NIP7 homolog	24.678	24.3669	24.7893	25.1582	26.4231	25.3895	24.0975	23.78	24.0456	1.41622	0.0482197	-0.129539	0.476792
E9Q137	Tex264	Testis-expressed protein 264 homolog	25.8013	26.0116	25.6789	26.8667	26.7981	26.7734	26.925	26.8907	26.9844	1.35276	0.00102104	1.61023	0.000362606
E9Q175	Myo6	Unconventional myosin-6	23.8262	23.7162	24.0046	24.9537	24.8171	24.5224	25.5598	25.5393	25.5607	1.2861	0.00327104	2.21178	8.55068e-05
E9Q179	Grsf1	G-rich sequence factor 1	22.732	22.5141	22.8467	23.3407	23.7397	23.3579	23.4695	23.3894	22.6847	1.15247	0.00809673	0.991073	0.030575
E9Q1G8	Septin7	Septin	31.6526	31.5787	31.4184	30.1307	30.149	29.9485	29.7519	29.7357	29.8122	-1.1032	0.00165555	-1.27581	0.000190336
E9Q1P8	Irf2bp2	Interferon regulatory factor 2-binding protein 2	25.3764	25.4061	24.6501	24.0963	24.2964	24.0528	23.3921	23.0055	24.6359	-0.625033	0.104463	-0.958881	0.174181
E9Q265	Sumf1	Formylglycine-generating enzyme	27.0557	26.7654	26.3652	26.0013	25.8568	25.8639	25.6584	25.6288	25.8531	-0.45079	0.107299	-0.507808	0.0810547
E9Q289	Acbd4	Acyl-Coenzyme A-binding domain-containing 4	17.6583	21.0679	19.8324	26.2571	26.3179	26.2335	26.372	26.0165	26.5069	7.12058	0.0051848	7.28642	0.00377732
E9Q2E4	Hectd4	HECT domain E3 ubiquitin protein ligase 4	23.8922	23.6008	23.818	25.0185	24.5809	24.0548	25.0707	25.1658	25.0756	1.15173	0.0254788	1.84121	0.000151286
E9Q2H1	Ubr5	E3 ubiquitin-protein ligase UBR5	21.4605	22.2741	22.0573	23.6413	22.5845	23.8833	23.084	23.6688	23.5309	1.8097	0.0255315	2.00478	0.00514069
E9Q2X6	Smc4	Structural maintenance of chromosomes protein	25.6045	25.4476	25.218	23.8807	24.9386	21.5959	21.1582	18.2926	NA	-1.58098	0.228731	NA	NA
E9Q317	Sap18	18 kDa Sin3-associated polypeptide	27.1175	27.3921	27.4252	26.3084	26.2905	26.3597	25.6532	25.5574	25.6155	-0.621404	0.0107478	-1.19542	0.00110549
E9Q360	Ints10	Integrator complex subunit 10	24.0947	24.0487	24.4502	24.0066	24.0602	23.722	23.4758	23.6291	23.7204	0.102378	0.634311	-0.0819636	0.630264
E9Q368	Tarbp1	TAR RNA-binding protein 1	22.8618	22.8076	22.6456	25.0268	24.4002	25.1689	24.2215	24.1345	24.271	2.46429	0.00130541	1.94484	7.13393e-05
E9Q3B1	Rcbtb2	RCC1 and BTB domain-containing protein 2	23.547	23.0798	22.5278	22.7437	22.6218	22.4542	23.0671	22.9912	24.2974	-0.0743112	0.840883	0.907832	0.168733
E9Q3E1	Aldh3b2	Aldehyde dehydrogenase family 3 member B2	29.3169	29.1282	29.4897	28.5798	28.3892	28.5171	28.8113	28.942	28.759	-0.445562	0.0219485	0.0333289	0.81197
E9Q3F3	Efemp2	EGF-containing fibulin-like extracellular matrix protein 2 (Fragment)	24.7319	28.3888	24.8106	21.2157	22.9904	25.4449	20.7922	21.4961	21.1619	-2.3895	0.277209	-4.31955	0.0331918
E9Q3G8	Nup153	Nucleoporin 153	24.3667	24.1436	24.4956	23.9224	23.6419	23.4884	23.4308	23.3757	23.5139	-0.280453	0.172739	-0.3877	0.0279707
E9Q3I4	Itsn1	Intersectin-1	28.7719	28.1376	28.567	26.5476	25.3129	26.2483	25.8961	26.1243	26.0411	-2.08528	0.01075	-1.96418	0.00120605
E9Q3L2	Pi4ka	Phosphatidylinositol 4-kinase alpha	25.7113	26.0284	27.1015	25.3689	23.7182	25.2916	24.8647	24.8184	25.008	-1.11681	0.200043	-0.875837	0.131008
E9Q3N0	Recql	ATP-dependent DNA helicase	24.26	24.2012	24.5522	23.75	23.4366	23.6243	23.0442	22.4661	22.9648	-0.363507	0.0609137	-1.00527	0.0127935
E9Q3W1	Csnk1a1	Casein kinase I isoform alpha	27.0423	27.3694	27.6626	25.1821	25.1149	25.2638	20.9607	24.7294	24.8568	-1.80051	0.00228961	-3.33498	0.0752922
E9Q3X0	Mvp	Major vault protein	31.0516	30.9923	31.0377	30.9819	30.8637	30.9313	31.5386	31.5632	31.5403	0.269097	0.000266976	1.0277	1.59765e-05
E9Q3Z5	Svil	Supervillin	27.0858	27.0771	26.8831	24.9736	24.6102	24.2647	24.6293	24.2483	24.4329	-2.02853	0.00205028	-2.07103	0.000307869
E9Q411	Nbas	Neuroblastoma-amplified sequence	24.0374	24.0371	24.1327	24.3367	24.2978	24.3717	24.0582	24.2408	24.2801	0.636935	0.000749917	0.631455	0.00221244
E9Q449	Dennd4c	DENN domain-containing protein 4C	22.2977	22.6288	22.2436	21.8497	22.9542	22.6818	23.3358	22.9691	22.874	0.475843	0.324915	1.17712	0.00625969
E9Q456	Tpm1	Tropomyosin alpha-1 chain	28.2044	27.9454	27.4751	26.8477	26.7544	26.6526	26.6047	26.4833	26.6885	-0.752751	0.0380386	-0.775324	0.0297683
E9Q481	Ppp4r3a	Serine/threonine-protein phosphatase 4 regulatory subunit 3A	23.8498	23.0701	24.1617	23.6446	23.7867	23.6581	23.0972	23.3505	23.4563	0.37325	0.362208	0.114952	0.769348
E9Q496	Use1	USE1-like protein	22.1021	21.9917	21.3854	22.4313	24.1033	22.1277	22.8247	22.498	22.5896	1.43166	0.132599	1.31854	0.00851742
E9Q4G8	Alcam	Activated leukocyte cell adhesion molecule	24.8663	25.0033	24.2203	20.9319	20.6483	22.8901	22.8589	19.9471	20.7905	-2.83591	0.0290088	-2.99028	0.0385491
E9Q4K3	Bcat1	Branched-chain-amino-acid aminotransferase	27.7501	27.6319	27.8824	24.0191	23.5026	24.2246	23.0434	23.64	23.7283	-3.46872	0.000445677	-3.77672	0.000280574
E9Q4K7	Kif13b	Kinesin family member 13B	24.3871	24.1476	24.1491	25.4085	25.5229	25.413	25.5785	25.6809	25.4552	1.59087	0.000568703	1.85115	0.000230816
E9Q4M2	Lipe	Hormone-sensitive lipase	26.5142	26.9082	27.9101	32.2985	32.5521	32.4219	32.819	32.8019	32.8818	5.684	0.000942638	6.23087	0.000421012
E9Q4P1	Wdfy1	WD repeat and FYVE domain-containing protein 1	26.9911	26.7738	26.9846	23.9662	23.9426	24.7204	25.0582	25.1577	25.09	-2.33611	0.00250499	-1.30702	0.000239425
[truncated: 3,715 more rows]

## Sheet: Table S3
			log2 (intensities)									log2 (FoldChanges) and FDR
[truncated: 451 more rows]

## Sheet: Table S4
			log2 (intensities)									log2 (FoldChanges) and FDR
[truncated: 913 more rows]

[truncated: 8 more sheets: Table S5, Table S6, Table S7, Table S8, Table S9, Table S10, Table S11, Table S12]
