# Supplementary material for: Unveiling the dynamics of acetylation and phosphorylation in SGBS and 3T3-L1 adipogenesis
Source: iScience. 2024 Apr 10;27(6):109711. doi: 10.1016/j.isci.2024.109711 (PMC11152682; doi:10.1016/j.isci.2024.109711)
Supplement: Table S4. Supplementary tables transcriptome data, related to Figure 1 and 2 [file mmc4.xlsx]

## Sheet: Description
Table	Description
Table S1	Summary of Log2(FCs) and FDRs for all reliably quantified transcripts, human SGBS

## Sheet: Table S1
			log2 (intensities)																												log2 (FoldChanges) and FDR
			day 0				6 hours				day 1				day 2				day 4				day 8				day 12
Ensembl Gene ID	Gene	Description	rep 1	rep 2	rep 3	rep 4	rep 1	rep 2	rep 3	rep 4	rep 1	rep 2	rep 3	rep 4	rep 1	rep 2	rep 3	rep 4	rep 1	rep 2	rep 3	rep 4	rep 1	rep 2	rep 3	rep 4	rep 1	rep 2	rep 3	rep 4	d0_6h_log2FC	d0_6h_padj	d0_d1_log2FC	d0_d1_padj	d0_d2_log2FC	d0_d2_padj	d0_d4_log2FC	d0_d4_padj	d0_d8_log2FC	d0_d8_padj	d0_d12_log2FC	d0_d12_padj
ENSG00000000003	TSPAN6	tetraspanin 6 [Source:HGNC Symbol;Acc:HGNC:11858]	10.3354	10.4695	10.0014	10.3343	9.97849	10.2702	10.2573	10.6926	11.5405	12.1202	11.4957	11.9353	11.6933	11.8113	11.7647	11.9975	11.1935	11.49	11.3415	11.4642	12.0473	11.9489	11.4694	12.006	12.2125	12.3756	12.2734	12.0461	-0.00478119	0.993772	1.51972	5.43146e-10	1.55688	1.2552e-16	1.10898	2.97331e-10	1.64741	1.87432e-15	1.98462	1.25509e-31
ENSG00000000005	TNMD	tenomodulin [Source:HGNC Symbol;Acc:HGNC:17757]	1.77201	1.41709	1.37847	1.45287	1.40347	1.5299	1.39927	1.40673	1.54169	1.53962	1.84591	1.49234	3.85295	1.50324	3.20673	2.90581	2.20249	3.16527	3.62122	2.3251	6.90957	7.3473	7.13832	7.25349	8.31453	8.34965	8.37383	8.05882	NA	NA	NA	NA	NA	NA	NA	NA	9.91291	1.60688e-18	11.1748	8.97846e-25
ENSG00000000419	DPM1	dolichyl-phosphate mannosyltransferase subunit 1, catalytic [Source:HGNC Symbol;Acc:HGNC:3005]	11.5219	11.5377	11.637	11.8992	11.345	11.5768	11.3151	11.4609	10.6536	10.975	10.5112	11.1206	11.0033	10.5685	10.9747	11.2008	11.3351	11.4811	11.2542	11.2424	11.3375	11.2585	10.8844	11.1135	11.651	11.1731	11.2033	11.0956	-0.283679	0.350292	-0.90217	0.000540475	-0.764841	0.00173441	-0.357399	0.0692596	-0.530267	0.0149153	-0.405988	0.093542
ENSG00000000457	SCYL3	SCY1 like pseudokinase 3 [Source:HGNC Symbol;Acc:HGNC:19285]	9.48436	9.39889	9.50587	9.8866	9.85992	9.75861	9.9721	9.85436	9.92326	9.83385	9.65808	9.92905	9.69502	9.12297	9.62602	9.998	9.34078	9.92781	10.1398	10.3803	10.2011	10.1902	10.118	10.3884	10.2696	10.1048	10.4147	10.4968	0.252133	0.523933	0.220387	0.554455	0.0352288	0.951294	0.425051	0.245429	0.675289	0.00272933	0.761044	0.000633564
ENSG00000000460	C1orf112	chromosome 1 open reading frame 112 [Source:HGNC Symbol;Acc:HGNC:25565]	8.10023	8.55017	9.10845	8.86868	7.38738	6.48526	8.54267	8.46097	7.93209	7.65141	7.7571	8.21504	7.58684	7.15751	7.76848	8.02897	7.04485	7.87811	8.11984	7.8384	8.07779	7.94332	7.71543	7.93852	8.19524	8.232	8.22668	7.87924	-0.886504	0.252638	-0.972111	0.0148379	-1.22216	0.00221677	-1.0894	0.00782526	-0.911569	0.00827307	-0.682013	0.0573332
ENSG00000000938	FGR	FGR proto-oncogene, Src family tyrosine kinase [Source:HGNC Symbol;Acc:HGNC:3697]	1.4389	1.43248	1.72759	2.5744	1.41492	1.93943	1.75673	2.05303	1.59238	3.46724	1.52227	2.63723	1.51565	1.90218	2.35249	1.52915	6.48654	3.80612	5.40553	3.64368	8.94259	7.26279	8.49547	8.90026	10.0893	9.36743	9.80342	9.5598	NA	NA	NA	NA	NA	NA	5.36114	0.000187703	8.95578	3.23177e-28	10.2514	5.13605e-47
ENSG00000000971	CFH	complement factor H [Source:HGNC Symbol;Acc:HGNC:4883]	11.4732	12.1063	11.556	11.6459	11.6528	12.0888	11.6869	11.4534	12.5658	12.8916	12.1242	12.3044	12.1612	12.4302	11.9323	12.1007	11.5005	11.2963	11.6177	11.2859	13.3104	13.202	12.5117	11.8386	13.3655	13.3132	13.1679	11.8085	-0.020664	0.97272	0.762374	0.00732599	0.429302	0.0950533	-0.311344	0.245047	1.14326	0.000944101	1.33777	8.35965e-05
ENSG00000001036	FUCA2	alpha-L-fucosidase 2 [Source:HGNC Symbol;Acc:HGNC:4008]	11.8648	12.1594	12.2844	12.4493	11.9281	12.0558	12.3574	12.3686	11.4919	11.5773	11.5393	11.9213	11.2023	10.9784	11.4983	11.6694	11.3216	11.186	11.3784	11.5091	11.4187	11.2286	11.2648	11.4943	11.3046	11.4526	11.4354	11.4115	-0.0557633	0.918954	-0.632625	0.0167977	-0.906071	0.000583821	-0.901199	2.15628e-06	-0.893666	6.02451e-06	-0.866794	2.90678e-06
ENSG00000001084	GCLC	glutamate-cysteine ligase catalytic subunit [Source:HGNC Symbol;Acc:HGNC:4311]	10.0028	10.4881	10.4515	10.5251	10.7593	10.798	10.9492	10.5662	11.2236	10.9372	11.0776	11.2776	11.7231	11.7391	11.6761	11.7209	12.237	12.3133	12.0788	12.0339	12.1541	12.04	11.7456	12.0669	12.4826	12.5057	12.167	12.2276	0.362283	0.262348	0.73172	0.00212745	1.34952	7.22678e-13	1.84249	3.08031e-26	1.6837	4.63422e-18	2.01883	1.18946e-27
ENSG00000001167	NFYA	nuclear transcription factor Y subunit alpha [Source:HGNC Symbol;Acc:HGNC:7804]	11.979	11.7491	11.6058	11.689	11.7812	11.8334	11.3476	11.4225	11.4262	11.8326	11.3032	11.652	11.9743	11.8904	11.6709	11.9084	12.2819	11.8395	12.1622	12.2601	12.1068	12.2432	11.8711	12.0257	11.9742	11.9459	11.8835	11.9194	-0.203528	0.5467	-0.245787	0.443122	0.0741508	0.80378	0.384651	0.0667706	0.310357	0.143454	0.146502	0.470037
ENSG00000001460	STPG1	sperm tail PG-rich repeat containing 1 [Source:HGNC Symbol;Acc:HGNC:28070]	8.29009	8.46231	8.39938	8.54027	8.36695	7.48317	7.85599	6.77968	5.07944	7.7327	7.82172	7.52519	6.85479	7.65046	7.50059	7.66048	7.33336	7.81551	8.20608	7.9951	8.08392	8.06487	8.89313	8.79917	8.62728	8.91317	9.15282	8.89463	-0.848919	0.115358	-1.23886	0.0775656	-1.1469	0.000690505	-0.645681	0.0641886	0.0931678	0.873284	0.520611	0.0446717
ENSG00000001461	NIPAL3	NIPA like domain containing 3 [Source:HGNC Symbol;Acc:HGNC:25233]	12.4965	12.3021	12.4456	12.735	12.1958	12.3572	12.2654	11.7441	11.2794	11.6589	11.5301	11.1691	11.3963	11.5	11.6544	11.1231	11.1197	11.6429	11.3301	11.2095	10.9279	11.4431	11.5051	11.5652	11.0916	11.2512	11.5835	11.4191	-0.407183	0.162623	-1.17845	1.97935e-08	-1.15452	4.7636e-09	-1.22697	2.51763e-11	-1.17616	2.28207e-08	-1.23177	5.27062e-11
ENSG00000001497	LAS1L	LAS1 like, ribosome biogenesis factor [Source:HGNC Symbol;Acc:HGNC:25726]	12.3002	11.9641	11.7322	11.5696	11.8551	11.7317	11.5066	11.2874	11.3656	11.4424	10.9589	11.1632	11.1565	11.3247	10.9423	10.8501	11.8074	11.1905	11.4114	11.3956	11.8532	11.8053	11.4146	11.5705	11.9702	11.6981	11.5763	11.2724	-0.366144	0.261968	-0.746612	0.00333173	-0.904545	2.87911e-05	-0.479577	0.0768396	-0.260467	0.395616	-0.302317	0.317856
ENSG00000001561	ENPP4	ectonucleotide pyrophosphatase/phosphodiesterase 4 [Source:HGNC Symbol;Acc:HGNC:3359]	0.858645	0.85861	0.858348	0.858867	0.858516	0.859465	0.858487	0.858539	0.859563	0.859545	0.859123	0.859165	0.859084	0.85925	0.858807	0.859165	0.859575	1.06514	1.2978	0.860454	1.84917	0.859805	0.909287	1.5096	0.86026	0.859709	1.36539	1.21529	NA	NA	NA	NA	NA	NA	NA	NA	NA	NA	NA	NA
ENSG00000001617	SEMA3F	semaphorin 3F [Source:HGNC Symbol;Acc:HGNC:10728]	5.22832	5.0824	5.65647	5.02295	6.05745	5.44465	5.6106	6.29725	5.07842	4.71962	5.13856	6.07973	4.85367	3.70348	4.68926	4.06912	3.21351	3.82077	4.05291	3.23615	3.2106	5.05253	4.65987	3.63208	3.69786	3.81849	4.1687	4.29949	0.945635	0.238129	0.156703	0.910673	-1.57053	0.0836102	-3.7196	0.00123228	-1.60892	0.249773	-2.51062	0.000539692
ENSG00000001626	CFTR	cystic fibrosis transmembrane conductance regulator [Source:HGNC Symbol;Acc:HGNC:1884]	-0.13228	0.805263	0.266579	-0.132164	-0.132348	-0.131851	0.0139106	-0.132336	-0.1318	-0.131809	-0.13203	-0.132008	-0.132051	-0.131963	0.0232148	-0.132008	-0.131793	-0.131191	-0.132081	-0.131333	-0.131851	-0.131673	-0.132368	-0.131902	-0.131434	-0.131723	-0.131533	-0.131822	NA	NA	NA	NA	NA	NA	NA	NA	NA	NA	NA	NA
ENSG00000001629	ANKIB1	ankyrin repeat and IBR domain containing 1 [Source:HGNC Symbol;Acc:HGNC:22215]	12.5167	12.5406	12.8084	13.1037	12.2263	12.648	12.7003	12.8487	12.5241	12.2904	12.5276	12.8007	12.3727	12.3003	12.7115	12.7983	12.2934	12.5658	12.5998	12.5666	12.229	12.0646	12.3083	12.5302	12.4478	12.1918	12.7284	12.6135	-0.182847	0.701038	-0.276248	0.431235	-0.241903	0.501478	-0.277877	0.28487	-0.49875	0.0426084	-0.295787	0.292091
ENSG00000001630	CYP51A1	cytochrome P450 family 51 subfamily A member 1 [Source:HGNC Symbol;Acc:HGNC:2649]	7.59699	6.96205	6.56841	7.17949	6.31775	6.84752	6.08838	6.80184	7.45225	8.22176	6.24672	6.45027	7.45112	6.42445	6.67859	7.11961	7.74123	6.90504	7.42341	7.35373	8.99383	8.4919	8.2964	8.37148	9.31696	8.88629	8.93634	8.76789	-0.728541	0.335894	0.200765	0.866788	-0.213195	0.792793	0.29199	0.662599	1.66761	4.69286e-06	2.13587	3.70952e-11
ENSG00000001631	KRIT1	KRIT1, ankyrin repeat containing [Source:HGNC Symbol;Acc:HGNC:1573]	9.20518	9.48847	9.23162	9.27594	9.09627	9.29068	9.54859	9.30548	9.65846	9.46146	9.67366	9.68936	9.31924	9.10536	9.61921	9.57058	9.80142	9.64067	9.18745	8.94739	9.41774	9.00021	9.57501	9.61806	9.1041	9.54748	9.70754	9.41551	-0.0224013	0.970929	0.293441	0.287232	0.0960467	0.821996	0.126015	0.786054	0.118971	0.761439	0.140568	0.681852
ENSG00000002016	RAD52	RAD52 homolog, DNA repair protein [Source:HGNC Symbol;Acc:HGNC:9824]	8.73181	8.44223	9.01953	8.82669	9.05933	9.28955	9.18698	8.70399	8.97789	8.43552	8.97402	8.93566	8.85312	8.38276	9.25225	8.95299	8.50033	8.43255	8.92912	8.36276	8.65632	8.62008	8.31355	8.65527	7.72382	7.85174	8.00099	8.55325	0.293239	0.541157	0.0335773	0.954702	0.110999	0.840351	-0.229632	0.574603	-0.231253	0.53243	-0.808007	0.0140116
ENSG00000002079	MYH16	myosin heavy chain 16 pseudogene [Source:HGNC Symbol;Acc:HGNC:31038]	1.6489	1.66765	1.04379	1.00435	0.950481	1.86446	1.09058	1.09204	1.06837	0.951521	0.951094	0.951136	0.951054	0.951223	1.05316	0.951136	0.951551	1.02508	1.10584	0.952439	0.951439	0.951783	0.950442	1.06447	0.952244	0.951687	0.952053	0.951495	-0.296641	0.947461	NA	NA	NA	NA	NA	NA	NA	NA	NA	NA
ENSG00000002330	BAD	BCL2 associated agonist of cell death [Source:HGNC Symbol;Acc:HGNC:936]	8.51738	7.90516	8.17841	8.70397	7.54339	8.37562	8.21117	8.21851	7.6555	8.04028	8.19399	8.61243	7.90565	7.9612	8.46205	7.91573	7.86464	7.94935	7.73367	7.97639	7.38744	7.81074	7.92994	8.12798	7.42362	7.64822	7.7533	7.84644	-0.312381	0.656402	-0.26534	0.683909	-0.361293	0.461002	-0.572651	0.119271	-0.616261	0.138313	-0.830268	0.0161551
ENSG00000002549	LAP3	leucine aminopeptidase 3 [Source:HGNC Symbol;Acc:HGNC:18449]	11.6878	11.8758	11.6838	12.1235	11.3029	11.8717	11.7728	11.9731	10.9558	11.5474	11.1325	11.8475	11.3378	11.5108	11.2805	11.7254	12.3272	12.2272	12.0273	12.024	12.5415	12.4964	12.2719	12.4322	12.0527	11.9807	12.0956	12.0963	-0.143323	0.775347	-0.498675	0.172719	-0.430085	0.105274	0.295992	0.202636	0.594089	0.00300075	0.176441	0.47294
ENSG00000002586	CD99	CD99 molecule (Xg blood group) [Source:HGNC Symbol;Acc:HGNC:7082]	0.122943	0.172518	0.169727	0.123063	0.122874	0.123386	0.171212	0.122886	0.984474	0.123429	0.123201	0.229843	0.12318	0.12327	0.123031	0.123224	0.123446	0.124067	0.123149	0.123921	0.123386	0.12357	0.122853	0.374581	0.123816	0.512879	0.187924	0.123416	NA	NA	NA	NA	NA	NA	NA	NA	NA	NA	NA	NA
ENSG00000002586_PAR_Y	NA	No description available	10.6235	8.49547	9.98782	10.9199	7.92034	8.06748	10.5066	11.3236	11.4638	7.36345	11.4458	11.199	7.84181	7.54872	7.49494	9.40672	9.58682	10.3954	9.2619	10.8548	7.91744	10.0551	6.99523	11.2336	11.1125	9.70912	10.8613	7.86906	-0.112484	0.966098	0.703637	0.677406	-2.07099	0.0216464	-0.124536	0.926133	-0.347231	0.865949	0.0484148	0.979088
ENSG00000002726	AOC1	amine oxidase, copper containing 1 [Source:HGNC Symbol;Acc:HGNC:80]	-2.17047	-2.14736	-2.17072	-2.17029	-2.17058	-2.16983	-2.1706	-2.17056	-2.16976	-2.16977	-2.17009	-2.17005	-2.17012	-2.16999	-2.17033	-2.17005	-2.16975	-2.16901	-2.17016	-2.16917	-2.16983	-2.16959	-2.17061	-2.1699	-2.16929	-2.16966	-2.16941	-2.16979	NA	NA	NA	NA	NA	NA	NA	NA	NA	NA	NA	NA
ENSG00000002745	WNT16	Wnt family member 16 [Source:HGNC Symbol;Acc:HGNC:16267]	1.96825	4.95381	4.98436	4.91018	5.86756	6.70599	7.27585	9.13783	4.67917	2.03484	3.52425	4.0579	2.00168	3.61773	3.67249	2.00765	2.0369	3.49647	3.34805	4.27156	2.85809	2.05261	3.2559	2.69048	2.08255	2.04614	2.07035	2.30648	3.23025	0.0517548	-1.1655	0.626777	-2.59224	0.225925	-1.74376	0.388122	-3.28318	0.0455382	-6.75733	0.00050453
ENSG00000002746	HECW1	HECT, C2 and WW domain containing E3 ubiquitin protein ligase 1 [Source:HGNC Symbol;Acc:HGNC:22195]	-1.76391	-1.76399	-1.76465	-1.76339	-1.76422	-1.76208	-1.76429	-1.76417	-1.76188	-1.76191	-1.76281	-1.76272	-1.7629	-1.76253	-1.7192	-1.76272	-1.76185	-1.71538	-1.76302	-1.76018	-1.76208	-1.76139	-1.76432	-1.76228	-1.76053	-1.6951	-1.76088	-1.76196	NA	NA	NA	NA	NA	NA	NA	NA	NA	NA	NA	NA
ENSG00000002822	MAD1L1	mitotic arrest deficient 1 like 1 [Source:HGNC Symbol;Acc:HGNC:6762]	11.8849	11.6818	11.4564	11.7884	11.5306	11.6438	10.9107	11.6863	10.9079	11.12	10.7011	11.1962	11.1505	10.8995	10.7629	10.8756	11.3682	10.9521	10.7368	11.2222	11.2724	11.1725	10.9192	10.9685	10.8074	10.862	10.8766	10.6047	-0.290589	0.459429	-0.794016	0.000921265	-0.85364	6.16529e-06	-0.663571	0.0030125	-0.657605	0.000765257	-0.989995	1.1683e-08
ENSG00000002834	LASP1	LIM and SH3 protein 1 [Source:HGNC Symbol;Acc:HGNC:6513]	14.2635	14.2178	14.3555	14.9185	13.7838	14.0378	14.1346	14.2532	13.1115	13.0423	13.2605	13.4591	12.9674	12.7399	13.1008	12.947	12.6922	12.8495	12.8167	12.7943	13.0542	12.9466	13.1511	13.1841	12.9313	12.9195	13.3553	13.2863	-0.461757	0.175744	-1.33533	8.21118e-08	-1.61406	1.26695e-12	-1.75167	3.03346e-19	-1.44087	1.08591e-11	-1.40964	6.3186e-10
ENSG00000002919	SNX11	sorting nexin 11 [Source:HGNC Symbol;Acc:HGNC:14975]	8.32321	8.57417	8.45186	8.66543	7.97337	6.24148	8.28248	8.39363	8.05083	7.69394	7.73497	7.37476	8.04466	7.92581	7.66566	7.84112	8.15425	7.87612	8.19267	7.81554	8.74883	8.71749	8.56943	8.65831	8.48151	8.6834	8.72248	8.60139	-0.682562	0.374647	-0.947792	0.00200348	-0.763464	0.00594119	-0.573191	0.0482274	0.177146	0.601991	0.100369	0.782101
ENSG00000003056	M6PR	mannose-6-phosphate receptor, cation dependent [Source:HGNC Symbol;Acc:HGNC:6752]	12.1909	12.0522	12.0182	12.2268	11.8215	11.7529	11.762	12.0229	11.6229	11.6185	11.4057	11.8934	11.5769	11.6603	11.8178	11.9918	11.8785	11.9995	11.8455	12.0393	11.9627	11.9687	11.5493	11.9043	11.9259	11.9584	11.911	11.6802	-0.333488	0.177211	-0.54372	0.0189007	-0.396972	0.0835747	-0.205013	0.267383	-0.286597	0.205603	-0.29114	0.108074
ENSG00000003096	KLHL13	kelch like family member 13 [Source:HGNC Symbol;Acc:HGNC:22931]	7.07391	6.8978	7.75395	7.02524	5.99347	5.66437	7.19112	6.44017	5.86961	6.28095	6.1854	6.5956	3.74843	6.39955	6.48416	6.61235	4.88064	5.45061	5.71401	3.25357	5.36194	4.0464	5.61723	5.49414	5.78119	4.1262	4.77084	5.09974	-1.04824	0.176602	-1.34106	0.00517238	-1.3864	0.124427	-2.98142	0.000265605	-2.75259	1.36493e-06	-3.05092	2.3309e-07
ENSG00000003137	CYP26B1	cytochrome P450 family 26 subfamily B member 1 [Source:HGNC Symbol;Acc:HGNC:20581]	2.67927	2.67887	2.97485	2.68177	2.6778	2.68846	2.91704	2.84684	4.62759	4.20326	5.06289	4.81731	4.13803	4.55118	4.26418	3.6483	2.68968	2.70222	3.14344	2.69929	2.68846	2.8009	3.77207	3.67139	3.51335	3.55295	3.33984	3.65217	NA	NA	6.35779	8.90669e-08	5.44541	0.000120689	NA	NA	NA	NA	NA	NA
ENSG00000003147	ICA1	islet cell autoantigen 1 [Source:HGNC Symbol;Acc:HGNC:5343]	1.80567	2.53647	2.81957	3.37314	2.05862	2.52062	3.59511	4.56983	2.29085	2.53751	3.3109	4.63836	2.43703	2.68989	3.68337	3.7758	9.73668	7.99342	8.86255	8.20869	11.6743	12.0158	11.3425	11.6836	12.3665	12.7714	12.437	12.3693	NA	NA	NA	NA	NA	NA	7.19646	1.22197e-30	10.1531	3.5447e-121	10.9615	4.15216e-156
ENSG00000003249	DBNDD1	dysbindin domain containing 1 [Source:HGNC Symbol;Acc:HGNC:28455]	5.02743	5.59175	5.76822	4.92062	4.9086	4.31583	5.40797	4.73207	4.27772	3.57367	4.48281	4.13911	4.70238	4.03313	5.05344	4.62291	4.82244	5.6498	5.14311	5.18177	4.93699	5.11918	5.45465	5.33197	5.86658	4.72113	5.29555	5.27151	-0.909368	0.484057	-2.76678	0.00958567	-1.41538	0.127826	-0.273421	0.807988	-0.282383	0.781544	-0.0547435	0.967373
ENSG00000003393	ALS2	ALS2, alsin Rho guanine nucleotide exchange factor [Source:HGNC Symbol;Acc:HGNC:443]	11.8737	11.9292	12.0018	12.1799	11.6353	11.777	11.6913	11.5884	11.8249	11.8895	11.7606	11.8756	11.6011	11.5503	11.7284	11.68	11.3628	11.3801	11.3685	11.1751	11.7865	11.5393	11.633	11.5484	11.7744	11.805	11.6815	11.5566	-0.384514	0.0969258	-0.220867	0.389206	-0.408528	0.0447127	-0.719929	2.33739e-06	-0.396343	0.0296955	-0.335758	0.0675337
ENSG00000003400	CASP10	caspase 10 [Source:HGNC Symbol;Acc:HGNC:1500]	8.58237	8.01236	7.80873	7.77487	8.11675	8.05607	7.55922	6.89858	7.4009	7.6836	7.07126	7.16786	7.83333	7.40281	6.72535	7.32499	6.94721	6.89709	6.17133	7.08173	7.75171	7.35986	7.19578	7.3646	8.54213	8.75276	7.81405	7.65389	-0.463173	0.518444	-0.922404	0.0287727	-0.876913	0.0527053	-1.5432	0.000146058	-0.783323	0.0454267	0.195774	0.760723
ENSG00000003402	CFLAR	CASP8 and FADD like apoptosis regulator [Source:HGNC Symbol;Acc:HGNC:1876]	12.458	12.6517	12.404	13.0485	12.6542	13.1433	12.7461	13.822	13.961	14.0264	14.0911	14.3602	14.2128	14.2137	14.1712	14.0588	14.1744	14.2566	14.3196	14.3794	14.4514	14.233	14.1117	14.1998	14.4036	14.4752	14.2471	14.412	0.489381	0.302798	1.44602	9.58358e-10	1.50309	1.62276e-13	1.65117	1.0681e-18	1.62465	2.18773e-15	1.73952	3.77895e-19
ENSG00000003436	TFPI	tissue factor pathway inhibitor [Source:HGNC Symbol;Acc:HGNC:11760]	13.2642	13.1239	12.8922	11.8324	13.4716	13.5006	13.197	13.3141	14.1351	14.1142	13.5373	14.2907	13.6829	13.9148	13.4981	13.8312	13.3174	13.5251	13.5434	13.6202	11.8476	12.7198	12.31	12.388	11.6364	12.1351	11.7024	11.9703	0.480218	0.250075	1.17534	0.000609285	0.874033	0.00482898	0.640496	0.0516807	-0.539523	0.172055	-1.05199	0.000533418
ENSG00000003509	NDUFAF7	NADH:ubiquinone oxidoreductase complex assembly factor 7 [Source:HGNC Symbol;Acc:HGNC:28816]	10.5823	10.4708	10.247	10.2692	10.5309	10.9509	10.4276	10.2116	10.7295	11.0004	10.6455	10.7568	10.3146	10.5721	10.5363	10.3783	10.5441	10.3448	10.4778	10.4191	10.8449	10.8233	10.3822	10.6768	11.4103	11.0598	10.6967	10.4534	0.121879	0.805591	0.363077	0.150312	0.0265957	0.940573	0.0373835	0.908396	0.303333	0.231938	0.554815	0.0532872
ENSG00000003756	RBM5	RNA binding motif protein 5 [Source:HGNC Symbol;Acc:HGNC:9902]	13.3971	13.3631	13.236	13.4239	13.7022	13.8591	13.6648	13.4041	13.9608	13.9016	13.7232	13.7614	13.6908	13.7898	13.731	13.7057	13.4484	13.3625	13.3885	13.4284	13.3673	13.5452	13.3343	13.3871	13.6495	13.5108	13.3534	13.2741	0.273093	0.270707	0.445416	0.0111597	0.349619	0.0311195	0.0362848	0.877266	0.0467541	0.860222	0.0708199	0.781114
ENSG00000003987	MTMR7	myotubularin related protein 7 [Source:HGNC Symbol;Acc:HGNC:7454]	2.83132	1.87776	2.16403	1.93024	2.79858	1.7805	1.87515	1.92068	1.84138	1.99883	1.98387	2.25275	1.77981	1.83765	2.05384	1.77995	1.84153	2.46221	1.83495	1.78228	1.7805	2.14383	1.77871	1.94463	1.84967	1.78094	1.90813	1.94897	-0.452745	0.914527	NA	NA	NA	NA	NA	NA	NA	NA	NA	NA
ENSG00000003989	SLC7A2	solute carrier family 7 member 2 [Source:HGNC Symbol;Acc:HGNC:11060]	9.33441	9.63984	9.37751	10.0008	10.1382	10.9703	10.4283	12.6608	9.39355	10.5381	9.95319	12.1651	9.91835	10.8437	10.3209	11.3042	9.60483	10.4383	10.469	10.4586	9.32256	9.53096	9.29326	9.75831	9.11127	8.99956	8.95584	9.26791	1.9057	0.035347	1.37604	0.153245	1.10831	0.00386574	0.688411	0.0345025	-0.145671	0.744926	-0.592141	0.0337008
ENSG00000004059	ARF5	ADP ribosylation factor 5 [Source:HGNC Symbol;Acc:HGNC:658]	9.91619	9.67568	10.0537	10.1098	9.53845	9.73178	10.0976	9.86526	9.60417	10.0169	9.69365	9.66854	9.26332	9.59503	9.76771	9.79796	9.18697	9.55868	9.94366	10.1527	9.68232	9.54803	9.6002	9.75615	9.81267	9.2562	9.85813	9.76803	-0.1727	0.725458	-0.257623	0.456702	-0.379795	0.22806	-0.217306	0.609833	-0.329709	0.175471	-0.302481	0.309057
ENSG00000004139	SARM1	sterile alpha and TIR motif containing 1 [Source:HGNC Symbol;Acc:HGNC:17074]	8.1278	9.28259	8.35158	9.39629	8.06597	8.67916	8.13503	9.18641	9.22239	9.24389	9.42439	9.32877	9.66635	9.35066	9.5562	9.58498	8.159	8.97109	8.90437	8.39769	6.8308	6.652	8.21655	8.01862	6.13718	7.20948	7.6921	8.16025	-0.375107	0.656553	0.383839	0.503384	0.659391	0.145644	-0.302294	0.635627	-1.46548	0.00766838	-1.6168	0.00302274
ENSG00000004142	POLDIP2	DNA polymerase delta interacting protein 2 [Source:HGNC Symbol;Acc:HGNC:23781]	11.4572	11.0471	11.2028	11.5613	11.1043	10.8672	10.9529	11.2473	10.6018	10.5651	10.5839	11.0694	10.7272	10.8667	10.976	11.1369	11.5752	11.2693	11.3087	11.5805	12.1656	11.8431	11.6456	11.8404	12.0908	11.9134	12.0019	11.9751	-0.338157	0.295486	-0.683117	0.0144709	-0.446368	0.0949391	0.0973858	0.775868	0.566462	0.0152163	0.659913	0.000519846
ENSG00000004399	PLXND1	plexin D1 [Source:HGNC Symbol;Acc:HGNC:9107]	11.539	11.3435	11.7065	12.1128	11.3798	11.6386	11.938	12.333	12.8455	12.9443	13.2001	13.2517	13.2542	13.1657	13.595	13.7309	13.1693	13.5454	13.3877	13.6763	12.6676	12.5771	12.9259	13.0348	12.4323	12.284	12.6299	12.6222	0.132648	0.836688	1.3571	5.85432e-08	1.77489	1.5188e-12	1.7922	3.81028e-17	1.1318	1.22969e-06	0.786264	0.000746466
ENSG00000004455	AK2	adenylate kinase 2 [Source:HGNC Symbol;Acc:HGNC:362]	12.0613	12.0811	12.0281	12.3404	11.5788	11.766	11.747	11.8511	11.3973	11.3337	11.0956	11.4241	11.2328	11.2008	11.1186	11.4309	12.1108	12.0258	12.1053	12.1436	12.4968	12.2948	12.2285	12.4607	12.4265	12.3513	12.4085	12.2707	-0.450859	0.0659763	-0.897418	8.31933e-06	-0.951042	5.07038e-07	-0.0544384	0.843794	0.239242	0.292638	0.208802	0.303722
ENSG00000004468	CD38	CD38 molecule [Source:HGNC Symbol;Acc:HGNC:1667]	1.72745	1.72738	1.7269	1.72786	1.72721	1.72896	1.72716	1.72725	1.72914	1.7291	1.72833	1.98349	1.98001	1.72856	1.96809	2.17675	1.72916	2.23468	1.83763	2.60849	1.72896	1.72958	2.42147	2.72496	1.73042	2.49068	2.02139	2.16356	NA	NA	NA	NA	NA	NA	NA	NA	NA	NA	NA	NA
ENSG00000004478	FKBP4	FK506 binding protein 4 [Source:HGNC Symbol;Acc:HGNC:3720]	12.2753	12.3019	11.9831	11.9641	11.4464	12.0198	11.3046	11.6132	11.5015	11.6097	11.14	11.8133	11.8765	11.9024	11.7848	12.037	13.0039	12.5471	12.6948	12.8031	12.7146	12.8288	12.279	12.3977	12.5771	12.4721	12.3623	12.1481	-0.574344	0.0448013	-0.665795	0.00926693	-0.273654	0.212012	0.640992	0.00054739	0.442908	0.0547505	0.241459	0.276369
ENSG00000004487	KDM1A	lysine demethylase 1A [Source:HGNC Symbol;Acc:HGNC:29079]	12.6572	12.4573	12.766	12.641	12.1488	12.5509	12.5999	12.6745	12.0781	12.1151	12.2542	12.7357	11.9239	12.0619	12.2496	12.5747	12.2664	12.426	12.5043	12.5905	12.2785	12.3492	12.3875	12.6446	11.9579	12.1149	12.1988	12.3341	-0.166471	0.671378	-0.365333	0.242831	-0.448797	0.0846861	-0.203472	0.305384	-0.226575	0.293855	-0.521784	0.00110216
ENSG00000004534	RBM6	RNA binding motif protein 6 [Source:HGNC Symbol;Acc:HGNC:9903]	13.0907	13.0034	12.8467	13.0791	13.2511	13.4539	13.0014	13.1485	13.4961	13.5309	13.2082	13.2103	13.5574	13.4139	13.3274	13.2202	13.1576	13.218	12.9368	13.2313	13.3815	13.2143	12.9511	12.9261	13.7174	13.4506	13.0203	12.902	0.176608	0.571967	0.319476	0.156111	0.350511	0.0513946	0.12026	0.600111	0.117256	0.687559	0.28293	0.332558
ENSG00000004660	CAMKK1	calcium/calmodulin dependent protein kinase kinase 1 [Source:HGNC Symbol;Acc:HGNC:1469]	9.01817	9.08535	9.64202	9.23234	9.84124	9.79786	10.2192	9.82513	8.644	8.08869	9.16595	7.93585	9.13197	9.18606	9.34557	9.16398	8.21929	8.99374	8.92896	8.80326	6.48031	7.99637	7.86107	7.95417	7.87014	7.37471	7.96659	8.19654	0.684116	0.0338407	-0.851389	0.0394629	-0.0946298	0.826331	-0.560645	0.0959715	-1.73459	1.03527e-05	-1.54935	6.1148e-08
ENSG00000004700	RECQL	RecQ like helicase [Source:HGNC Symbol;Acc:HGNC:9948]	13.8076	13.9455	13.9203	13.905	13.6374	13.8836	13.5645	13.774	13.0313	13.1233	12.691	13.3525	12.9008	12.852	12.8075	12.9602	12.7711	12.9658	12.8487	12.855	12.4706	12.7346	12.3933	12.5499	12.4367	12.7355	12.6264	12.4454	-0.222507	0.394348	-0.896207	4.85517e-05	-1.07936	2.18024e-15	-1.08255	5.87913e-22	-1.40352	3.3816e-23	-1.40032	1.56422e-25
ENSG00000004766	VPS50	VPS50, EARP/GARPII complex subunit [Source:HGNC Symbol;Acc:HGNC:25956]	11.3621	11.7601	11.1001	11.3935	11.1776	10.9306	10.7851	10.5252	10.9879	11.3582	10.6124	10.9016	11.1034	11.1429	10.8464	11.0649	11.1382	10.7858	10.99	10.8705	11.3816	11.679	10.9649	11.2233	11.741	11.4598	11.3405	11.1643	-0.626286	0.023055	-0.500223	0.117243	-0.431694	0.0781446	-0.507952	0.0283518	-0.0992436	0.817768	-0.0102918	0.982476
ENSG00000004776	HSPB6	heat shock protein family B (small) member 6 [Source:HGNC Symbol;Acc:HGNC:26511]	8.8922	9.35025	8.97786	9.14489	9.18052	9.51213	9.00508	9.08445	10.8804	10.4931	10.4566	9.55563	11.3809	11.0574	11.2348	10.3616	11.682	11.2057	11.2823	11.1667	11.1228	10.8874	10.6254	10.5702	11.0733	11.1359	10.7204	10.5657	0.0674019	0.912534	1.32498	2.74342e-05	2.0137	1.28471e-15	2.34741	2.88862e-32	1.79639	5.55062e-17	1.85496	8.85822e-18
ENSG00000004777	ARHGAP33	Rho GTPase activating protein 33 [Source:HGNC Symbol;Acc:HGNC:23085]	4.18833	3.29162	3.37107	3.50809	2.87852	2.88332	3.62824	3.44849	3.81557	3.43292	3.1584	2.88181	3.98815	2.88224	3.55945	3.36815	4.08367	3.04438	3.78071	2.88828	3.12421	3.91043	3.4131	3.26174	3.95753	2.88455	3.20308	3.50125	-1.36526	0.659365	-0.96542	0.671043	-0.420166	0.859588	-0.240033	0.928392	-0.572343	0.753869	-0.609346	0.775295
ENSG00000004779	NDUFAB1	NADH:ubiquinone oxidoreductase subunit AB1 [Source:HGNC Symbol;Acc:HGNC:7694]	11.5964	11.5572	11.36	11.6773	11.1668	11.371	11.2742	11.3833	10.6904	10.9424	10.309	10.8871	10.5745	10.7687	10.7391	11.1973	12.5095	11.9712	12.2366	12.0958	12.7295	12.7741	12.2272	12.5394	12.8364	12.7427	12.4464	12.4652	-0.302	0.272189	-0.90285	0.000230996	-0.768766	0.00127684	0.67465	0.000516509	1.06052	4.56588e-08	1.08957	2.57248e-10
ENSG00000004799	PDK4	pyruvate dehydrogenase kinase 4 [Source:HGNC Symbol;Acc:HGNC:8812]	6.9302	8.23787	7.23775	7.68527	14.7054	14.748	14.1858	13.1586	15.9463	15.9251	15.7383	15.5081	16.2206	16.0121	16.032	15.5904	16.1635	15.7049	15.9195	15.7006	16.1941	15.9582	15.5365	16.0254	16.7022	16.6235	16.4185	16.2817	6.90347	6.87789e-90	8.41363	1.67291e-205	8.62473	7.01096e-223	8.55104	4.92824e-227	8.62331	1.32482e-206	9.18544	9.08311e-258
ENSG00000004809	SLC22A16	solute carrier family 22 member 16 [Source:HGNC Symbol;Acc:HGNC:20302]	2.15085	2.15057	2.14841	2.33542	2.14979	2.15751	2.14956	2.241	2.1583	2.15816	2.15475	2.15509	2.15443	2.15578	2.15218	2.15509	2.52556	2.16751	2.73603	2.16538	4.21993	3.63806	3.73315	3.9867	3.86922	3.87113	3.23324	3.91376	NA	NA	NA	NA	NA	NA	NA	NA	6.84322	6.48144e-07	6.52398	6.81091e-06
ENSG00000004838	ZMYND10	zinc finger MYND-type containing 10 [Source:HGNC Symbol;Acc:HGNC:19412]	3.37344	4.85797	3.65565	4.06195	3.37208	3.72149	4.20077	4.68233	3.78195	4.12763	4.4996	4.09137	5.08716	5.06361	4.45862	4.12552	4.05537	4.27044	4.07772	3.94485	5.05642	4.58287	4.62312	4.73255	4.50931	4.36747	4.51542	4.19425	-0.115739	0.979953	-0.0785401	0.978913	1.31693	0.450675	-0.241766	0.927574	1.36442	0.400847	0.566208	0.783545
ENSG00000004864	SLC25A13	solute carrier family 25 member 13 [Source:HGNC Symbol;Acc:HGNC:10983]	10.1712	10.128	10.0308	10.3062	10.1332	9.64708	10.1001	10.5937	9.67554	9.44779	9.456	9.96933	9.702	9.66786	10.1743	9.96386	10.9199	10.5876	10.8816	10.6568	11.7345	11.5957	11.3775	11.7227	11.9041	11.8157	11.8869	11.6707	-0.043677	0.947325	-0.581828	0.0358901	-0.314515	0.300239	0.619826	0.000859341	1.51139	8.55909e-19	1.70707	1.45987e-29
ENSG00000004866	ST7	suppression of tumorigenicity 7 [Source:HGNC Symbol;Acc:HGNC:11351]	9.69781	9.69305	9.66845	9.72362	9.24405	9.09354	9.55052	9.09272	9.19285	9.09325	9.39535	9.38757	8.66337	8.83476	9.20064	9.21605	8.76545	8.79916	9.0529	9.321	8.81418	8.95041	8.84268	9.25527	9.71863	9.11245	9.66204	9.56049	-0.517155	0.0743894	-0.507313	0.0288532	-0.78129	0.00249853	-0.765165	0.000679507	-0.786181	0.000166475	-0.20489	0.487143
ENSG00000004897	CDC27	cell division cycle 27 [Source:HGNC Symbol;Acc:HGNC:1728]	13.5112	13.6462	13.662	13.7296	13.1418	13.3952	13.2826	13.3698	12.6773	12.5176	12.3875	12.8605	12.5961	12.5256	12.6588	12.8993	13.1467	12.9687	12.9483	12.9845	13.0828	13.0125	13.0457	13.133	13.3796	13.087	13.2103	13.184	-0.390459	0.0804871	-1.09827	1.53795e-08	-1.0237	8.23299e-09	-0.660813	6.42423e-07	-0.597864	1.08632e-05	-0.463572	0.00207061
ENSG00000004939	SLC4A1	solute carrier family 4 member 1 (Diego blood group) [Source:HGNC Symbol;Acc:HGNC:11027]	-1.21109	-1.2111	-1.21113	-1.21082	-1.21111	-1.20854	-1.21111	-1.04655	-1.20819	-1.20826	-1.20981	-1.20965	-1.20996	-1.20933	-1.21106	-1.20965	-1.20815	-1.20442	-1.21019	-1.20525	-1.20854	-1.20735	-1.21111	-1.2089	-1.20585	-1.20768	-0.898177	-1.20835	NA	NA	NA	NA	NA	NA	NA	NA	NA	NA	NA	NA
ENSG00000004948	CALCR	calcitonin receptor [Source:HGNC Symbol;Acc:HGNC:1440]	-0.692862	-0.692871	-0.605552	-0.6928	-0.0219329	-0.692632	-0.692906	-0.560318	-0.692604	-0.692609	-0.692728	-0.692716	-0.692739	-0.692692	-0.597003	-0.692716	-0.692601	-0.691771	-0.692755	-0.692353	-0.692632	-0.692536	-0.692909	-0.692659	-0.692408	-0.692563	-0.692461	-0.692616	NA	NA	NA	NA	NA	NA	NA	NA	NA	NA	NA	NA
ENSG00000004961	HCCS	holocytochrome c synthase [Source:HGNC Symbol;Acc:HGNC:4837]	11.2315	11.1442	10.8367	11.0301	10.064	10.3647	9.91903	10.2624	9.99795	10.4725	9.27137	10.2877	10.2665	10.2437	10.2046	10.3297	11.3915	10.7551	11.0326	11.0211	11.5458	11.049	10.6622	10.9484	11.1577	11.2245	10.8326	10.872	-0.989624	1.36008e-05	-1.08072	0.000959918	-0.87747	6.18722e-07	-0.0137368	0.973763	0.0140959	0.978343	-0.066793	0.833833
ENSG00000004975	DVL2	dishevelled segment polarity protein 2 [Source:HGNC Symbol;Acc:HGNC:3086]	8.61718	8.23705	9.08006	9.23707	8.75798	9.14943	8.98457	8.8612	9.52857	9.24363	9.20077	9.34477	9.19013	9.03673	9.49885	9.6102	9.6887	9.69422	9.66376	9.26151	10.3382	10.0128	10.4532	10.3735	10.4106	10.568	10.6428	10.3654	0.0595274	0.940762	0.464801	0.27328	0.508817	0.232856	0.777404	0.0178184	1.54602	3.97372e-08	1.73697	1.25361e-10
ENSG00000005007	UPF1	UPF1, RNA helicase and ATPase [Source:HGNC Symbol;Acc:HGNC:9962]	11.1811	11.2519	11.2088	11.4334	11.0525	11.75	11.4592	11.8681	10.9027	11.4677	11.0136	11.5021	11.1075	11.0806	11.2399	11.4887	11.4034	11.2612	11.2381	11.5564	11.4979	11.475	11.2836	11.4588	11.4668	11.5424	11.3918	11.4093	0.272337	0.529778	-0.0705079	0.887599	-0.0658758	0.861956	0.0862991	0.760429	0.155639	0.519078	0.157696	0.447694
ENSG00000005020	SKAP2	src kinase associated phosphoprotein 2 [Source:HGNC Symbol;Acc:HGNC:15687]	10.9997	11.1958	11.3068	11.452	10.1627	10.3867	10.9883	11.0491	11.4174	10.9715	11.5072	11.6593	11.2305	11.4216	11.7455	11.8866	11.5578	12.0281	11.8914	11.7498	11.8153	11.8724	12.1589	12.4114	12.0949	12.143	12.5377	12.3339	-0.605836	0.112907	0.117142	0.791451	0.331156	0.309301	0.57413	0.00418128	0.859393	9.45778e-05	1.0495	3.12796e-08
ENSG00000005022	SLC25A5	solute carrier family 25 member 5 [Source:HGNC Symbol;Acc:HGNC:10991]	11.9352	11.6711	11.9674	11.7387	11.7173	11.1895	11.9776	11.5763	11.2214	11.1923	11.4652	11.7096	11.3269	11.3725	11.3966	11.7438	12.2747	12.1607	12.2933	12.298	12.0352	11.8702	11.8517	12.1623	11.7289	11.4946	11.775	11.9521	-0.240349	0.526944	-0.480137	0.0603816	-0.402642	0.0798768	0.426975	0.0044454	0.152704	0.527107	-0.117034	0.639182
ENSG00000005059	MCUB	mitochondrial calcium uniporter dominant negative beta subunit [Source:HGNC Symbol;Acc:HGNC:26076]	10.7813	10.6664	10.6605	10.6629	10.4738	10.6751	10.5255	10.1399	9.18928	9.85137	9.40558	9.61979	9.5045	9.81955	9.50931	9.9006	10.2244	10.2767	10.1028	9.79951	11.7321	12.0134	11.566	11.8138	11.7809	11.5371	11.3254	11.5726	-0.282998	0.344388	-1.25613	7.11718e-08	-1.07752	2.61796e-08	-0.624681	0.000625746	1.14199	2.94358e-12	0.88172	2.24912e-08
ENSG00000005073	HOXA11	homeobox A11 [Source:HGNC Symbol;Acc:HGNC:5101]	6.34924	6.03098	6.55095	6.66236	6.88575	7.39775	6.50764	7.03376	7.15215	6.67374	6.24458	6.99639	7.06562	6.03242	6.90222	6.98878	6.48232	6.82037	6.72515	6.954	5.42233	6.62322	6.94655	7.23953	5.81187	5.76808	6.41083	6.79007	0.732026	0.309087	0.480673	0.507345	0.49666	0.485594	0.439115	0.447527	0.407754	0.662304	-0.237611	0.781644
ENSG00000005075	POLR2J	RNA polymerase II subunit J [Source:HGNC Symbol;Acc:HGNC:9197]	10.2891	9.97018	9.64502	9.87567	10.2589	9.94742	9.70791	9.64499	9.79875	9.17142	9.02326	9.60714	9.47856	9.47719	9.20814	9.55814	9.29857	9.86733	9.44301	9.9939	9.77583	9.80856	9.00912	9.14137	9.49438	9.33131	9.43204	9.28042	-0.10887	0.837846	-0.615906	0.0732192	-0.597043	0.0199688	-0.320817	0.367713	-0.525294	0.136658	-0.647714	0.00448899
ENSG00000005100	DHX33	DEAH-box helicase 33 [Source:HGNC Symbol;Acc:HGNC:16718]	10.8674	10.8224	10.7815	10.7621	9.71778	9.98933	10.0378	10.3733	9.72877	10.1843	9.80474	10.2869	9.86962	9.78638	9.94598	10.2753	10.2132	10.077	10.1608	10.0283	9.57139	9.55522	9.84106	10.0823	9.80344	9.93457	10.1116	9.97139	-0.837122	0.00143914	-0.874006	0.00035646	-0.90072	1.3315e-05	-0.74152	9.75504e-08	-1.09663	8.9073e-09	-0.926947	2.96986e-10
ENSG00000005102	MEOX1	mesenchyme homeobox 1 [Source:HGNC Symbol;Acc:HGNC:7013]	-2.17096	-2.171	-2.17131	-2.17071	-2.17111	-2.17009	-2.17114	-2.17108	-2.16999	-2.17001	-2.17044	-2.17039	-2.17048	-2.1703	-2.17078	-2.17039	-2.16998	-2.14789	-2.17054	-2.16919	-2.17009	-2.16976	-2.17115	-2.15965	-2.16935	-2.16985	-2.16952	-2.17003	NA	NA	NA	NA	NA	NA	NA	NA	NA	NA	NA	NA
ENSG00000005108	THSD7A	thrombospondin type 1 domain containing 7A [Source:HGNC Symbol;Acc:HGNC:22207]	2.9943	5.26821	4.69228	4.68619	4.01324	5.12909	4.94976	3.80318	5.38492	5.64789	5.14607	4.17337	5.25545	5.79286	4.92995	5.41543	3.05085	4.30839	4.37508	3.09992	6.05031	6.60717	6.06403	7.06464	5.6433	6.24829	7.24956	7.31467	-0.127295	0.969983	0.817662	0.671291	1.12171	0.448076	-1.64462	0.548275	2.78019	0.00270287	3.13297	0.000827449
ENSG00000005156	LIG3	DNA ligase 3 [Source:HGNC Symbol;Acc:HGNC:6600]	11.495	11.3887	11.553	11.5046	10.5735	10.9325	10.9333	11.0388	9.84758	9.88208	9.63457	10.279	9.09912	9.93281	9.69356	10.1	9.701	10.1971	10.3585	10.2067	10.6366	10.6144	10.7189	10.7516	10.4534	10.376	10.6837	10.4429	-0.672344	0.00450431	-1.67662	2.08057e-14	-1.84514	1.73143e-13	-1.43251	8.30621e-15	-0.852851	1.01501e-10	-1.07	2.3406e-13
ENSG00000005175	RPAP3	RNA polymerase II associated protein 3 [Source:HGNC Symbol;Acc:HGNC:26151]	12.453	12.4401	12.0872	12.2517	12.0579	12.3796	12.0118	11.9441	11.9878	11.977	11.5801	11.816	11.7957	11.8962	11.6957	11.6748	11.8205	11.4973	11.5877	11.4361	11.7089	11.4982	11.4142	11.4174	11.9359	11.8269	11.7079	11.474	-0.257699	0.395141	-0.533261	0.0156123	-0.602835	0.000330362	-0.765016	1.3235e-05	-0.839756	7.25775e-07	-0.619046	0.000957434
ENSG00000005187	ACSM3	acyl-CoA synthetase medium chain family member 3 [Source:HGNC Symbol;Acc:HGNC:10522]	3.38477	3.02012	5.47615	4.55991	4.69077	5.3507	4.99731	4.25717	7.07416	5.60958	6.47819	6.41022	6.91503	6.70086	7.21735	6.98974	7.09057	6.30993	6.88748	6.32725	6.53874	7.3394	6.41288	6.3071	6.64664	7.8993	7.02592	7.39206	0.566535	0.858516	2.8598	0.0212153	3.50625	0.000445759	3.18325	0.00370843	3.22244	0.00312286	3.97603	4.15531e-05
ENSG00000005189	REXO5	RNA exonuclease 5 [Source:HGNC Symbol;Acc:HGNC:24661]	8.98409	8.41845	8.80591	8.37578	8.77931	8.59863	9.00812	8.22209	8.06029	7.14066	8.19034	8.28544	8.01802	8.40544	8.31215	8.5509	8.65208	8.69692	9.19759	8.87752	8.53207	9.18076	9.43786	9.34146	8.59289	8.98168	8.98431	8.7992	-0.0312514	0.968332	-0.807373	0.0658845	-0.395697	0.300954	0.214603	0.617176	0.545467	0.138518	0.174126	0.652603
ENSG00000005194	CIAPIN1	cytokine induced apoptosis inhibitor 1 [Source:HGNC Symbol;Acc:HGNC:28050]	10.6323	10.39	10.6502	10.8901	10.2984	10.4386	10.021	10.4167	10.1123	10.2466	9.64613	10.305	10.2723	9.84636	10.088	10.3765	10.9402	10.48	10.6675	10.4923	11.0707	11.1953	10.8311	10.8036	10.5913	11.0366	10.9496	10.8383	-0.412364	0.190794	-0.628509	0.0361791	-0.551172	0.040369	-0.0095026	0.981597	0.339168	0.18889	0.190749	0.502352
ENSG00000005206	SPPL2B	signal peptide peptidase like 2B [Source:HGNC Symbol;Acc:HGNC:30627]	8.34623	8.61664	8.47656	8.5752	8.15498	8.03658	8.59538	8.77525	8.30455	9.20506	8.57453	9.22439	8.59551	8.34591	8.65982	8.97181	8.22934	8.25168	8.31566	8.31432	7.5112	8.06328	8.04475	8.12511	8.63713	7.38827	7.8971	8.26898	-0.126694	0.858839	0.388177	0.439117	0.147038	0.754203	-0.274562	0.346569	-0.630869	0.0394512	-0.46126	0.299121
ENSG00000005238	FAM214B	family with sequence similarity 214 member B [Source:HGNC Symbol;Acc:HGNC:25666]	10.1212	9.98359	9.79803	10.3178	9.33033	9.6752	9.62989	10.452	8.93186	9.53154	9.1213	9.13728	8.80148	8.49684	8.87468	8.84408	9.17976	8.96699	8.63737	9.04983	11.1567	10.4929	10.284	10.2807	11.4887	10.9184	11.1363	10.6415	-0.274469	0.648848	-0.975871	0.00041295	-1.42488	1.38847e-09	-1.18332	2.56898e-07	0.554787	0.0924539	1.0409	5.07295e-05
ENSG00000005243	COPZ2	coatomer protein complex subunit zeta 2 [Source:HGNC Symbol;Acc:HGNC:19356]	11.254	11.3964	11.4289	12.2306	11.3511	11.4975	11.6059	12.0104	10.6997	11.0154	10.6307	10.7252	10.0909	10.5044	10.4579	10.7219	10.6371	10.6706	10.6112	10.7655	10.7709	11.0123	10.711	10.8695	11.1257	10.8609	10.9851	10.8005	-0.0400132	0.957458	-0.958108	0.00264475	-1.26863	3.98209e-05	-1.02689	0.000123477	-0.842141	0.00416322	-0.756149	0.0100067
ENSG00000005249	PRKAR2B	protein kinase cAMP-dependent type II regulatory subunit beta [Source:HGNC Symbol;Acc:HGNC:9392]	6.7548	7.56946	8.01781	7.22074	6.89828	7.4383	8.01949	6.80532	8.64675	8.37473	8.52983	8.35003	11.1847	10.77	11.2822	11.2546	14.632	14.1125	14.113	13.8242	14.8763	14.7178	14.223	14.4655	14.894	14.8312	14.7691	14.5489	-0.130238	0.910946	1.01001	0.0118043	3.78687	6.5058e-41	6.95772	1.69011e-149	7.36924	1.37617e-172	7.52718	5.60861e-211
ENSG00000005302	MSL3	MSL complex subunit 3 [Source:HGNC Symbol;Acc:HGNC:7370]	10.9545	10.9599	11.024	11.3765	10.7089	10.9717	10.9196	11.0897	10.8692	10.6071	10.5114	11.1651	10.538	10.2795	10.7749	10.4796	10.3449	10.3536	10.7486	10.4577	10.7246	10.2883	10.4658	10.4861	10.7611	10.6463	10.8143	10.4521	-0.210439	0.596591	-0.341022	0.341087	-0.625925	0.0108833	-0.650281	0.00231319	-0.632141	0.00362192	-0.46765	0.035309
ENSG00000005339	CREBBP	CREB binding protein [Source:HGNC Symbol;Acc:HGNC:2348]	11.2349	11.1203	11.5713	11.8718	11.1659	11.4041	11.5315	11.4697	11.2419	10.9434	11.3622	11.5925	11.206	11.1809	11.3888	11.4232	11.1462	11.2641	11.3939	11.2782	10.8658	11.1442	11.3592	11.3671	10.9169	10.6092	11.2903	11.1803	-0.129032	0.807951	-0.2383	0.585768	-0.223394	0.547944	-0.234506	0.457389	-0.308288	0.359656	-0.511762	0.086198
ENSG00000005379	TSPOAP1	TSPO associated protein 1 [Source:HGNC Symbol;Acc:HGNC:16831]	4.56709	3.90765	3.43036	3.27311	3.11189	3.12279	3.63287	3.26068	3.85876	3.21555	3.89403	3.48299	5.15374	4.6921	4.9599	4.37764	3.21629	4.80018	4.53857	3.13392	4.75547	4.89557	4.09422	4.0249	3.82957	4.06108	4.22839	4.07435	NA	NA	-0.940903	0.689236	1.90376	0.095262	0.629526	0.823508	1.32366	0.356161	0.290946	0.882151
ENSG00000005381	MPO	myeloperoxidase [Source:HGNC Symbol;Acc:HGNC:7218]	0.0717407	0.0717248	0.0716055	0.0718413	0.0716819	0.0721128	0.0716689	0.0716921	0.0721571	0.0721492	0.0719578	0.0719768	0.0719397	0.0720155	0.0718143	0.0719766	0.0721627	0.0726827	0.0719134	0.0725602	0.12742	0.0722667	0.198547	0.0720686	0.652885	0.0722235	0.644855	0.0721377	NA	NA	NA	NA	NA	NA	NA	NA	NA	NA	NA	NA
ENSG00000005421	PON1	paraoxonase 1 [Source:HGNC Symbol;Acc:HGNC:9204]	-1.45937	-1.45947	-1.46028	-1.45872	-1.45976	-1.4571	-1.45985	-1.45969	-1.45685	-1.45689	-1.43051	-1.45789	-1.45811	-1.45766	-1.23897	-1.45789	-1.45682	-1.42667	-1.45827	-1.45475	-1.4571	-1.45625	-1.45987	-1.45735	-1.45518	-1.45648	-1.45561	-1.45696	NA	NA	NA	NA	NA	NA	NA	NA	NA	NA	NA	NA
ENSG00000005436	GCFC2	GC-rich sequence DNA-binding factor 2 [Source:HGNC Symbol;Acc:HGNC:1317]	10.2138	10.4778	10.4378	10.6608	9.68437	9.74372	10.0299	10.0888	10.1904	10.2301	10.3696	10.6661	10.8245	11.3327	11.0864	11.0413	11.0941	11.0443	11.2007	11.208	11.2751	11.4886	11.0523	11.2165	11.3245	11.398	11.2939	11.2177	-0.626195	0.0325029	-0.131655	0.757825	0.617318	0.0077713	0.697639	8.36206e-05	0.838324	3.39392e-05	0.861685	7.31334e-07
ENSG00000005448	WDR54	WD repeat domain 54 [Source:HGNC Symbol;Acc:HGNC:25770]	9.66329	9.37909	9.62316	9.62217	9.74953	9.40894	9.54171	9.25273	8.70353	9.85089	8.93324	9.53958	8.22459	8.59149	8.60669	8.38634	6.75253	7.37247	7.91481	7.39876	6.80694	7.55596	7.17651	7.53602	6.34234	6.20131	6.63802	6.97933	-0.133965	0.756205	-0.301628	0.575421	-1.26144	4.66626e-09	-2.40028	1.21964e-16	-2.52785	1.93635e-23	-3.38024	1.33825e-40
ENSG00000005469	CROT	carnitine O-octanoyltransferase [Source:HGNC Symbol;Acc:HGNC:2366]	10.4731	10.6947	10.5943	10.4386	10.8646	11.2925	10.653	10.6515	11.0283	11.2793	10.6128	11.4919	10.8581	10.9431	10.8892	11.2343	10.324	10.6298	10.7381	10.777	10.6231	10.2671	10.3114	10.6006	9.67176	9.86154	10.0996	10.0656	0.30993	0.37753	0.576829	0.0645202	0.430452	0.0524566	0.0635867	0.847033	-0.104873	0.727709	-0.677351	0.000235321
ENSG00000005471	ABCB4	ATP binding cassette subfamily B member 4 [Source:HGNC Symbol;Acc:HGNC:45]	1.18296	1.18291	1.18253	1.18329	1.18278	1.18416	1.18273	1.18281	1.1843	1.18428	1.18366	1.18372	1.1836	1.18385	1.1832	1.76076	1.18432	1.40428	1.18352	1.1856	1.75087	1.31805	1.89055	2.0551	1.18532	1.18452	2.30706	1.31181	NA	NA	NA	NA	NA	NA	NA	NA	NA	NA	NA	NA
ENSG00000005483	KMT2E	lysine methyltransferase 2E [Source:HGNC Symbol;Acc:HGNC:18541]	12.9237	12.8441	12.6481	12.8116	12.3977	12.6308	12.2344	12.2386	12.6955	12.6436	12.3929	12.2844	12.6782	12.7446	12.5014	12.4459	12.6686	12.0222	12.4676	12.3391	12.5721	12.5307	12.2736	12.3153	12.5402	12.6678	12.4006	12.2915	-0.484804	0.0246287	-0.36035	0.0969184	-0.25694	0.17842	-0.44527	0.0392831	-0.40293	0.0241972	-0.368494	0.0376841
ENSG00000005486	RHBDD2	rhomboid domain containing 2 [Source:HGNC Symbol;Acc:HGNC:23082]	6.53068	6.19989	6.45915	7.52892	5.62355	6.5145	7.04686	7.45844	7.25659	6.43974	6.34016	6.72798	5.67387	6.38022	6.28517	6.21978	5.74405	6.59752	6.12836	6.47772	7.48511	7.39673	6.67366	6.95253	7.47831	7.37759	7.44264	7.13446	0.0215204	0.989744	-0.146019	0.899403	-0.90559	0.212604	-0.725219	0.34402	0.46079	0.559449	0.688457	0.253512
ENSG00000005513	SOX8	SRY-box 8 [Source:HGNC Symbol;Acc:HGNC:11203]	0.66019	0.66017	0.700524	0.705381	0.660116	0.660666	0.660099	0.883974	0.660722	0.925693	0.707777	0.660492	0.660444	1.04604	0.660284	0.660491	0.66073	1.16224	0.971251	0.661241	0.660665	0.660863	0.741208	0.660609	0.661128	0.660807	0.661018	1.02943	NA	NA	NA	NA	NA	NA	NA	NA	NA	NA	NA	NA
ENSG00000005700	IBTK	inhibitor of Bruton tyrosine kinase [Source:HGNC Symbol;Acc:HGNC:17853]	13.8805	14.0771	13.7968	14.187	13.2872	13.4593	13.3014	13.462	13.3426	13.0693	12.603	13.1269	13.4183	13.1454	13.0898	13.3265	14.03	13.5954	13.5195	13.504	14.6958	14.4968	13.9355	14.1042	15.0052	14.9374	14.6074	14.3333	-0.676359	0.00121649	-1.0161	1.61572e-05	-0.803273	2.63933e-05	-0.341106	0.15649	0.346478	0.240859	0.743161	0.000735636
ENSG00000005801	ZNF195	zinc finger protein 195 [Source:HGNC Symbol;Acc:HGNC:12986]	10.0311	10.6041	10.3661	10.5584	9.92405	10.2223	9.91044	10.3241	10.1177	10.4088	9.92429	10.3495	9.57909	10.0108	10.0899	10.4117	10.7481	10.7604	10.7788	10.8572	10.8104	10.6608	10.8122	10.9809	10.7621	10.6698	10.6948	10.8099	-0.357289	0.351561	-0.252581	0.513895	-0.400496	0.2698	0.38233	0.100717	0.42393	0.0855259	0.313043	0.196264
ENSG00000005810	MYCBP2	MYC binding protein 2, E3 ubiquitin protein ligase [Source:HGNC Symbol;Acc:HGNC:23386]	13.756	13.9995	13.7958	14.211	13.4919	13.7093	13.5269	13.8984	13.9371	14.0062	13.8696	14.1321	13.9771	14.0682	14.025	14.2302	14.4322	14.5078	14.3667	14.4637	14.5517	14.5186	14.5247	14.6734	14.2908	14.2739	14.334	14.3493	-0.336965	0.283227	-0.013654	0.975066	0.0931639	0.787898	0.487698	0.00615163	0.622256	0.000768068	0.337159	0.0873652
ENSG00000005812	FBXL3	F-box and leucine rich repeat protein 3 [Source:HGNC Symbol;Acc:HGNC:13599]	12.2975	12.7228	12.2437	12.6289	12.8017	12.678	12.2568	12.1428	12.7297	12.751	12.0731	12.2529	12.7793	12.8055	12.3047	12.2951	12.6987	12.3399	12.3114	12.3336	12.5109	12.4784	11.9678	12.0953	12.5037	12.4486	12.1156	12.1804	-0.0465153	0.930733	-0.0616572	0.903609	0.0373519	0.930454	-0.0769892	0.828804	-0.223326	0.492979	-0.204371	0.456181
ENSG00000005844	ITGAL	integrin subunit alpha L [Source:HGNC Symbol;Acc:HGNC:6148]	1.91449	1.83229	1.8309	1.83364	1.83179	1.83676	1.83164	1.83191	2.99728	1.83718	1.83498	1.8352	1.83478	1.83565	1.99336	2.30945	1.83733	1.84321	1.83447	1.84184	1.83676	2.64825	2.55966	2.32305	3.30432	3.10398	3.30749	3.23115	NA	NA	NA	NA	NA	NA	NA	NA	NA	NA	7.786	3.64851e-09
ENSG00000005882	PDK2	pyruvate dehydrogenase kinase 2 [Source:HGNC Symbol;Acc:HGNC:8810]	7.551	6.6121	7.78464	8.08625	7.96629	8.30813	8.0238	7.35182	8.38521	8.29338	8.02833	8.27081	7.69371	7.64569	8.31577	7.99434	8.3637	8.66347	8.1284	8.35451	9.72914	9.11687	9.28531	9.62071	9.41446	9.72475	9.89662	9.822	0.331393	0.710083	0.656993	0.228157	0.331717	0.633234	0.852659	0.0639916	2.04161	3.24402e-08	2.31248	2.81517e-11
ENSG00000005884	ITGA3	integrin subunit alpha 3 [Source:HGNC Symbol;Acc:HGNC:6139]	10.5114	10.1431	10.3793	11.2828	10.0077	9.50984	9.6643	10.5052	8.06129	8.87116	8.28062	8.84478	8.22171	9.00896	9.00291	8.35078	8.66561	8.30522	8.88289	8.9799	9.23612	9.47825	9.93423	10.2449	9.19847	9.1521	9.39955	9.52546	-0.770494	0.101836	-2.2976	2.00051e-10	-2.15258	3.05899e-10	-2.07898	1.98441e-11	-0.952356	0.0135446	-1.45997	1.82303e-06
ENSG00000005889	ZFX	zinc finger protein X-linked [Source:HGNC Symbol;Acc:HGNC:12869]	11.8909	12.0113	12	12.1949	11.6029	11.9411	11.7757	11.5922	11.8705	11.9274	11.8795	12.1292	11.9419	12.164	11.8403	12.0759	12.0856	12.0321	12.0928	12.0505	12.4745	12.2834	12.3357	12.3825	12.4054	12.4407	12.4913	12.3518	-0.348111	0.194805	-0.125105	0.704559	-0.0553467	0.867875	0.0219247	0.937701	0.343832	0.0532966	0.377925	0.0205753
ENSG00000005893	LAMP2	lysosomal associated membrane protein 2 [Source:HGNC Symbol;Acc:HGNC:6501]	13.5336	13.7522	13.5641	13.8559	13.6147	14.1318	13.7525	13.8364	13.9276	14.1115	13.8545	14.2415	14.3358	14.3963	14.5308	14.5952	13.8249	14.1642	13.8735	14.0901	12.9042	12.7324	12.4779	12.802	12.9203	12.6997	12.7245	12.6895	0.127516	0.757322	0.322212	0.234618	0.775785	3.24385e-05	0.3045	0.127328	-0.984778	3.26275e-08	-0.981673	3.71969e-10
ENSG00000005961	ITGA2B	integrin subunit alpha 2b [Source:HGNC Symbol;Acc:HGNC:6138]	2.5411	2.00446	2.00394	2.10526	2.00427	2.00614	2.25573	2.14157	2.00633	2.0063	2.42983	2.78122	2.83648	2.25073	2.90143	2.36334	2.00636	2.25735	2.42349	2.61844	2.06383	2.00681	2.18022	2.37468	2.07316	2.00662	2.18442	2.00625	NA	NA	NA	NA	2.118	0.354579	NA	NA	NA	NA	NA	NA
ENSG00000005981	ASB4	ankyrin repeat and SOCS box containing 4 [Source:HGNC Symbol;Acc:HGNC:16009]	1.50042	1.50036	1.49992	1.5008	1.5002	1.50181	1.50015	1.50024	1.50198	1.50195	2.12035	1.5013	2.66686	1.50145	1.5007	1.71871	2.15807	2.17904	1.50107	1.50348	1.50181	1.50239	1.94713	1.94012	1.50316	1.50222	1.80368	2.18332	NA	NA	NA	NA	NA	NA	NA	NA	NA	NA	NA	NA
ENSG00000006007	GDE1	glycerophosphodiester phosphodiesterase 1 [Source:HGNC Symbol;Acc:HGNC:29644]	11.3872	11.4511	11.4328	11.6375	11.3165	11.6999	11.4457	11.6762	11.5171	11.8345	11.5128	12.3482	11.4412	11.7745	11.6727	12.1953	12.0658	11.9734	11.9269	12.0743	12.9498	12.5167	12.2835	12.5988	13.1896	13.225	12.9283	12.8128	0.0253516	0.959904	0.34005	0.382825	0.30142	0.350522	0.534213	0.000340804	1.1588	4.45776e-09	1.59496	3.95412e-22
ENSG00000006015	REX1BD	required for excision 1-B domain containing [Source:HGNC Symbol;Acc:HGNC:26098]	8.69473	8.76674	9.2588	9.22	8.6628	8.79491	8.91625	8.74583	8.67902	8.42283	8.5509	8.60955	8.59818	8.40992	8.65905	9.24081	9.38546	9.31528	9.34644	9.50831	9.6355	9.32838	9.41735	9.70189	9.58769	9.84462	9.75933	9.6623	-0.290943	0.550071	-0.53578	0.109954	-0.292749	0.551165	0.39996	0.174003	0.556492	0.0527418	0.73886	0.00274093
ENSG00000006016	CRLF1	cytokine receptor like factor 1 [Source:HGNC Symbol;Acc:HGNC:2364]	10.0161	9.9328	10.4609	10.5288	10.4914	10.5387	11.2866	11.218	10.8296	11.2467	11.5993	11.4233	10.8244	10.2235	11.1656	10.3066	10.3567	10.5793	10.9398	10.9012	8.99563	9.44189	8.64728	7.79411	8.08033	8.41922	8.16439	7.59327	0.672211	0.0922654	1.04564	0.000309113	0.407796	0.307445	0.46333	0.116072	-1.50765	5.08212e-05	-2.32147	3.07072e-18
ENSG00000006025	OSBPL7	oxysterol binding protein like 7 [Source:HGNC Symbol;Acc:HGNC:16387]	7.41395	7.15025	7.38504	7.58014	6.65491	7.6138	7.56609	6.808	7.70713	6.86589	7.42092	6.80529	6.91831	7.52345	7.09432	7.37015	7.00576	6.85178	6.93155	6.85309	6.57801	6.65856	6.7578	6.54519	6.41004	6.78216	6.17571	6.3509	-0.234674	0.802681	-0.236507	0.729757	-0.216638	0.706651	-0.627677	0.0822456	-0.981442	0.00321584	-1.25001	0.000694328
ENSG00000006042	TMEM98	transmembrane protein 98 [Source:HGNC Symbol;Acc:HGNC:24529]	9.61955	9.61665	9.35801	9.53958	9.54368	9.66214	9.61478	9.49451	10.4084	10.8368	10.2605	10.5435	10.6597	10.0864	10.3489	10.226	9.74112	9.37819	9.78505	8.92502	9.28643	9.14986	9.14792	9.09842	8.38392	8.71669	8.92065	8.48848	0.00270085	0.995913	1.01198	2.03083e-05	0.828599	0.000148594	-0.0558182	0.912156	-0.400058	0.0589265	-0.987659	1.1972e-05
ENSG00000006047	YBX2	Y-box binding protein 2 [Source:HGNC Symbol;Acc:HGNC:17948]	2.35125	2.3508	2.34735	2.35413	2.34956	2.3618	2.34919	2.34986	2.36304	2.36282	2.35744	2.5775	3.01392	2.35907	2.35336	2.35797	3.2726	2.84835	3.5567	3.19528	4.8762	4.01529	4.03214	4.6404	3.89554	3.37831	4.57235	4.83743	NA	NA	NA	NA	NA	NA	NA	NA	8.63005	1.84023e-10	8.37398	1.40745e-08
ENSG00000006062	MAP3K14	mitogen-activated protein kinase kinase kinase 14 [Source:HGNC Symbol;Acc:HGNC:6853]	8.57485	8.44006	8.44424	8.65658	8.26644	8.07965	8.1406	8.11147	8.1668	7.49299	7.97837	7.34356	7.56225	7.41911	7.30489	6.62374	5.65377	6.86417	6.20822	6.47031	6.30693	6.61537	7.0128	6.33664	7.6228	6.53668	6.94009	6.40273	-0.494263	0.129389	-0.939596	0.00489404	-1.53788	6.38857e-07	-2.62308	4.04088e-14	-2.32307	1.01215e-15	-1.88972	6.41603e-07
ENSG00000006118	TMEM132A	transmembrane protein 132A [Source:HGNC Symbol;Acc:HGNC:31092]	8.12789	8.88682	7.87439	8.91278	8.24764	8.35125	7.94161	8.60785	8.22049	9.28251	8.32432	9.78562	8.8055	9.44246	8.67189	9.9757	7.13518	8.52361	7.45972	8.09155	6.77444	7.28556	6.78238	7.66109	7.89474	7.10326	6.45649	6.98272	-0.292834	0.693361	0.569424	0.428045	0.863969	0.0939392	-0.718679	0.204532	-1.54177	0.000417855	-1.52857	0.00134746
ENSG00000006125	AP2B1	adaptor related protein complex 2 subunit beta 1 [Source:HGNC Symbol;Acc:HGNC:563]	12.8892	12.9187	13.0551	13.3036	12.8554	13.1279	13.176	13.0869	12.3248	12.3193	12.1592	12.7104	11.9076	11.8641	12.003	12.2678	12.0906	12.0479	12.2799	12.2672	12.0258	11.8547	12.2656	12.376	11.868	12.0741	12.2619	12.3019	-0.0265561	0.95739	-0.728419	0.00354645	-1.10066	1.2252e-07	-0.922916	3.24341e-08	-0.949611	2.02628e-06	-0.978914	1.47934e-07
ENSG00000006128	TAC1	tachykinin precursor 1 [Source:HGNC Symbol;Acc:HGNC:11517]	-2.37541	-2.37543	-2.37551	-2.37262	-2.37545	-2.37519	-2.37546	-2.37545	-2.37516	-2.37517	-2.37528	-2.37527	-2.37529	-2.37525	-2.37537	-2.37527	-2.37516	-2.3749	-2.37531	-2.37496	-2.37519	-2.37511	-2.37547	-2.37521	-2.375	-2.37513	-2.37504	-2.37518	NA	NA	NA	NA	NA	NA	NA	NA	NA	NA	NA	NA
ENSG00000006194	ZNF263	zinc finger protein 263 [Source:HGNC Symbol;Acc:HGNC:13056]	10.3934	10.6524	10.7929	10.9678	10.6194	11.1215	10.6724	11.0474	10.7761	10.8312	10.9139	10.8504	10.653	10.9855	10.9139	11.0007	10.5155	10.7477	10.653	10.18	10.4982	10.295	10.3453	10.518	10.4539	10.8103	10.4649	10.7481	0.132513	0.80009	0.0780556	0.85211	0.150171	0.682752	-0.203728	0.534031	-0.326102	0.208015	-0.126032	0.699837
ENSG00000006210	CX3CL1	C-X3-C motif chemokine ligand 1 [Source:HGNC Symbol;Acc:HGNC:10647]	1.50404	1.68017	1.50328	1.5046	2.5368	1.50612	1.50364	1.50377	1.50637	1.50632	1.50525	1.50536	1.50515	1.50558	1.50445	1.50536	1.5064	1.50928	1.50501	1.5086	1.50612	2.19614	2.07072	2.13836	2.57792	1.65384	2.12661	2.17618	NA	NA	NA	NA	NA	NA	NA	NA	NA	NA	5.52292	0.00284524
ENSG00000006282	SPATA20	spermatogenesis associated 20 [Source:HGNC Symbol;Acc:HGNC:26125]	10.0005	10.2111	10.2303	10.7988	9.82797	10.2087	10.6574	10.8765	10.1852	10.5576	10.2879	10.6779	10.0826	10.553	10.6822	10.6666	9.89673	10.1367	10.0075	9.99376	10.3589	10.2139	10.5254	10.6504	10.7443	10.4918	10.799	10.785	0.077149	0.921823	0.0510988	0.931706	0.142754	0.771102	-0.370787	0.224203	0.0928424	0.841361	0.3496	0.256422
ENSG00000006283	CACNA1G	calcium voltage-gated channel subunit alpha1 G [Source:HGNC Symbol;Acc:HGNC:1394]	2.42987	2.59626	2.36348	2.3658	2.36424	2.36846	2.53981	3.12645	3.43993	3.93333	3.06965	3.73195	2.36677	3.30865	3.39394	3.3712	2.36895	2.80851	3.2327	2.37283	2.36846	2.36996	3.03672	2.44205	2.37198	2.36954	2.37114	2.83818	NA	NA	5.0279	0.000294119	4.09628	0.0593162	NA	NA	NA	NA	NA	NA
ENSG00000006327	TNFRSF12A	TNF receptor superfamily member 12A [Source:HGNC Symbol;Acc:HGNC:18152]	12.3056	12.1494	11.5393	12.2341	7.74795	8.8748	7.78781	9.98178	7.95416	9.25655	7.38168	8.2743	7.29568	8.30538	7.65122	7.53938	8.69168	8.56201	7.92087	7.24981	7.1806	8.93497	7.92093	7.68421	8.44346	7.9547	8.19276	8.16361	-3.36847	1.154e-05	-3.95734	1.00323e-24	-4.64374	1.29509e-67	-4.12329	6.9421e-40	-4.25088	9.51972e-33	-4.15542	4.09068e-77
ENSG00000006432	MAP3K9	mitogen-activated protein kinase kinase kinase 9 [Source:HGNC Symbol;Acc:HGNC:6861]	3.57754	3.07271	2.82763	2.8299	2.82837	3.90244	3.2863	4.10792	2.89771	3.06689	3.52238	3.63193	3.59854	3.58904	3.72873	3.88674	2.83299	3.8054	3.56699	2.83681	2.83251	3.26685	3.10698	2.83208	3.37877	2.83357	3.77107	3.43472	1.97918	0.563391	NA	NA	2.06491	0.283159	NA	NA	NA	NA	NA	NA
ENSG00000006451	RALA	RAS like proto-oncogene A [Source:HGNC Symbol;Acc:HGNC:9839]	13.1468	13.3513	12.5998	13.0864	12.3665	12.5373	11.9417	12.1588	12.0167	11.9112	11.115	11.2856	11.7219	11.579	11.0215	11.2991	12.3066	11.3491	11.7421	11.8839	12.3274	12.1765	11.4269	11.4622	12.2992	11.9973	11.6033	11.4512	-0.878701	0.000666447	-1.54435	4.09472e-08	-1.7412	1.66753e-14	-1.26821	9.76987e-07	-1.21599	2.2868e-05	-1.26729	8.15709e-07
ENSG00000006453	BAIAP2L1	BAI1 associated protein 2 like 1 [Source:HGNC Symbol;Acc:HGNC:21649]	9.42944	9.12674	9.60466	10.4118	9.46077	9.65925	9.57593	9.9047	9.00681	8.23587	8.89467	8.68409	7.82082	7.7558	8.17492	8.43532	4.72657	7.11561	7.28637	6.57366	4.42758	7.00469	7.63317	7.26323	5.24902	6.44871	6.07766	6.53676	-0.129769	0.86747	-1.1697	0.00394074	-1.87131	8.13777e-07	-3.37963	9.78095e-11	-3.06543	0.000227477	-4.03974	1.41702e-23
ENSG00000006459	KDM7A	lysine demethylase 7A [Source:HGNC Symbol;Acc:HGNC:22224]	10.2013	10.4577	10.7338	11.1562	9.99365	10.5109	10.3282	10.6473	10.0411	9.961	10.4235	10.4118	9.62863	10.1933	10.2699	10.1966	10.1353	10.2332	10.0444	10.3519	10.507	10.2409	10.5651	10.698	10.7846	10.8593	10.8852	11.1805	-0.349533	0.486245	-0.539985	0.148686	-0.661064	0.0574516	-0.532968	0.0775143	-0.195751	0.646976	0.228267	0.542159
ENSG00000006468	ETV1	ETS variant 1 [Source:HGNC Symbol;Acc:HGNC:3490]	9.41954	9.97091	9.96559	9.73154	6.83704	8.55936	7.97185	9.56696	5.07804	5.3573	5.5505	7.22592	3.14413	6.03987	5.38214	5.93518	2.8336	5.00555	5.43681	5.43175	7.39162	7.83883	8.19854	8.34214	8.03605	7.899	7.69717	8.33575	-1.35482	0.0373489	-4.16721	5.5859e-16	-4.91923	2.92764e-10	-5.55588	1.18333e-12	-2.01163	1.39313e-12	-2.00997	4.50679e-17
ENSG00000006530	AGK	acylglycerol kinase [Source:HGNC Symbol;Acc:HGNC:21869]	10.1544	10.0629	10.1124	10.3119	9.37354	10.1039	10.1172	10.2946	9.92092	9.08646	9.8167	10.053	9.88969	9.9067	10.1392	10.2144	10.2806	10.3831	10.5418	10.5444	10.7091	10.5843	10.5215	10.7115	10.3259	10.5902	10.6504	10.6425	-0.190034	0.733517	-0.473353	0.184413	-0.156823	0.637889	0.278263	0.192727	0.487196	0.00748679	0.386247	0.0508913
ENSG00000006534	ALDH3B1	aldehyde dehydrogenase 3 family member B1 [Source:HGNC Symbol;Acc:HGNC:410]	9.68945	9.40077	9.92471	9.97236	8.91644	9.16937	9.75928	9.38467	9.03186	9.40442	9.60635	9.61271	9.13838	9.1644	9.367	9.17468	7.82077	8.23584	8.85645	8.57364	6.90158	7.39612	7.8759	7.95991	7.21257	7.72549	7.18299	7.96941	-0.496302	0.260313	-0.409859	0.268639	-0.636835	0.0149427	-1.47867	1.04784e-06	-2.39037	6.92978e-15	-2.44873	2.23465e-18
ENSG00000006555	TTC22	tetratricopeptide repeat domain 22 [Source:HGNC Symbol;Acc:HGNC:26067]	-2.17044	-2.17047	-2.15556	-2.1627	-2.17055	-2.16982	-2.17057	-2.17053	-2.16975	-2.16976	-2.17007	-2.17004	-2.1701	-2.16997	-2.17031	-2.17004	-2.16974	-2.16901	-2.17014	-2.16917	-2.16982	-2.16958	-2.17058	-2.16989	-2.16929	-2.16965	-2.16941	-2.16978	NA	NA	NA	NA	NA	NA	NA	NA	NA	NA	NA	NA
ENSG00000006576	PHTF2	putative homeodomain transcription factor 2 [Source:HGNC Symbol;Acc:HGNC:13411]	11.8657	11.9135	11.7523	12.5567	10.8428	11.2447	11.1649	11.5536	11.0029	10.9704	10.9503	11.1902	10.8732	10.8388	11.0535	11.306	9.94651	10.6852	10.7291	10.7408	10.5172	10.4353	10.3002	10.5985	10.5892	10.4719	10.6007	10.5707	-0.913097	0.00551704	-1.13075	2.55273e-05	-1.11357	5.87132e-05	-1.58519	3.97349e-09	-1.67958	1.67821e-12	-1.6054	3.02552e-12
ENSG00000006606	CCL26	C-C motif chemokine ligand 26 [Source:HGNC Symbol;Acc:HGNC:10625]	1.34742	0.700251	0.914062	0.93583	0.700172	0.700967	0.749436	0.700191	1.52833	0.701035	0.700681	0.858336	1.33762	0.700787	0.700416	0.700716	0.70106	0.702024	0.700599	0.701797	0.700967	0.701252	0.70014	0.700886	0.701635	0.701172	0.701476	0.701014	NA	NA	NA	NA	NA	NA	NA	NA	NA	NA	NA	NA
ENSG00000006607	FARP2	FERM, ARH/RhoGEF and pleckstrin domain protein 2 [Source:HGNC Symbol;Acc:HGNC:16460]	11.6247	11.4872	11.612	11.9506	11.072	11.3565	11.4443	12.0161	11.5995	11.5974	11.6009	11.9587	11.9171	11.7253	11.9358	12.0112	12.1587	12.1515	12.1048	12.0782	11.9486	11.8736	11.861	12.0055	12.021	11.7784	11.8807	11.9511	-0.203704	0.700036	-0.0305654	0.948987	0.193924	0.520487	0.443665	0.0154859	0.241441	0.315613	0.206872	0.387131
ENSG00000006611	USH1C	USH1 protein network component harmonin [Source:HGNC Symbol;Acc:HGNC:12597]	-2.17074	-2.17077	-2.17104	-2.17052	-2.17087	-2.16997	-2.1709	-2.17084	-2.16989	-2.1699	-2.17028	-2.17024	-2.17031	-2.17016	-2.17058	-2.17024	-2.16988	-2.16898	-2.17037	-2.16918	-2.16997	-2.16969	-2.17091	-2.17006	-2.16933	-2.16977	-2.16947	-2.14219	NA	NA	NA	NA	NA	NA	NA	NA	NA	NA	NA	NA
ENSG00000006625	GGCT	gamma-glutamylcyclotransferase [Source:HGNC Symbol;Acc:HGNC:21705]	11.624	11.6961	11.0181	11.4082	10.8787	11.3524	10.8596	11.1298	11.0662	11.0901	10.3628	11.3544	11.49	11.4106	10.6977	11.2348	12.6114	12.0837	12.059	11.8435	12.7387	12.6957	11.8858	11.9953	12.5544	12.6516	11.86	11.8748	-0.444352	0.189773	-0.506314	0.176835	-0.266476	0.459047	0.730404	0.00534316	0.949458	0.00111528	0.825045	0.00346946
ENSG00000006634	DBF4	DBF4 zinc finger [Source:HGNC Symbol;Acc:HGNC:17364]	11.5647	10.8074	11.1725	11.0489	10.7638	10.3075	10.3672	10.6462	9.13403	9.65395	9.04827	9.62578	9.97398	9.08468	9.0771	9.578	10.3385	9.8124	9.99214	10.169	9.40374	9.54895	9.5216	9.52879	9.57472	9.43939	9.17071	9.20857	-0.723601	0.00936823	-1.92741	1.37593e-12	-1.82637	4.94021e-11	-1.15924	5.45931e-07	-1.7785	1.99042e-18	-1.95186	2.11912e-19
ENSG00000006638	TBXA2R	thromboxane A2 receptor [Source:HGNC Symbol;Acc:HGNC:11608]	4.90262	3.59829	4.24709	4.86744	4.73911	3.16916	4.21106	3.8893	4.22562	4.09445	4.23835	4.32817	3.82927	4.58881	4.58109	4.07589	3.09067	3.21251	3.63748	3.0079	2.99787	3.00134	3.06386	3.42572	3.00595	3.00036	3.00405	3.72417	-0.843023	0.667751	-0.675746	0.595419	-0.462107	0.740396	-3.66835	0.00435158	-4.7112	0.000460723	-3.8839	0.0167362
ENSG00000006652	IFRD1	interferon related developmental regulator 1 [Source:HGNC Symbol;Acc:HGNC:5456]	12.0671	12.4626	12.0964	12.7675	11.4953	12.2803	11.7102	11.8167	12.2875	12.2503	12.093	12.3606	11.9449	12.2844	12.2378	12.3565	12.0843	12.1634	12.0027	12.0609	11.7794	12.061	11.828	12.0267	11.9522	12.0324	11.8311	11.6787	-0.585082	0.106781	-0.18805	0.642473	-0.209896	0.579072	-0.330611	0.222228	-0.480415	0.0755646	-0.552943	0.0281259
ENSG00000006695	COX10	cytochrome c oxidase assembly factor heme A:farnesyltransferase COX10 [Source:HGNC Symbol;Acc:HGNC:2260]	9.43219	9.19775	9.47778	9.8629	8.71324	8.60883	9.26124	9.5944	8.49835	8.87917	8.78284	9.16649	9.37804	8.83437	9.26656	9.39781	9.55973	9.94801	9.93244	10.2017	10.1747	10.2302	10.2875	10.3335	10.5257	9.85496	10.1949	10.2375	-0.474204	0.374345	-0.7579	0.0270447	-0.333813	0.389578	0.426313	0.172977	0.782183	0.000738339	0.724926	0.00767573
ENSG00000006704	GTF2IRD1	GTF2I repeat domain containing 1 [Source:HGNC Symbol;Acc:HGNC:4661]	8.30107	8.87322	9.10252	9.41275	8.53789	8.30751	9.68643	9.37017	8.16832	8.55289	9.64263	9.26183	8.26999	8.73356	9.4272	9.20606	7.66067	9.14894	8.49552	8.83953	7.05656	6.68035	8.55301	8.47328	7.42944	8.07141	8.28491	8.30367	0.0896637	0.930992	-0.00249322	0.998265	-0.033342	0.965592	-0.397802	0.504308	-1.17977	0.0416597	-1.05289	0.00640568
ENSG00000006712	PAF1	PAF1 homolog, Paf1/RNA polymerase II complex component [Source:HGNC Symbol;Acc:HGNC:25459]	13.1584	12.8055	12.6861	12.452	12.6938	12.4381	12.1738	12.0534	12.2114	12.3463	11.9319	12.0554	11.7274	11.8852	11.6363	11.463	11.8143	11.2178	11.2128	11.3792	12.4468	12.1591	11.8413	11.9842	12.3609	12.1315	11.9695	11.7533	-0.501594	0.0741058	-0.722686	0.00193892	-1.18415	3.80128e-10	-1.43221	6.4645e-11	-0.700333	0.0028797	-0.777665	0.00048446
ENSG00000006715	VPS41	VPS41, HOPS complex subunit [Source:HGNC Symbol;Acc:HGNC:12713]	13.402	13.4126	12.9349	13.2531	13.062	13.5366	12.9	12.7594	13.2108	13.1678	12.7878	12.9177	13.3017	13.2518	12.8852	13.0637	13.1766	12.7173	12.701	12.6371	13.3425	13.3171	12.7719	13.0964	13.4345	13.4382	13.0839	13.0165	-0.217363	0.600517	-0.291165	0.299139	-0.16962	0.551003	-0.468107	0.0427753	-0.124831	0.722763	-0.0365741	0.92039
ENSG00000006740	ARHGAP44	Rho GTPase activating protein 44 [Source:HGNC Symbol;Acc:HGNC:29096]	7.1671	6.54385	6.87526	6.99953	6.60076	5.94461	7.16431	6.57706	6.34277	7.55351	7.22742	6.83077	7.12621	7.55665	7.02901	6.96622	5.85842	6.804	6.63725	6.48929	6.91121	6.69822	6.02362	6.72988	6.72391	6.46976	6.57715	6.21036	-0.397274	0.679295	0.155439	0.869732	0.319618	0.574217	-0.581754	0.328723	-0.384085	0.551579	-0.575682	0.2324
ENSG00000006744	ELAC2	elaC ribonuclease Z 2 [Source:HGNC Symbol;Acc:HGNC:14198]	11.7961	11.5924	11.7173	11.8738	11.383	11.617	11.3341	11.5138	10.6984	11.022	10.8701	11.1598	10.9613	10.891	11.2611	11.1377	11.874	11.7937	11.8446	11.9927	12.2882	12.0994	11.9858	12.178	12.2657	12.2026	12.1106	12.0881	-0.336153	0.19209	-0.878329	5.59416e-05	-0.736782	0.000200896	0.118897	0.600223	0.399461	0.0278459	0.405656	0.0110633
ENSG00000006747	SCIN	scinderin [Source:HGNC Symbol;Acc:HGNC:21695]	3.71628	5.26365	4.8398	5.04416	5.10182	4.08331	4.67081	4.99259	2.85379	2.85355	2.9516	3.51049	3.80566	3.211	4.29011	3.20562	2.85396	3.29864	3.72224	4.29024	2.8524	2.8572	3.76634	3.8754	2.86355	2.85586	3.95415	2.85319	-0.186171	0.918039	-4.72231	0.000324699	-2.26961	0.0334956	-2.37794	0.064093	-3.03766	0.0283529	-3.74937	0.018882
ENSG00000006756	ARSD	arylsulfatase D [Source:HGNC Symbol;Acc:HGNC:717]	8.70534	8.95377	8.81559	9.47046	8.72968	9.51367	9.4244	9.31156	9.5152	9.80371	10.0521	10.3245	9.63839	9.44719	9.90531	10.1849	9.2515	9.77912	9.76541	10.0677	9.59606	10.0302	9.9253	10.2004	9.74845	9.74933	10.196	10.1959	0.235048	0.716558	0.952479	0.00738555	0.82536	0.0183441	0.75843	0.0198761	0.987161	0.000730661	1.00256	0.000454354
ENSG00000006757	PNPLA4	patatin like phospholipase domain containing 4 [Source:HGNC Symbol;Acc:HGNC:24887]	8.74002	8.7512	8.3788	8.68464	8.69211	8.08712	8.77455	8.41527	8.81227	8.54412	8.41635	8.90722	8.69505	8.55707	8.68574	9.1305	9.16954	8.95469	8.88632	8.95695	9.2083	9.06892	8.99938	9.21695	9.67863	9.40152	9.08457	9.27168	-0.188883	0.74647	-0.00656777	0.991593	0.126205	0.793105	0.368921	0.180323	0.518976	0.0339611	0.772632	0.00210226
ENSG00000006831	ADIPOR2	adiponectin receptor 2 [Source:HGNC Symbol;Acc:HGNC:24041]	10.9301	11.1682	11.2574	11.4616	10.533	10.6471	10.9549	11.2483	10.665	11.0223	10.9181	11.2676	10.9028	10.644	11.0165	11.4339	12.5509	12.0716	12.3653	12.1533	13.8303	13.3937	13.4152	13.6546	14.6717	14.3845	14.5548	14.2899	-0.391947	0.320267	-0.287355	0.4262	-0.223849	0.574878	1.10113	1.96768e-08	2.43516	1.82615e-38	3.34108	1.49833e-80
ENSG00000006837	CDKL3	cyclin dependent kinase like 3 [Source:HGNC Symbol;Acc:HGNC:15483]	5.79739	5.51521	4.99038	5.51938	4.31071	5.29499	5.57098	5.86709	5.87252	4.37528	5.73743	5.82769	4.22017	5.86527	5.33719	5.20826	3.60894	5.40543	5.51765	5.27779	5.23267	4.59295	5.4199	4.89397	6.0637	5.1297	4.88999	5.07835	-0.169073	0.928877	0.123074	0.935956	-0.356226	0.790379	-0.588185	0.725742	-0.751394	0.398849	-0.18884	0.875601
ENSG00000007001	UPP2	uridine phosphorylase 2 [Source:HGNC Symbol;Acc:HGNC:23061]	-1.04493	-1.04493	-1.04497	-1.0449	-1.04495	-1.04389	-1.00739	-1.04494	-1.04349	-0.91449	-1.04486	-1.04486	-1.04487	-1.0448	-1.04491	-1.04486	-1.04344	-1.03917	-0.703731	-1.04011	-1.04389	-1.04253	-1.04495	-1.0443	-1.04081	-1.0429	-1.0415	-0.95586	NA	NA	NA	NA	NA	NA	NA	NA	NA	NA	NA	NA
ENSG00000007038	PRSS21	serine protease 21 [Source:HGNC Symbol;Acc:HGNC:9485]	0.691113	0.856261	0.875461	0.894344	0.69106	0.691452	0.852345	0.935668	0.814357	0.691486	0.903504	0.806139	0.730841	0.691363	0.728661	1.01488	0.691498	0.691977	0.69127	0.691864	0.691452	0.819324	0.691044	0.691412	0.691783	0.691554	0.691705	0.691475	NA	NA	NA	NA	NA	NA	NA	NA	NA	NA	NA	NA
ENSG00000007047	MARK4	microtubule affinity regulating kinase 4 [Source:HGNC Symbol;Acc:HGNC:13538]	9.11069	9.01753	9.05527	9.63552	8.80685	9.00663	9.5289	9.85736	9.04153	9.58077	9.72179	9.85502	9.54532	9.27657	9.72167	9.67818	9.36903	9.65076	9.49393	9.68758	9.443	9.09172	9.39541	9.59052	8.96391	9.24555	9.52571	9.46651	0.11136	0.889713	0.330877	0.485927	0.324848	0.40074	0.332997	0.306199	0.160549	0.712284	0.0595603	0.904401
ENSG00000007062	PROM1	prominin 1 [Source:HGNC Symbol;Acc:HGNC:9454]	-0.327989	-0.328001	-0.32809	-0.327913	-0.328033	0.248848	-0.328043	-0.159922	-0.327675	-0.32768	-0.327825	-0.327811	-0.327839	-0.327782	-0.279786	-0.327811	-0.32767	-0.327275	-0.327859	-0.327369	-0.327708	0.117524	-0.328046	-0.327741	-0.327435	-0.327624	-0.3275	-0.327689	NA	NA	NA	NA	NA	NA	NA	NA	NA	NA	NA	NA
ENSG00000007080	CCDC124	coiled-coil domain containing 124 [Source:HGNC Symbol;Acc:HGNC:25171]	10.8485	10.6233	10.5616	10.7636	10.564	10.7848	10.7496	10.7633	10.0418	10.3246	10.1982	10.5294	10.1784	9.85141	10.222	10.4691	11.02	10.5464	10.3632	10.7141	10.8211	10.4476	10.3339	10.6628	10.8221	10.5476	10.431	10.3834	-0.0251965	0.957974	-0.48527	0.0688653	-0.560446	0.0273704	-0.0378197	0.926133	-0.139533	0.657145	-0.184367	0.476754
ENSG00000007168	PAFAH1B1	platelet activating factor acetylhydrolase 1b regulatory subunit 1 [Source:HGNC Symbol;Acc:HGNC:8574]	13.3404	13.2995	13.3301	13.6762	12.3344	12.63	12.789	12.7991	12.4796	12.4839	12.4142	12.8287	12.7114	12.472	12.781	13.0748	12.7382	12.8969	12.8341	12.8069	13.1188	13.0356	12.9354	13.1444	13.2751	13.2928	13.2117	13.2621	-0.834653	0.000515423	-0.936575	2.29431e-05	-0.696786	0.00355236	-0.637491	6.96581e-05	-0.382556	0.0548174	-0.197851	0.349871
ENSG00000007171	NOS2	nitric oxide synthase 2 [Source:HGNC Symbol;Acc:HGNC:7873]	-0.936986	-0.936991	-0.937024	-0.936958	-0.937003	-0.936881	-0.869759	-0.937	-0.936868	-0.93687	-0.936925	-0.936919	-0.93693	-0.936908	-0.800249	-0.936919	-0.936867	-0.84187	-0.936937	-0.93505	-0.936881	-0.936837	-0.780162	-0.936893	-0.935775	-0.936849	-0.936503	-0.78231	NA	NA	NA	NA	NA	NA	NA	NA	NA	NA	NA	NA
ENSG00000007174	DNAH9	dynein axonemal heavy chain 9 [Source:HGNC Symbol;Acc:HGNC:2953]	0.181655	0.181634	0.181475	0.181789	0.181577	0.182151	0.181559	0.18159	0.18221	0.182199	0.181944	0.181969	0.18192	0.182021	0.181753	0.181969	0.182217	0.182912	0.335439	1.01601	0.18215	0.182356	0.181554	0.39051	0.182631	0.182298	0.50256	0.553052	NA	NA	NA	NA	NA	NA	NA	NA	NA	NA	NA	NA
ENSG00000007202	KIAA0100	KIAA0100 [Source:HGNC Symbol;Acc:HGNC:28960]	13.5631	13.6797	13.6556	14.0066	13.2925	13.6629	13.5259	13.7191	12.9491	13.1001	12.8816	13.6637	13.0024	13.0868	13.1532	13.5241	13.6986	13.4	13.5031	13.7438	14.0286	13.8831	13.8204	14.0964	13.9889	14.0247	14.0712	14.0173	-0.223424	0.539384	-0.613067	0.0503075	-0.579317	0.019784	-0.164523	0.538231	0.2202	0.381056	0.265053	0.192533
ENSG00000007237	GAS7	growth arrest specific 7 [Source:HGNC Symbol;Acc:HGNC:4169]	5.71909	5.96203	4.23355	6.07672	4.66051	3.24608	4.82972	6.19968	6.80584	6.94942	6.29119	6.89299	6.28291	7.12339	6.66258	7.67464	4.43416	6.71968	6.60404	6.88113	6.40947	6.34731	6.7582	7.41634	6.55784	6.61466	6.65045	6.77976	-0.770212	0.756531	1.43525	0.0705381	1.84208	0.0151997	1.06157	0.361517	1.54352	0.0453119	1.30471	0.0714059
ENSG00000007255	TRAPPC6A	trafficking protein particle complex 6A [Source:HGNC Symbol;Acc:HGNC:23069]	3.50463	3.19108	3.58591	5.14583	6.32013	3.2876	5.26624	5.13883	6.49409	6.59638	6.3925	6.1683	5.71015	6.30238	5.83517	6.23426	6.736	6.35678	6.57462	6.79723	6.86557	5.69853	6.93361	6.72023	7.51079	7.71646	7.79728	7.28802	1.98542	0.364894	3.40272	0.000869044	2.9055	0.00860986	3.73776	6.19788e-05	3.74418	0.00011021	4.9523	2.53002e-10
ENSG00000007264	MATK	megakaryocyte-associated tyrosine kinase [Source:HGNC Symbol;Acc:HGNC:6906]	-1.76311	-1.76319	-1.76377	-1.76265	-1.76339	-1.76149	-1.76345	-1.76334	-1.76132	-1.76135	-1.76214	-1.76206	-1.76222	-1.76189	-1.76277	-1.70321	-1.76129	-1.7594	-1.68387	-1.75982	-1.76149	-1.76089	-1.76348	-1.76167	-1.76012	-1.76105	-1.76043	-1.76139	NA	NA	NA	NA	NA	NA	NA	NA	NA	NA	NA	NA
ENSG00000007312	CD79B	CD79b molecule [Source:HGNC Symbol;Acc:HGNC:1699]	-1.28824	-1.28836	-1.19669	-1.28745	-1.28871	-1.28548	-1.22411	-1.28863	-1.28517	-1.28523	-1.28658	-1.28644	-1.28671	-1.28616	-1.28766	-1.28644	-1.28513	-1.2819	-1.2869	-1.28261	-1.28548	-1.28444	-1.28882	-1.25233	-1.28314	-1.28473	-1.21675	-1.15148	NA	NA	NA	NA	NA	NA	NA	NA	NA	NA	NA	NA
ENSG00000007314	SCN4A	sodium voltage-gated channel alpha subunit 4 [Source:HGNC Symbol;Acc:HGNC:10591]	1.65122	1.6469	1.61358	1.67793	1.63513	1.74519	1.94434	2.41428	4.15637	2.3536	2.03332	2.30011	2.02805	2.04999	1.67087	2.70115	4.40619	3.70667	3.87451	1.84329	7.55559	7.40735	7.22203	7.52065	7.3449	7.15706	7.28892	7.7276	NA	NA	NA	NA	NA	NA	NA	NA	11.0605	1.88795e-23	10.9994	5.89225e-23
ENSG00000007341	ST7L	suppression of tumorigenicity 7 like [Source:HGNC Symbol;Acc:HGNC:18441]	10.5646	10.5518	10.5953	10.6671	10.2142	10.5213	10.442	10.7162	10.1375	10.5148	10.4676	10.778	10.5095	10.6234	10.7141	10.7764	10.6062	10.6402	10.8869	10.9205	10.2115	10.5246	10.5871	10.6745	10.713	10.2646	10.8507	10.7551	-0.15307	0.714624	-0.151367	0.703085	0.0359799	0.917324	0.169249	0.474324	-0.0983416	0.746649	0.0418724	0.905829
ENSG00000007350	TKTL1	transketolase like 1 [Source:HGNC Symbol;Acc:HGNC:11835]	1.0742	1.07415	1.07376	1.07453	1.07401	1.0754	1.07397	1.07404	1.07555	1.07552	1.0749	1.13844	1.07485	1.07509	1.07444	1.07496	1.07557	1.07724	1.07476	1.07684	1.0754	1.1464	1.55209	1.55606	1.07656	1.90098	1.80257	1.88354	NA	NA	NA	NA	NA	NA	NA	NA	NA	NA	7.59944	0.000253044
ENSG00000007372	PAX6	paired box 6 [Source:HGNC Symbol;Acc:HGNC:8620]	0.418123	0.462429	0.417967	0.418239	0.418055	0.418554	0.710667	0.418067	0.418605	0.418596	0.710081	0.467748	0.418353	0.418441	0.507801	0.514101	0.418612	0.646734	0.418322	0.419075	0.418553	0.418732	0.577622	0.418502	0.418973	0.418682	1.1036	0.471138	NA	NA	NA	NA	NA	NA	NA	NA	NA	NA	NA	NA
ENSG00000007376	RPUSD1	RNA pseudouridine synthase domain containing 1 [Source:HGNC Symbol;Acc:HGNC:14173]	8.18733	7.77333	8.03876	8.12201	7.02662	8.24065	7.94756	8.39239	7.99921	7.80814	7.9488	8.25867	7.54633	7.3205	8.19046	8.23199	8.4289	8.34733	8.31118	8.46982	7.82373	7.66651	7.55823	7.97864	7.84103	7.15811	7.24496	7.92836	-0.0730311	0.943591	-0.0769608	0.89775	-0.203754	0.746378	0.392486	0.18553	-0.32636	0.392597	-0.558239	0.166327
ENSG00000007384	RHBDF1	rhomboid 5 homolog 1 [Source:HGNC Symbol;Acc:HGNC:20561]	9.19223	9.45924	9.56121	9.85205	8.65743	9.18311	9.6512	10.0615	8.65829	8.78466	9.24636	9.30509	8.56807	8.01749	9.26822	9.20128	8.17884	8.75525	9.07044	8.86292	8.32722	8.53987	8.78837	8.87944	8.41638	7.7363	8.77313	8.61671	-0.0821732	0.926984	-0.606962	0.102059	-0.772197	0.0748836	-0.872581	0.00522966	-0.982066	0.000346071	-1.23586	0.000114381
ENSG00000007392	LUC7L	LUC7 like [Source:HGNC Symbol;Acc:HGNC:6723]	11.5904	11.4544	11.5119	11.6926	11.9511	12.2263	12.1043	12.2039	11.8494	11.8727	11.9524	12.0093	11.5581	11.8129	11.9304	11.7878	11.3034	11.4076	11.5558	11.6863	11.2412	11.6097	11.4226	11.4638	11.2074	11.0964	11.3966	11.3408	0.541382	0.0137218	0.320166	0.142013	0.188136	0.477499	-0.0877743	0.754372	-0.138977	0.590501	-0.342458	0.0583171
ENSG00000007402	CACNA2D2	calcium voltage-gated channel auxiliary subunit alpha2delta 2 [Source:HGNC Symbol;Acc:HGNC:1400]	0.013335	0.0133244	0.0132451	0.129983	0.0132959	0.0135835	0.0132873	0.0133027	0.0136132	0.0136079	0.0564402	0.363614	0.0561104	0.175866	0.013384	0.208704	0.013617	0.0697065	0.0556277	0.0138847	0.0135834	0.0136868	0.185648	0.0135539	0.0138257	0.0136578	0.0137682	0.14432	NA	NA	NA	NA	NA	NA	NA	NA	NA	NA	NA	NA
ENSG00000007516	BAIAP3	BAI1 associated protein 3 [Source:HGNC Symbol;Acc:HGNC:948]	1.24572	1.24569	1.50605	1.24594	1.577	1.24654	1.24557	1.41117	1.24663	1.24661	1.50809	1.95848	1.78486	1.24632	1.29326	1.50989	1.35195	1.42837	1.2461	1.24751	1.24653	1.83895	1.24556	1.29899	1.30807	1.24678	1.30616	1.24659	NA	NA	NA	NA	NA	NA	NA	NA	NA	NA	NA	NA
ENSG00000007520	TSR3	TSR3, acp transferase ribosome maturation factor [Source:HGNC Symbol;Acc:HGNC:14175]	12.6657	12.3735	11.9351	11.8779	12.4061	12.4128	11.6843	11.7707	11.694	12.0625	11.2272	11.59	11.875	11.9899	11.4519	11.4477	12.3687	11.4143	11.5429	11.7235	12.5121	12.267	11.7226	11.9175	12.649	12.4228	12.0245	11.6987	-0.194676	0.703507	-0.640004	0.0500919	-0.592553	0.0281799	-0.46567	0.190946	-0.12091	0.794674	-0.0301486	0.955689
ENSG00000007541	PIGQ	phosphatidylinositol glycan anchor biosynthesis class Q [Source:HGNC Symbol;Acc:HGNC:14135]	8.12556	7.31887	7.73855	7.56108	7.78024	8.06952	7.91097	7.74912	7.99541	7.43051	7.14103	8.0885	8.06053	6.834	7.71621	7.65149	7.81939	7.77093	7.71289	8.25632	7.15712	7.75454	7.27694	7.58962	7.86099	7.56667	7.81065	7.67399	0.154023	0.838198	-0.038741	0.965118	-0.125159	0.870178	0.210687	0.702814	-0.306875	0.566357	-0.0110452	0.987073
ENSG00000007545	CRAMP1	cramped chromatin regulator homolog 1 [Source:HGNC Symbol;Acc:HGNC:14122]	9.22777	9.58623	9.36632	9.68754	9.55684	10.0155	9.46381	9.37882	9.0331	8.99597	9.59347	9.79744	9.09711	9.62367	9.48202	9.7656	9.24876	9.37136	9.38241	9.55102	9.39488	9.14978	9.40931	9.80801	9.77895	9.58305	9.63608	9.6071	0.111945	0.848329	-0.132315	0.821271	0.00517135	0.992483	-0.110293	0.763295	-0.0295604	0.952426	0.155437	0.613692
ENSG00000007866	TEAD3	TEA domain transcription factor 3 [Source:HGNC Symbol;Acc:HGNC:11716]	9.23213	9.48304	9.61571	10.1108	7.84003	9.15805	9.03178	9.49919	8.63122	9.15931	8.91236	8.86019	8.67308	8.64081	8.92176	9.08922	8.44159	8.65777	8.69389	8.82093	8.17042	7.84398	8.6845	8.37091	8.38094	7.47298	8.34445	8.44024	-0.733706	0.215276	-0.875841	0.0103055	-0.923322	0.00499898	-1.10728	8.64298e-05	-1.50164	1.88311e-06	-1.62077	1.35793e-06
ENSG00000007908	SELE	selectin E [Source:HGNC Symbol;Acc:HGNC:10718]	-2.27287	-2.26258	-2.27304	-2.27275	-2.27294	-2.27245	-2.27296	-2.27293	-2.2724	-2.27241	-2.27262	-2.27259	-2.27264	-2.27255	-2.27278	-2.27259	-2.27239	-2.27189	-2.27267	-2.272	-2.27245	-2.27229	-2.27297	-2.27249	-2.27209	-2.27233	-2.27217	-2.27242	NA	NA	NA	NA	NA	NA	NA	NA	NA	NA	NA	NA
ENSG00000007923	DNAJC11	DnaJ heat shock protein family (Hsp40) member C11 [Source:HGNC Symbol;Acc:HGNC:25570]	11.7138	11.6164	11.6107	11.8582	11.0552	11.1153	11.2415	11.4521	10.6769	10.8036	10.6518	11.2113	11.1255	10.8003	11.1917	11.4234	12.0301	11.9344	11.7887	11.9509	12.1059	12.2906	12.0293	12.215	11.8109	11.6859	11.8684	11.9565	-0.537574	0.0306309	-0.927229	0.000121576	-0.602253	0.0122391	0.217621	0.263502	0.468874	0.00784378	0.104106	0.661276
ENSG00000007933	FMO3	flavin containing monooxygenase 3 [Source:HGNC Symbol;Acc:HGNC:3771]	2.58868	3.31559	3.0396	2.59297	2.58615	2.60437	2.58559	2.58659	3.80181	4.68736	3.31122	2.59869	2.83522	3.49372	2.71394	3.10856	2.60643	3.45881	3.36049	4.0944	4.27873	5.801	3.97382	3.95679	5.06089	5.60146	4.60549	3.83545	NA	NA	2.73023	0.296406	NA	NA	NA	NA	NA	NA	4.6464	5.45399e-05
ENSG00000007944	MYLIP	myosin regulatory light chain interacting protein [Source:HGNC Symbol;Acc:HGNC:21155]	7.55536	8.37024	7.99124	8.7891	9.09703	8.38608	8.28782	8.51054	9.89731	10.493	9.4997	10.3044	10.1852	10.0932	10.4187	11.0174	10.5251	10.4551	10.3984	10.8758	10.7326	10.4984	10.2866	10.474	10.9693	10.5751	10.8329	10.677	0.315883	0.663595	1.91295	6.81939e-07	2.3306	7.41585e-11	2.44758	1.42319e-16	2.37693	3.19188e-15	2.63573	2.89111e-19
ENSG00000007952	NOX1	NADPH oxidase 1 [Source:HGNC Symbol;Acc:HGNC:7889]	1.57439	1.57429	1.57356	1.92101	1.57403	1.57664	1.57395	1.57409	1.57691	1.57686	1.77665	1.57582	1.57559	1.57605	1.57483	1.57582	1.57694	1.89983	1.71285	2.96249	1.57664	1.57757	2.15815	1.72181	2.30573	2.98129	2.1321	2.48389	NA	NA	NA	NA	NA	NA	NA	NA	NA	NA	4.16717	0.0175778
ENSG00000007968	E2F2	E2F transcription factor 2 [Source:HGNC Symbol;Acc:HGNC:3114]	2.35784	2.09175	2.66875	2.08131	1.54835	2.46916	2.34009	2.38981	1.55044	1.55041	1.54957	1.54965	1.54949	1.54982	1.54894	1.728	1.55047	1.55275	1.54937	1.55221	1.55025	1.55092	1.54828	1.55005	1.55183	1.55073	1.55145	1.55036	-0.235177	0.939654	NA	NA	-4.71036	0.00976023	NA	NA	NA	NA	NA	NA
ENSG00000008018	PSMB1	proteasome subunit beta 1 [Source:HGNC Symbol;Acc:HGNC:9537]	12.936	12.5514	12.5125	12.4607	12.545	12.6731	12.6269	12.2023	12.0882	12.0258	11.6297	11.9953	11.8791	11.8452	11.7582	11.8364	12.6802	12.12	12.3223	12.108	12.9377	12.7004	12.2848	12.4075	12.9446	12.4987	12.5288	12.3573	-0.151734	0.683332	-0.753033	0.000625574	-0.856146	2.86242e-07	-0.324582	0.215531	-0.0285411	0.94634	-0.05521	0.877293
ENSG00000008056	SYN1	synapsin I [Source:HGNC Symbol;Acc:HGNC:11494]	1.2328	1.39089	1.6419	1.77773	1.23269	1.23351	1.62651	1.48793	1.23359	1.45978	1.54853	1.58267	1.23318	1.23332	1.27738	1.4461	1.2336	1.50098	1.23313	1.23436	1.23351	1.42727	1.23266	1.23342	1.23419	1.23372	1.23403	1.23355	NA	NA	NA	NA	NA	NA	NA	NA	NA	NA	NA	NA
ENSG00000008083	JARID2	jumonji and AT-rich interaction domain containing 2 [Source:HGNC Symbol;Acc:HGNC:6196]	10.8172	10.4829	10.8645	10.8535	10.6344	11.1893	11.0823	11.6962	10.019	10.3707	9.90349	10.3191	9.76265	9.74609	10.0921	10.3263	11.0703	10.8245	11.0195	11.0848	11.371	11.3166	11.1928	11.3878	11.2493	11.2839	11.3661	11.1624	0.429776	0.319484	-0.670041	0.00980172	-0.822012	0.0013245	0.237493	0.301871	0.573944	0.00146922	0.498787	0.00506521
ENSG00000008086	CDKL5	cyclin dependent kinase like 5 [Source:HGNC Symbol;Acc:HGNC:11411]	9.40013	9.2859	9.30941	9.89393	8.53568	8.56834	8.99837	9.13395	9.00757	8.78149	9.35133	9.24045	8.46278	8.48014	9.35154	9.06087	8.08238	9.037	8.99181	9.07998	9.47194	9.47652	9.991	9.63983	10.3702	10.1559	10.6663	9.902	-0.754908	0.0549913	-0.471981	0.205862	-0.684169	0.0857904	-0.714468	0.04907	0.161691	0.706534	0.833956	0.00397018
ENSG00000008118	CAMK1G	calcium/calmodulin dependent protein kinase IG [Source:HGNC Symbol;Acc:HGNC:14585]	2.19059	2.19033	2.416	2.19226	3.45487	2.19673	4.08092	3.39186	4.29856	3.34141	4.18844	2.81385	3.28577	2.19514	3.53995	2.76343	2.19755	2.75602	2.19345	2.204	2.19673	2.19925	2.18933	2.19601	2.2026	2.19854	2.20121	2.19714	5.48347	0.0267874	6.11795	9.05547e-05	NA	NA	NA	NA	NA	NA	NA	NA
ENSG00000008128	CDK11A	cyclin dependent kinase 11A [Source:HGNC Symbol;Acc:HGNC:1730]	8.762	8.65394	8.43503	8.58844	8.71353	8.19676	8.02507	8.59928	8.35423	7.97804	8.21129	8.35052	8.74829	8.43692	8.66793	8.27789	7.66655	8.26132	7.89834	6.95535	8.48172	8.21144	8.28747	8.42969	8.59011	7.88701	7.77682	8.25328	-0.276069	0.595616	-0.484738	0.122127	-0.11436	0.785553	-0.973176	0.0114735	-0.300885	0.309403	-0.538556	0.117567
ENSG00000008130	NADK	NAD kinase [Source:HGNC Symbol;Acc:HGNC:29831]	9.76791	9.42627	10.0836	10.2028	9.54979	10.1151	10.2563	10.2606	9.47576	9.45064	9.91769	10.72	9.95815	9.44364	10.4284	10.5833	10.4691	10.7821	11.1724	10.9034	11.2479	10.7283	11.1857	11.4126	10.8805	10.8036	11.2805	11.4636	0.144698	0.823447	0.0582811	0.941997	0.257354	0.630572	0.985781	0.000203793	1.31709	2.82592e-07	1.2626	1.48609e-06
ENSG00000008197	TFAP2D	transcription factor AP-2 delta [Source:HGNC Symbol;Acc:HGNC:15581]	-2.37557	-2.37558	-2.37569	-2.37548	-2.37562	-2.37525	-2.37563	-2.37561	-2.37522	-2.37523	-2.37538	-2.37536	-2.37539	-2.37533	-2.3755	-2.37536	-2.37522	-2.37105	-2.37542	-2.37493	-2.37525	-2.37514	-2.37564	-2.37529	-2.37499	-2.37517	-2.37505	-2.37523	NA	NA	NA	NA	NA	NA	NA	NA	NA	NA	NA	NA
ENSG00000008226	DLEC1	DLEC1, cilia and flagella associated protein [Source:HGNC Symbol;Acc:HGNC:2899]	3.77247	3.36575	3.84471	4.41088	3.36258	3.39385	3.94902	3.9104	3.29195	4.0101	4.62798	4.703	4.38072	3.98196	4.62817	4.58489	4.68996	5.38876	4.48775	3.85353	4.62547	4.97864	4.72026	5.53884	5.32515	5.35389	5.43429	5.6235	NA	NA	0.958774	0.70905	1.23223	0.440464	1.92822	0.166604	2.45483	0.0202163	3.12673	0.0001642
ENSG00000008256	CYTH3	cytohesin 3 [Source:HGNC Symbol;Acc:HGNC:9504]	11.3243	11.3761	11.1137	11.8991	10.3111	10.7903	10.5762	10.7852	10.6333	11.1165	10.6041	10.9432	11.2549	10.8527	11.1835	11.1243	11.2416	11.3766	11.5719	11.2605	11.0574	11.3487	11.2852	11.3697	10.6829	11.0377	10.8815	11.0743	-0.910556	0.00284579	-0.699373	0.0272108	-0.406326	0.203678	-0.114956	0.771605	-0.213482	0.550954	-0.593741	0.0235103
ENSG00000008277	ADAM22	ADAM metallopeptidase domain 22 [Source:HGNC Symbol;Acc:HGNC:201]	2.87627	2.87584	3.96398	3.05422	2.87465	2.88644	3.2362	3.44867	2.88763	2.88742	4.83048	4.10257	3.59194	2.8838	4.1511	4.43037	2.88778	4.37091	3.39038	3.28944	4.98116	2.89058	4.10267	4.49684	4.54231	4.40833	5.08593	4.42351	NA	NA	1.99001	0.585085	1.82297	0.52796	NA	NA	2.73898	0.228445	3.25123	0.0251803
ENSG00000008282	SYPL1	synaptophysin like 1 [Source:HGNC Symbol;Acc:HGNC:11507]	11.1251	10.9635	10.9526	11.0937	11.0725	11.0051	11.0414	10.9855	10.5381	10.6216	10.3389	10.83	10.9837	10.7992	10.976	11.0385	11.0347	10.7695	10.8755	10.8019	11.4007	11.0628	10.8857	11.0965	11.8425	11.705	11.5812	11.3869	-0.0545752	0.880623	-0.508183	0.0384282	-0.119368	0.669998	-0.183884	0.386835	0.0835392	0.795882	0.600635	0.000694649
ENSG00000008283	CYB561	cytochrome b561 [Source:HGNC Symbol;Acc:HGNC:2571]	9.69301	9.89551	10.2182	10.2691	9.36183	10.0066	9.96144	10.0949	9.67293	9.69585	9.71342	9.66256	8.76382	9.12836	9.27554	9.03339	7.19671	8.32553	7.83096	7.51179	7.74505	7.6091	7.91876	8.16097	7.80268	7.52238	7.91382	7.98546	-0.202618	0.719681	-0.436164	0.13403	-1.09348	2.61071e-05	-2.47739	9.72088e-17	-2.36468	2.19521e-22	-2.45011	1.51173e-25
ENSG00000008294	SPAG9	sperm associated antigen 9 [Source:HGNC Symbol;Acc:HGNC:14524]	14.7615	14.7565	14.6464	14.8863	14.4139	14.5923	14.3773	14.6349	14.495	14.3604	14.2509	14.3356	14.2889	14.2103	14.3947	14.2236	14.4343	14.1778	14.1773	14.205	14.3529	14.3346	14.0944	14.1525	14.5929	14.4424	14.3766	14.3188	-0.305864	0.208511	-0.467672	0.00857379	-0.534143	0.00110012	-0.543873	0.000244378	-0.552772	0.000522304	-0.369346	0.0210183
ENSG00000008300	CELSR3	cadherin EGF LAG seven-pass G-type receptor 3 [Source:HGNC Symbol;Acc:HGNC:3230]	5.57806	5.0191	5.30018	6.2583	5.82234	5.99946	5.82681	6.22	4.86276	5.57275	5.25346	5.77563	5.91023	5.35185	5.52414	5.63028	5.23808	5.29926	5.53305	5.23909	3.56769	4.2783	4.99687	4.92827	4.80861	4.84894	4.42125	4.04946	0.482488	0.687727	-0.425786	0.733809	-0.0928452	0.940966	-0.547034	0.573369	-2.01195	0.0987868	-2.06379	0.0153506
ENSG00000008311	AASS	aminoadipate-semialdehyde synthase [Source:HGNC Symbol;Acc:HGNC:17366]	10.3007	10.103	10.5081	10.7286	11.0356	11.4999	11.3786	11.4054	11.4963	11.4687	11.7462	12.0016	11.972	12.0665	12.1838	12.3201	12.6028	12.7266	12.824	12.8227	11.8579	11.9571	12.024	12.1719	10.3145	11.0256	11.5282	11.713	0.905589	0.000946558	1.26512	7.18771e-07	1.74345	5.49301e-16	2.38928	2.10824e-41	1.62771	1.55843e-16	0.810729	0.0214568
ENSG00000008323	PLEKHG6	pleckstrin homology and RhoGEF domain containing G6 [Source:HGNC Symbol;Acc:HGNC:25562]	4.75554	2.09044	2.0494	3.17152	2.07595	2.21106	2.94731	2.59145	2.22374	2.22151	2.893	3.227	4.40543	5.09954	5.14872	5.20187	6.52959	6.80112	6.43571	6.9667	7.47024	8.05555	7.43884	7.81287	8.07412	8.66608	8.54861	7.97593	NA	NA	NA	NA	2.07556	0.266239	4.18677	0.00018931	5.40813	0.000862969	6.12209	0.000100273
ENSG00000008324	SS18L2	SS18 like 2 [Source:HGNC Symbol;Acc:HGNC:15593]	8.23216	8.09497	8.05552	8.15488	8.25962	7.37492	8.01198	8.28174	7.50233	7.81045	7.65994	7.76057	7.88985	7.61174	8.0975	8.18722	7.9252	7.92944	8.03473	8.22467	7.57078	7.00089	7.15393	7.42876	7.98578	7.50548	7.97447	7.17382	-0.168933	0.815397	-0.572927	0.0786723	-0.226027	0.617187	-0.133832	0.735124	-0.986463	0.000805056	-0.535725	0.162025
ENSG00000008382	MPND	MPN domain containing [Source:HGNC Symbol;Acc:HGNC:25934]	8.11624	6.96037	6.98001	7.57952	7.08903	8.13743	7.56178	8.05426	8.02935	7.87949	7.86561	8.3113	7.80672	7.71415	8.02611	8.10512	8.86347	8.95688	8.64187	9.36099	8.14654	8.78023	8.37914	8.81918	9.21836	8.77631	8.93474	8.41281	0.286134	0.772946	0.563828	0.332988	0.455271	0.434279	1.66619	1.54349e-05	1.20024	0.00504526	1.52371	0.00012836
ENSG00000008394	MGST1	microsomal glutathione S-transferase 1 [Source:HGNC Symbol;Acc:HGNC:7061]	12.2239	12.378	12.209	12.36	12.6275	12.8491	12.8447	12.8582	14.1534	14.2976	14.1792	14.7126	14.6139	14.5513	14.5655	14.8717	14.7977	14.7844	14.7969	14.8726	15.0033	14.8996	14.5138	14.9269	15.3426	15.337	15.3648	15.2788	0.478878	0.0240236	2.0796	4.43396e-24	2.40328	1.71122e-50	2.57946	6.61839e-113	2.62334	2.44044e-58	3.09845	2.38176e-152
ENSG00000008405	CRY1	cryptochrome circadian regulator 1 [Source:HGNC Symbol;Acc:HGNC:2384]	11.2432	11.5461	10.8838	11.4177	10.1148	10.3608	9.97969	11.0012	8.17586	9.70318	9.24444	9.10025	9.58198	9.65429	10.0224	9.74827	10.6114	10.4379	10.4629	10.1324	10.2769	10.6912	10.1309	10.2269	10.9373	10.6331	10.3249	10.2149	-0.950078	0.00831077	-2.29778	2.03504e-11	-1.64762	4.51802e-13	-0.935861	2.71585e-05	-1.00562	3.40125e-05	-0.807835	0.00215365
ENSG00000008441	NFIX	nuclear factor I X [Source:HGNC Symbol;Acc:HGNC:7788]	11.8419	11.8679	12.1249	12.3133	11.4887	11.7846	12.1039	11.9664	11.6921	11.9656	12.0574	12.0277	11.9037	11.8145	12.1044	12.1284	11.4905	11.8816	11.794	12.0263	12.0965	11.7091	12.1127	12.2399	12.0729	11.8737	12.255	12.1922	-0.24244	0.562425	-0.163834	0.655044	-0.0933583	0.804767	-0.265174	0.32497	-0.00941941	0.98335	0.0250149	0.946467
ENSG00000008513	ST3GAL1	ST3 beta-galactoside alpha-2,3-sialyltransferase 1 [Source:HGNC Symbol;Acc:HGNC:10862]	12.579	12.4654	12.1153	12.7136	14.3599	14.4251	14.2868	15.0962	13.638	13.7316	13.4829	13.9102	13.1668	13.3173	13.286	13.3404	13.6729	13.4476	13.3874	13.4026	12.793	12.8837	12.7267	13.0114	12.3495	12.5307	12.4528	12.6956	2.12614	1.14037e-16	1.20293	1.00037e-07	0.782278	0.000162698	1.01097	5.28769e-08	0.372936	0.121084	-0.00565077	0.989547
ENSG00000008516	MMP25	matrix metallopeptidase 25 [Source:HGNC Symbol;Acc:HGNC:14246]	-1.27437	-1.27449	-1.27498	-1.24162	-1.27483	-1.27173	-1.07667	-1.12674	-1.27144	-1.27149	-1.27278	-1.27265	-1.27291	-1.27238	-1.27382	-1.27265	-1.2714	-1.26831	-1.2731	-1.26899	-1.27173	-1.27074	-1.27496	-1.27202	-1.2695	-1.27101	-1.27	-1.27157	NA	NA	NA	NA	NA	NA	NA	NA	NA	NA	NA	NA
ENSG00000008517	IL32	interleukin 32 [Source:HGNC Symbol;Acc:HGNC:16830]	5.87714	6.74644	5.10967	6.7953	4.88067	7.07881	5.20301	6.36997	4.47307	6.57232	4.16046	4.81305	2.53094	3.93593	2.84402	3.02276	2.33382	3.44308	2.29922	2.38497	2.32704	2.34764	2.26244	3.04688	2.37412	2.34194	3.47126	3.57699	-0.165002	0.925753	-1.21145	0.282155	-4.93538	8.60103e-10	-6.54951	3.21919e-10	-7.374	3.27064e-12	-5.26542	1.38865e-08
ENSG00000008710	PKD1	polycystin 1, transient receptor potential channel interacting [Source:HGNC Symbol;Acc:HGNC:9008]	10.0155	10.352	10.7039	11.228	10.2511	10.3096	10.7355	10.9974	9.28186	10.1362	10.2434	10.5456	9.86314	9.42906	10.3087	10.3632	9.72333	10.1925	10.344	10.499	10.3716	10.0024	10.5034	10.6387	9.98055	9.7113	10.5121	10.46	-0.0855662	0.915327	-0.603539	0.236341	-0.679557	0.116806	-0.474317	0.246916	-0.282418	0.55026	-0.506765	0.218217
ENSG00000008735	MAPK8IP2	mitogen-activated protein kinase 8 interacting protein 2 [Source:HGNC Symbol;Acc:HGNC:6883]	1.98544	3.74453	3.84601	3.71149	1.96226	3.23423	2.87448	4.3476	4.878	2.43595	4.90558	5.48165	4.93539	5.47589	5.3949	4.79025	5.35259	4.25507	5.19689	3.24102	7.85314	7.41699	8.37711	8.24225	9.36895	9.30852	9.78691	8.97246	NA	NA	1.75184	0.367073	2.23008	0.0574892	1.71676	0.29553	5.58782	1.52951e-24	7.11735	3.70617e-60
ENSG00000008838	MED24	mediator complex subunit 24 [Source:HGNC Symbol;Acc:HGNC:22963]	10.8753	10.4019	10.5594	10.5608	10.6636	10.6837	10.247	10.3872	10.1202	10.4503	9.77312	10.375	10.1428	9.80724	10.0663	10.4639	10.5234	10.5843	10.3468	10.5862	10.9814	11.0114	10.999	11.0849	10.7599	10.7958	10.9819	11.131	-0.154751	0.701239	-0.469791	0.141987	-0.519196	0.0613885	-0.116747	0.688884	0.423153	0.0279185	0.302693	0.185168
ENSG00000008853	RHOBTB2	Rho related BTB domain containing 2 [Source:HGNC Symbol;Acc:HGNC:18756]	9.60688	8.86752	8.88832	9.3723	8.89494	8.42547	9.15611	9.60099	8.67463	8.56062	9.0252	9.19892	8.60399	8.7297	8.97101	9.10858	8.22961	8.62693	8.72538	8.53176	9.01977	8.9798	9.24541	9.61693	8.96112	8.87282	9.66578	9.39679	-0.182086	0.814406	-0.41109	0.366517	-0.415863	0.302082	-0.76362	0.0157868	0.0109351	0.987062	0.0150368	0.981564
ENSG00000008869	HEATR5B	HEAT repeat containing 5B [Source:HGNC Symbol;Acc:HGNC:29273]	11.1325	11.0862	11.4548	11.3696	11.2595	11.4394	11.528	11.4207	11.0288	10.8401	11.0548	11.3087	11.0279	11.4039	11.5963	11.4511	12.2685	12.0336	12.3118	12.1704	12.1509	12.2267	12.229	12.5628	12.4624	12.2972	12.5182	12.5717	0.110046	0.787869	-0.257536	0.408901	0.0890606	0.818086	0.951879	4.21455e-09	1.06427	5.42128e-09	1.21258	1.72045e-14
ENSG00000008952	SEC62	SEC62 homolog, preprotein translocation factor [Source:HGNC Symbol;Acc:HGNC:11846]	14.5754	14.5105	14.071	14.1425	14.3811	14.5878	13.9498	13.9511	14.2985	14.3773	13.6565	13.9628	14.457	14.3812	13.9578	14.0953	14.738	13.9366	14.0274	13.9832	15.0798	14.87	14.2165	14.4279	15.4695	15.2522	14.9222	14.6358	-0.146204	0.740129	-0.295184	0.388703	-0.142856	0.648954	-0.146778	0.714743	0.352904	0.276572	0.759634	0.00185056
ENSG00000008988	RPS20	ribosomal protein S20 [Source:HGNC Symbol;Acc:HGNC:10405]	15.6696	15.4794	15.4272	15.8032	15.8207	15.8603	15.7695	15.7249	16.1693	16.228	15.9718	16.322	16.3794	16.3349	16.281	16.4895	16.6685	16.2459	16.7278	16.5864	16.2711	16.4526	16.1517	16.2686	16.0219	16.0426	16.0185	16.0524	0.150724	0.623817	0.542009	0.0150193	0.756896	3.0654e-05	0.978085	4.43786e-08	0.6967	7.08359e-05	0.411221	0.01386
ENSG00000009307	CSDE1	cold shock domain containing E1 [Source:HGNC Symbol;Acc:HGNC:29905]	15.9433	15.9243	15.8555	16.1408	15.9409	16.2169	16.0454	16.055	16.0568	16.1398	15.8726	16.2643	15.8289	16.0149	15.9554	16.1476	16.0154	16.1603	16.0156	16.0665	16.0144	16.1592	15.9141	16.1285	16.0956	16.1919	16.1088	16.0895	0.0577828	0.881839	0.0749546	0.841538	-0.0118693	0.972885	0.081263	0.720275	0.0800657	0.768331	0.124776	0.536211
ENSG00000009335	UBE3C	ubiquitin protein ligase E3C [Source:HGNC Symbol;Acc:HGNC:16803]	13.1626	13.2442	13.1571	13.6364	12.8646	12.9857	12.9927	13.4939	12.8582	12.8306	12.7504	13.2353	12.8888	12.7516	12.9257	13.1111	13.1551	13.2649	13.2365	13.3645	13.2073	13.1797	13.1369	13.2649	13.0885	13.1664	13.2821	13.3034	-0.254776	0.539495	-0.445601	0.128376	-0.438524	0.083536	-0.077562	0.804946	-0.133608	0.652196	-0.13965	0.612214
ENSG00000009413	REV3L	REV3 like, DNA directed polymerase zeta catalytic subunit [Source:HGNC Symbol;Acc:HGNC:9968]	12.9511	12.9502	13.1496	13.2388	14.7083	14.9031	14.9242	14.3067	15.717	15.9255	15.829	16.2142	15.6683	15.9231	15.867	16.0007	15.3335	15.8466	15.5816	15.5685	13.9738	14.2222	14.2193	14.2891	13.7344	13.8937	13.8675	14.0164	1.65533	1.08173e-16	2.89434	8.65134e-50	2.84122	1.59895e-65	2.57405	2.18633e-61	1.12679	8.47417e-13	0.796708	1.52582e-07
ENSG00000009694	TENM1	teneurin transmembrane protein 1 [Source:HGNC Symbol;Acc:HGNC:8117]	-1.66184	-1.66192	-1.66259	-1.6613	-1.66216	-1.65996	-1.66223	-1.6621	-1.65976	-1.65979	-1.66071	-1.47904	-1.6608	-1.66043	-1.66144	-1.66062	-1.65973	-1.65754	-1.66093	-1.65802	-1.65996	-1.65926	-1.66226	-1.66017	-1.65838	-1.65945	-1.65874	-1.65985	NA	NA	NA	NA	NA	NA	NA	NA	NA	NA	NA	NA
ENSG00000009724	MASP2	mannan binding lectin serine peptidase 2 [Source:HGNC Symbol;Acc:HGNC:6902]	2.53604	1.89896	2.15029	1.80237	1.80175	2.84245	2.0925	1.98259	1.8036	1.9182	2.38574	2.04822	1.90875	1.80305	2.0333	2.46954	1.80363	2.25055	2.37772	1.93651	1.80343	1.80403	1.80169	1.91457	1.80484	1.80386	1.8045	1.80353	0.595742	0.894177	NA	NA	NA	NA	NA	NA	NA	NA	NA	NA
ENSG00000009765	IYD	iodotyrosine deiodinase [Source:HGNC Symbol;Acc:HGNC:21071]	-0.536148	-0.536158	-0.536236	-0.536081	-0.536186	-0.535902	-0.536195	-0.53618	-0.535873	-0.535878	-0.536005	-0.535992	-0.536017	-0.535967	-0.536099	-0.535992	-0.535869	-0.535525	-0.536034	-0.535606	-0.535903	-0.535801	-0.490962	-0.432096	-0.535664	0.116515	-0.367259	-0.42935	NA	NA	NA	NA	NA	NA	NA	NA	NA	NA	NA	NA
ENSG00000009780	FAM76A	family with sequence similarity 76 member A [Source:HGNC Symbol;Acc:HGNC:28530]	10.1426	10.3857	10.0641	10.023	10.0697	10.0612	9.5276	9.62307	10.1274	9.61351	9.70541	9.72465	10.0846	10.2325	10.091	10.1871	10.4183	9.87556	10.3102	10.499	11.4721	11.0388	10.3066	10.5864	11.2232	11.1848	10.7193	10.9094	-0.385953	0.239603	-0.427022	0.104511	-0.0423634	0.901926	0.128718	0.721034	0.7973	0.0116146	0.881993	7.62812e-06
ENSG00000009790	TRAF3IP3	TRAF3 interacting protein 3 [Source:HGNC Symbol;Acc:HGNC:30766]	2.8875	2.88734	2.9871	3.0511	3.57666	2.89127	3.57364	4.04694	3.91745	3.49811	3.32395	4.08342	3.39363	2.89028	3.83162	3.58792	3.89795	3.62423	3.00413	2.89579	3.61561	4.1256	3.54738	3.34047	3.03445	3.51114	2.96454	3.17564	3.94862	0.148743	4.35265	0.00687429	NA	NA	NA	NA	4.25671	0.00542023	NA	NA
ENSG00000009830	POMT2	protein O-mannosyltransferase 2 [Source:HGNC Symbol;Acc:HGNC:19743]	9.1278	8.84686	9.01271	8.91678	8.66857	8.87317	8.63465	9.16638	8.13164	8.97763	8.23086	8.96636	8.50536	9.01139	8.69184	9.21393	8.85269	9.06585	8.90095	9.40629	9.89897	9.3268	9.40848	9.56329	9.91004	9.80515	9.94748	9.82156	-0.174552	0.745777	-0.412669	0.384915	-0.13057	0.781208	0.087872	0.834503	0.631756	0.009097	0.941713	1.48188e-08
ENSG00000009844	VTA1	vesicle trafficking 1 [Source:HGNC Symbol;Acc:HGNC:20954]	12.0021	11.9043	12.1552	12.3078	11.6823	12.0559	12.0418	12.1593	11.226	11.1701	11.3833	11.7381	11.325	11.2309	11.27	11.525	11.6091	11.7689	11.7387	11.553	11.74	11.857	11.8009	11.8143	12.0565	11.7713	12.0566	11.9154	-0.147555	0.729234	-0.777781	0.00201024	-0.821694	4.23737e-05	-0.463751	0.00877459	-0.319013	0.109002	-0.182583	0.444961
ENSG00000009950	MLXIPL	MLX interacting protein like [Source:HGNC Symbol;Acc:HGNC:12744]	1.80535	2.33885	2.0279	2.14798	1.77677	1.97056	2.71185	2.32153	1.98859	2.54382	2.20291	2.21162	5.31941	5.75257	5.56013	4.88693	9.79619	8.7247	9.00695	9.21963	10.6689	10.3811	10.4827	10.3952	11.4475	10.8586	10.7897	10.6781	NA	NA	NA	NA	5.53232	1.55121e-06	9.6836	2.00555e-32	11.0056	3.67055e-47	11.507	1.8683e-49
ENSG00000009954	BAZ1B	bromodomain adjacent to zinc finger domain 1B [Source:HGNC Symbol;Acc:HGNC:961]	14.2465	14.2761	14.0768	14.1927	13.8953	14.2322	13.733	13.6394	13.9418	13.9928	13.6384	13.7985	13.7577	13.8895	13.7451	13.8121	13.9446	13.6779	13.5953	13.6012	14.1242	13.8795	13.5758	13.7798	13.8573	13.971	13.7767	13.5797	-0.361034	0.16845	-0.411513	0.0368738	-0.443497	0.00315959	-0.518244	0.000954887	-0.3647	0.0765467	-0.43758	0.00663632
ENSG00000010017	RANBP9	RAN binding protein 9 [Source:HGNC Symbol;Acc:HGNC:13727]	11.8213	12.093	11.9701	12.6194	11.6513	11.9921	11.7957	11.9918	11.5997	11.8395	11.7594	12.0746	11.8385	11.8418	11.9877	12.1796	11.5361	11.9698	11.8508	11.9173	12.0816	11.9595	12.0355	12.087	12.164	12.2363	12.2964	12.2492	-0.351463	0.368522	-0.396606	0.272003	-0.237899	0.532715	-0.364658	0.219353	-0.139136	0.714796	0.0428512	0.919399
ENSG00000010030	ETV7	ETS variant 7 [Source:HGNC Symbol;Acc:HGNC:18160]	2.13774	2.71466	2.13399	2.50907	2.08573	3.08671	2.38302	2.22859	2.08811	2.74467	2.55961	2.8166	2.80883	2.42439	2.3626	2.33806	2.08814	2.09074	2.37324	2.98474	2.08788	2.08866	2.13563	2.14677	2.08969	2.08844	2.08926	2.14867	NA	NA	NA	NA	NA	NA	NA	NA	NA	NA	NA	NA
ENSG00000010072	SPRTN	SprT-like N-terminal domain [Source:HGNC Symbol;Acc:HGNC:25356]	10.5688	10.1104	10.4305	10.4969	10.2509	10.1114	10.0142	10.2671	10.1066	9.85866	10.1146	10.308	10.0257	10.235	10.2583	10.4824	10.5717	9.96062	10.3701	10.7461	10.4703	10.337	10.3048	10.2945	11.0568	10.9494	10.7508	10.7228	-0.305936	0.3315	-0.372403	0.202618	-0.189956	0.576988	0.0179215	0.970245	-0.0709454	0.830042	0.460324	0.0288089
ENSG00000010165	EEF1AKNMT	eEF1A lysine and N-terminal methyltransferase [Source:HGNC Symbol;Acc:HGNC:24248]	10.1869	9.51736	10.0404	10.0221	9.81928	10.3332	10.1425	10.368	9.37885	9.66756	9.55102	10.1552	9.46641	9.63655	10.01	10.1414	10.1486	10.0386	10.0805	9.94101	9.95135	10.3174	10.1094	10.1739	9.97628	10.178	10.1314	10.0729	0.197073	0.700273	-0.298708	0.509168	-0.155089	0.741833	0.081775	0.831833	0.184711	0.590805	0.107404	0.750649
ENSG00000010219	DYRK4	dual specificity tyrosine phosphorylation regulated kinase 4 [Source:HGNC Symbol;Acc:HGNC:3095]	9.8485	10.2006	9.79066	10.3939	9.83583	10.0402	9.97263	9.91604	8.97111	9.33616	9.08149	9.42284	8.14011	8.99002	8.98571	9.22409	9.10031	8.85816	8.87177	9.3068	9.47721	9.29658	8.9511	9.36446	9.28002	8.8737	9.21488	8.96342	-0.194789	0.673843	-0.982841	0.000798163	-1.31478	7.82728e-05	-1.13323	5.96464e-06	-0.869769	0.00117317	-1.09918	1.06175e-05
ENSG00000010244	ZNF207	zinc finger protein 207 [Source:HGNC Symbol;Acc:HGNC:12998]	13.3507	13.2773	13.315	13.3169	13.2974	13.2317	13.2603	13.1833	13.315	13.0012	13.1626	13.1398	13.0134	12.8166	13.0632	13.0974	12.8944	13.0838	13.023	13.1227	13.0103	12.9562	13.1312	13.1631	13.1586	12.9905	13.0005	13.1854	-0.118315	0.627475	-0.214107	0.282386	-0.353824	0.0512179	-0.305947	0.0247096	-0.263777	0.0764262	-0.265122	0.0567566
ENSG00000010256	UQCRC1	ubiquinol-cytochrome c reductase core protein 1 [Source:HGNC Symbol;Acc:HGNC:12585]	11.9551	11.7625	12.088	12.3331	11.8503	12.0374	12.1894	12.1936	11.2262	11.7843	11.3895	12.0923	11.3895	11.4748	11.5615	11.7398	12.1939	12.2903	12.3655	12.452	13.0028	12.7253	12.786	13.064	12.8647	12.6994	13.0272	12.9944	-0.0163126	0.977319	-0.441875	0.244181	-0.555424	0.0233148	0.271501	0.252916	0.870237	1.49082e-05	0.849317	1.11609e-05
ENSG00000010270	STARD3NL	STARD3 N-terminal like [Source:HGNC Symbol;Acc:HGNC:19169]	11.3214	11.1229	11.1781	11.4579	10.1509	10.5223	10.5351	10.7033	10.4317	10.2541	10.0278	10.8474	10.5793	10.1143	10.2576	10.6479	10.2032	10.3204	10.3502	10.1879	10.0819	9.90611	10.0006	10.2038	10.4935	10.1691	10.3074	10.3315	-0.861909	0.000768483	-0.941503	0.000742062	-0.936705	3.71625e-05	-1.07819	7.81087e-12	-1.29821	5.90472e-14	-1.02685	2.67112e-09
ENSG00000010278	CD9	CD9 molecule [Source:HGNC Symbol;Acc:HGNC:1709]	12.754	12.7202	12.393	12.4664	12.6487	12.7738	12.2378	12.347	11.4797	11.1675	10.7427	10.98	10.9359	10.7574	10.7344	9.66521	10.8883	10.4143	10.4648	10.7581	12.5484	12.045	11.3212	11.6375	12.6353	12.3755	12.05	11.8961	-0.122106	0.757396	-1.5809	1.48609e-13	-2.10939	3.2475e-16	-2.0343	2.59253e-30	-0.656562	0.0414982	-0.362315	0.166974
ENSG00000010292	NCAPD2	non-SMC condensin I complex subunit D2 [Source:HGNC Symbol;Acc:HGNC:24305]	12.9796	12.1292	12.8828	12.2623	12.6027	12.1084	12.4875	11.8712	11.3275	11.7861	11.4779	12.0904	10.6619	10.8085	11.0489	11.3721	10.3546	10.8689	10.8855	11.3045	10.6702	10.8719	10.617	10.7493	10.3895	10.6514	10.671	10.6765	-0.374905	0.35646	-0.979038	0.00212964	-1.69194	3.26111e-10	-1.7974	2.18457e-11	-1.95684	3.03356e-18	-2.1122	2.3856e-21
ENSG00000010295	IFFO1	intermediate filament family orphan 1 [Source:HGNC Symbol;Acc:HGNC:24970]	10.6357	10.7728	10.6596	10.7518	10.5201	11.0079	10.7461	10.6482	10.059	10.5433	10.6657	10.3975	10.1845	10.5497	10.4843	10.3197	9.81672	9.84382	9.90414	10.2945	9.45355	10.0737	10.203	10.0934	9.52907	9.54696	9.72774	9.68609	-0.00245551	0.996353	-0.336348	0.245815	-0.366196	0.0881743	-0.783078	4.42823e-05	-0.770571	0.000860114	-1.17147	4.57752e-15
ENSG00000010310	GIPR	gastric inhibitory polypeptide receptor [Source:HGNC Symbol;Acc:HGNC:4271]	4.52993	6.25579	6.08964	5.92139	6.1588	6.7631	5.64399	5.73355	9.30865	7.78293	7.71256	7.32632	10.2536	9.38729	9.41455	10.0141	11.8237	11.2553	11.1002	11.4723	11.6771	11.6246	11.3527	11.3641	11.7733	11.599	10.9364	10.9055	0.293302	0.845001	2.54777	3.9177e-05	4.22162	2.53321e-26	5.94244	5.74273e-71	6.02413	3.61374e-79	5.84178	5.01575e-58
ENSG00000010318	PHF7	PHD finger protein 7 [Source:HGNC Symbol;Acc:HGNC:18458]	8.2125	7.58089	7.55317	7.11421	6.86494	7.59539	7.21542	7.11259	7.36536	7.78368	7.54738	8.40192	7.4496	7.44722	7.9467	8.30366	8.49614	8.03032	8.3637	8.41783	7.74135	8.20369	8.2774	8.38511	8.65248	8.6889	8.47386	8.42802	-0.562374	0.415601	0.162797	0.849927	0.181004	0.806518	0.758204	0.0601866	0.576855	0.205594	1.00748	0.00313355
ENSG00000010319	SEMA3G	semaphorin 3G [Source:HGNC Symbol;Acc:HGNC:30400]	4.29371	6.29545	5.04914	5.34633	4.32202	4.70296	5.56752	5.3171	9.0626	9.09401	8.96773	9.28429	11.6887	11.1075	11.55	12.1033	14.4411	14.1677	13.9493	14.1008	14.6055	14.4677	14.3595	14.9554	13.6742	13.9144	13.9633	14.2377	-0.468294	0.796194	3.88362	6.94879e-18	6.54107	6.25594e-63	9.1428	4.38626e-73	9.60459	1.77486e-163	8.90875	3.82473e-145
ENSG00000010322	NISCH	nischarin [Source:HGNC Symbol;Acc:HGNC:18006]	11.1668	11.014	11.0735	11.3932	11.3972	11.614	11.7539	11.7567	11.383	11.6107	11.8117	11.8444	11.3793	11.6131	11.7538	11.8382	11.1026	11.3547	11.4838	11.3665	11.0782	11.1958	11.3961	11.5191	11.3636	11.0728	11.4549	11.3481	0.447358	0.111646	0.475133	0.073433	0.474384	0.0560061	0.153853	0.571897	0.132668	0.674252	0.121479	0.667917
ENSG00000010327	STAB1	stabilin 1 [Source:HGNC Symbol;Acc:HGNC:18628]	1.11977	0.561054	0.560843	0.561261	1.58747	0.561743	0.786359	0.612208	0.561822	0.561808	0.855327	0.723256	0.561435	0.56157	0.561213	0.561501	0.561832	0.76634	0.561389	0.56254	0.561743	0.626443	0.560947	0.561664	0.562384	0.56194	0.562232	0.561787	NA	NA	NA	NA	NA	NA	NA	NA	NA	NA	NA	NA
ENSG00000010361	FUZ	fuzzy planar cell polarity protein [Source:HGNC Symbol;Acc:HGNC:26219]	8.08694	7.91052	7.67116	7.2317	8.77692	7.92478	7.62505	7.21575	9.00923	8.96686	8.31995	8.33042	8.91781	9.07043	8.34467	8.39171	8.00298	8.58977	8.46142	8.26804	7.82431	8.03947	7.63345	7.48028	7.76427	8.02848	7.6231	7.77787	0.229347	0.810197	1.02082	0.00785849	1.05935	0.00220377	0.657866	0.0823482	-0.00493876	0.994923	0.0269773	0.966476
ENSG00000010379	SLC6A13	solute carrier family 6 member 13 [Source:HGNC Symbol;Acc:HGNC:11046]	2.2814	2.28119	2.87797	2.49995	3.05364	4.02027	3.23021	3.59315	2.28695	2.28685	2.94898	3.17943	2.28406	2.28507	2.61323	2.28455	2.28702	2.64848	2.43927	2.29226	3.64865	2.2884	3.22906	2.75219	2.47731	2.28783	2.89826	3.18613	4.02908	0.0157748	NA	NA	NA	NA	NA	NA	2.44276	0.348997	NA	NA
ENSG00000010404	IDS	iduronate 2-sulfatase [Source:HGNC Symbol;Acc:HGNC:5389]	10.2062	10.496	10.516	10.7635	9.25393	10.19	10.4355	10.4462	9.36946	9.58786	9.67151	9.58711	9.57712	9.13707	9.74174	9.90533	9.59342	9.93207	9.82235	9.7159	9.20884	9.53441	9.54339	9.8221	9.6792	9.65367	9.73031	9.55745	-0.404387	0.453729	-1.06657	4.90852e-06	-0.979528	0.000520341	-0.803736	0.000118237	-1.03906	1.20201e-05	-0.940829	2.76547e-06
ENSG00000010438	PRSS3	serine protease 3 [Source:HGNC Symbol;Acc:HGNC:9486]	10.6856	10.5516	10.0542	9.45724	10.2443	10.3403	10.0121	8.95432	8.64182	7.97308	7.92918	8.37852	8.04384	7.86245	7.62607	7.40007	7.06651	7.36948	6.97057	7.60415	4.42712	5.87214	6.16321	5.99188	3.53245	5.8771	5.63096	4.70692	-0.353285	0.593868	-2.22531	2.07108e-11	-2.7707	9.78475e-21	-3.28588	3.50786e-26	-4.99226	2.96065e-35	-5.68675	2.65982e-31
ENSG00000010539	ZNF200	zinc finger protein 200 [Source:HGNC Symbol;Acc:HGNC:12993]	9.23796	9.16086	8.80212	9.42671	8.9483	8.38429	9.24678	9.58926	7.73195	9.10801	8.79967	9.16124	9.21062	8.89692	8.7117	9.26698	9.06244	9.07665	8.97795	9.02332	9.5692	8.9213	9.19284	9.05659	9.37949	8.68689	9.24824	9.42231	-0.106551	0.894253	-0.443809	0.445872	-0.184267	0.687565	-0.171113	0.638259	0.020538	0.970509	0.00798451	0.989625
ENSG00000010610	CD4	CD4 molecule [Source:HGNC Symbol;Acc:HGNC:1678]	2.26311	2.00983	2.00912	2.12649	2.00958	2.01214	2.40931	2.00964	2.0124	2.01235	2.13257	2.01133	2.18556	2.90328	2.17665	2.01133	2.08054	2.01552	2.01095	2.0148	2.92574	2.26414	2.11719	2.73483	3.20437	3.08413	2.79681	2.6242	NA	NA	NA	NA	NA	NA	NA	NA	NA	NA	4.05322	0.00372175
ENSG00000010626	LRRC23	leucine rich repeat containing 23 [Source:HGNC Symbol;Acc:HGNC:19138]	7.41986	8.5356	8.05808	8.38041	8.42961	8.48543	8.15385	8.27221	9.0702	8.90429	8.58745	8.88392	8.68934	9.18801	8.70873	8.85817	8.82227	8.05457	8.40809	8.61073	8.01067	8.75498	8.09198	8.1865	8.96172	8.59667	8.37545	8.07534	0.150423	0.849984	0.740888	0.0794329	0.758976	0.0585263	0.366771	0.490018	0.138056	0.840207	0.393651	0.439728
ENSG00000010671	BTK	Bruton tyrosine kinase [Source:HGNC Symbol;Acc:HGNC:1133]	1.52908	1.07931	0.962908	1.22204	0.882822	0.883484	0.882802	0.882837	1.07326	0.883541	1.09832	0.883275	0.883218	0.883334	1.12174	0.883274	1.26121	1.00413	0.883177	0.884177	0.883484	0.883722	0.882795	0.883416	0.884042	0.883655	1.17415	0.883523	NA	NA	NA	NA	NA	NA	NA	NA	NA	NA	NA	NA
ENSG00000010704	HFE	homeostatic iron regulator [Source:HGNC Symbol;Acc:HGNC:4886]	10.4285	10.1091	10.325	10.0524	10.1871	10.11	10.1802	9.69944	9.66604	9.6342	9.59107	10.0572	9.25691	9.82047	9.66426	9.88464	9.71901	9.48162	9.71387	9.72839	12.2001	11.2733	11.5608	11.5892	13.5748	13.0537	13.2097	12.651	-0.232906	0.516493	-0.549675	0.0417078	-0.609558	0.0182934	-0.610438	0.00136777	1.51628	9.86569e-11	3.01847	9.68194e-45
ENSG00000010803	SCMH1	Scm polycomb group protein homolog 1 [Source:HGNC Symbol;Acc:HGNC:19003]	9.04827	9.39645	9.53528	9.91284	8.68089	9.26708	9.43603	9.37012	8.5377	8.84965	9.16095	8.9417	8.74366	8.51265	8.97891	8.84766	9.15874	8.77407	8.95171	8.68523	9.688	9.93795	10.2526	10.4351	9.91106	10.0389	10.569	10.5498	-0.350534	0.530387	-0.722643	0.0441119	-0.823841	0.0107436	-0.668589	0.0320996	0.630548	0.0613121	0.814444	0.00845089
ENSG00000010810	FYN	FYN proto-oncogene, Src family tyrosine kinase [Source:HGNC Symbol;Acc:HGNC:4037]	12.4028	12.2603	12.278	12.684	12.2632	12.2108	11.9204	12.9761	13.2555	13.6678	13.2303	14.0593	13.1831	13.4362	13.2839	13.6613	12.9968	13.218	12.9984	12.9961	12.4752	12.6365	12.6509	12.6345	12.0339	12.4282	12.4287	12.2619	-0.0562689	0.932935	1.17543	3.49529e-05	0.984163	5.24245e-06	0.641635	0.000224957	0.177878	0.491096	-0.156539	0.574618
ENSG00000010818	HIVEP2	human immunodeficiency virus type I enhancer binding protein 2 [Source:HGNC Symbol;Acc:HGNC:4921]	12.1951	12.4161	12.1138	12.4003	12.0426	12.3793	11.9833	12.6154	12.2787	12.2734	12.1855	12.3757	11.7771	12.1977	12.0011	12.0935	11.0252	11.5685	11.0769	11.6733	11.8387	11.8196	11.3938	11.8132	11.9368	11.8863	11.7694	11.8129	-0.0462517	0.933195	-0.058393	0.873187	-0.305916	0.20845	-0.973903	6.48134e-06	-0.588762	0.00404809	-0.481824	0.00340304
ENSG00000010932	FMO1	flavin containing monooxygenase 1 [Source:HGNC Symbol;Acc:HGNC:3769]	1.44392	1.44385	1.44326	1.44441	1.44364	1.44574	1.44357	1.44369	1.44595	1.44591	1.44498	1.44507	1.44489	1.44526	1.44428	1.92311	2.06945	2.38646	1.9142	1.4479	2.11264	2.45618	1.73875	1.93584	1.44748	1.44627	1.44707	1.58289	NA	NA	NA	NA	NA	NA	NA	NA	7.57261	4.04221e-05	NA	NA
ENSG00000011007	ELOA	elongin A [Source:HGNC Symbol;Acc:HGNC:11620]	12.5269	12.5093	12.4276	12.7035	11.8857	12.3034	11.9229	12.4305	11.8463	12.1226	12.1245	12.3351	12.2415	12.4009	12.329	12.3545	12.6318	12.7332	12.8295	12.6314	13.3206	13.0282	12.8791	13.0952	13.5826	13.58	13.6835	13.4974	-0.4414	0.140487	-0.489928	0.0426738	-0.256153	0.227049	0.152148	0.465317	0.552427	0.00285507	1.04579	1.35148e-13
ENSG00000011009	LYPLA2	lysophospholipase II [Source:HGNC Symbol;Acc:HGNC:6738]	8.35751	8.58363	8.22422	8.73632	6.81841	7.95999	8.35181	8.36305	7.54759	7.68835	7.74079	7.84569	7.3273	7.3114	7.78638	7.89815	8.22219	8.34782	8.29231	8.70192	8.16585	8.63748	8.374	8.64544	7.84404	8.08196	8.49886	8.43119	-0.583963	0.410783	-0.948801	0.00279512	-1.04513	0.00308761	-0.116144	0.809725	-0.0340872	0.950368	-0.319115	0.426166
ENSG00000011021	CLCN6	chloride voltage-gated channel 6 [Source:HGNC Symbol;Acc:HGNC:2024]	9.13922	9.12279	9.03757	9.09233	8.74031	9.4506	8.8728	8.70858	8.77428	7.80976	9.11878	8.84122	8.98944	8.57642	9.05304	9.11579	8.98518	8.70926	9.29872	8.87734	10.2058	9.99816	10.2108	10.2857	10.4726	10.3216	10.5963	10.4884	-0.170954	0.766019	-0.467669	0.302462	-0.188888	0.613168	-0.135255	0.716081	1.15301	9.08092e-13	1.44786	1.39846e-21
ENSG00000011028	MRC2	mannose receptor C type 2 [Source:HGNC Symbol;Acc:HGNC:16875]	12.4435	12.683	12.8083	13.5657	12.6949	13.2011	13.0995	13.5523	13.0704	13.6115	13.442	13.8955	13.1799	13.1745	13.3128	13.6163	10.911	12.1132	10.9476	11.9794	9.43961	9.52128	9.82709	10.1634	8.60497	8.72823	8.76247	9.11035	0.192879	0.762872	0.560173	0.182965	0.359824	0.386503	-1.41395	0.000111028	-3.30435	1.23623e-30	-4.32037	3.88814e-58
ENSG00000011052	NME1-NME2	NME1-NME2 readthrough [Source:HGNC Symbol;Acc:HGNC:33531]	4.89196	6.61726	5.96482	6.57722	4.06526	6.8583	6.5579	6.63123	5.65112	6.05107	4.93507	5.85096	5.62926	6.34702	5.53475	6.05367	6.81105	5.66499	6.78308	7.52337	6.29511	5.64665	5.96738	5.74176	6.57564	6.08043	5.92074	6.41003	0.278607	0.892054	-0.793876	0.473212	-0.421563	0.710928	0.927004	0.323549	-0.391121	0.721186	0.077922	0.949698
ENSG00000011083	SLC6A7	solute carrier family 6 member 7 [Source:HGNC Symbol;Acc:HGNC:11054]	-1.04892	-0.829989	-1.04897	-1.04888	-1.04894	-0.633326	-1.04894	-1.04893	-1.04725	-1.04732	-1.04884	-1.04883	-1.04885	-1.04863	-1.04889	-1.04883	-1.04719	-1.04266	-1.04885	-1.04366	-1.04767	-1.04622	-1.04894	-1.0481	-1.0444	-1.04662	-1.04514	-1.04743	NA	NA	NA	NA	NA	NA	NA	NA	NA	NA	NA	NA
ENSG00000011105	TSPAN9	tetraspanin 9 [Source:HGNC Symbol;Acc:HGNC:21640]	8.32407	8.63537	8.58933	9.28147	8.79189	8.8463	9.37533	9.82624	8.46081	9.39925	9.35269	9.36944	9.1792	9.49635	9.43092	10.0626	9.28463	9.58091	9.05077	9.78564	9.31555	8.74923	9.22989	9.21316	8.9608	9.27907	9.08206	9.00158	0.53054	0.383014	0.426473	0.436599	0.861934	0.0301769	0.737285	0.0422014	0.403163	0.344102	0.320895	0.433132
ENSG00000011114	BTBD7	BTB domain containing 7 [Source:HGNC Symbol;Acc:HGNC:18269]	11.5386	11.7603	11.7976	12.0533	11.674	11.7295	11.8627	11.9053	11.6928	11.7985	11.6301	11.7837	11.5942	11.5183	11.6677	11.9554	11.7952	11.8872	11.7469	11.7685	11.9149	11.7608	11.6115	11.7413	11.87	11.6556	11.8033	11.7848	-0.0469857	0.923928	-0.127112	0.721239	-0.142779	0.696586	-0.016467	0.961229	-0.0511037	0.885662	-0.0522193	0.869481
ENSG00000011132	APBA3	amyloid beta precursor protein binding family A member 3 [Source:HGNC Symbol;Acc:HGNC:580]	7.27672	7.47131	7.12866	7.43426	6.86027	7.05365	7.57129	7.41496	7.28773	7.43924	7.73248	7.87403	7.46196	7.42007	7.45431	7.32189	7.1123	7.36897	7.46615	6.42632	6.77188	7.26819	7.08652	7.10233	6.74494	6.51319	6.88249	6.71344	-0.131024	0.884233	0.290124	0.602964	0.0635421	0.910589	-0.243014	0.708889	-0.343506	0.455535	-0.811186	0.0219537
ENSG00000011143	MKS1	Meckel syndrome, type 1 [Source:HGNC Symbol;Acc:HGNC:7121]	8.88627	8.65587	8.8899	9.20344	8.08313	8.78845	8.50835	8.2167	8.58612	8.55354	8.61099	8.73138	8.2205	8.76179	8.76479	8.55653	8.61349	8.87135	8.59512	8.41204	8.42548	8.66712	8.77617	8.99008	9.12119	8.84657	9.02881	8.60722	-0.594472	0.174135	-0.388122	0.26499	-0.404301	0.272649	-0.340938	0.298142	-0.225626	0.571582	-0.0412037	0.932574
ENSG00000011198	ABHD5	abhydrolase domain containing 5 [Source:HGNC Symbol;Acc:HGNC:21396]	10.6523	10.8305	10.6525	11.008	10.8294	11.1849	10.8259	11.1555	13.1581	13.5773	13.3428	14.0285	13.5323	13.8802	13.9405	14.5543	14.0332	14.3983	14.2137	14.6753	13.6766	13.5428	13.4628	14.0414	13.8412	13.8405	14.0382	14.2938	0.181095	0.660222	2.81983	2.59732e-29	3.31143	1.03025e-39	3.65291	8.92948e-89	2.98926	3.85828e-54	3.29246	7.74854e-80
ENSG00000011201	ANOS1	anosmin 1 [Source:HGNC Symbol;Acc:HGNC:6211]	1.73107	1.72967	1.9188	1.73982	1.72587	1.76251	1.92823	1.93165	1.76608	1.76545	2.73352	1.75131	1.7482	1.75453	1.73749	2.30094	1.76654	1.80624	2.4164	2.04686	4.745	4.10663	4.92188	4.82778	4.42181	4.15564	5.22055	5.33388	NA	NA	NA	NA	NA	NA	NA	NA	8.49277	2.22821e-11	9.08743	4.84981e-12
ENSG00000011243	AKAP8L	A-kinase anchoring protein 8 like [Source:HGNC Symbol;Acc:HGNC:29857]	11.1991	11.4193	11.3065	11.6058	11.4026	11.7989	11.6301	11.5324	11.8181	11.8963	11.8126	12.0059	11.6502	11.5623	11.6002	11.8397	12.0354	11.7923	11.6531	11.9635	11.9749	11.8384	11.7089	11.8349	11.6309	11.602	11.8763	11.7864	0.172576	0.654372	0.462427	0.0469907	0.252221	0.353019	0.479769	0.0165985	0.457838	0.0202473	0.318518	0.131054
ENSG00000011258	MBTD1	mbt domain containing 1 [Source:HGNC Symbol;Acc:HGNC:19866]	9.4596	9.56797	9.96696	9.88368	9.88632	10.3674	10.6272	10.404	10.5712	10.5365	10.8344	10.8684	10.3479	10.3113	10.8669	10.9029	10.4853	10.7886	11.0617	10.8465	10.8503	10.7183	11.0067	11.0965	10.8899	11.0252	11.2303	11.3216	0.60585	0.0918144	0.974441	5.48894e-05	0.91841	0.00113244	1.11461	3.28323e-07	1.24094	9.50882e-10	1.43144	1.42663e-12
ENSG00000011260	UTP18	UTP18, small subunit processome component [Source:HGNC Symbol;Acc:HGNC:24274]	11.1309	11.1926	11.1923	11.2973	10.0356	10.1833	9.96762	10.6719	10.4516	10.36	10.1361	10.4328	10.6557	10.7628	10.4137	10.5823	10.8237	10.6935	10.7016	10.5177	10.5307	10.6529	10.1394	10.2667	10.4049	10.5617	10.3094	10.2947	-1.04643	7.6722e-05	-0.947731	3.66504e-07	-0.66281	0.000124256	-0.557715	0.000355046	-0.840743	1.41217e-05	-0.878665	6.6035e-09
ENSG00000011275	RNF216	ring finger protein 216 [Source:HGNC Symbol;Acc:HGNC:21698]	12.0308	12.1555	12.0323	12.3731	11.625	11.839	11.7829	11.9398	11.8945	11.9249	11.8147	12.1861	12.1065	11.9899	11.9849	12.1137	12.0761	12.0243	11.9745	12.239	11.7972	11.9284	11.6586	11.7729	11.9173	11.746	11.8082	11.7126	-0.408686	0.12522	-0.249604	0.410424	-0.146345	0.603664	-0.0928193	0.737833	-0.387123	0.0547359	-0.402414	0.0292148
ENSG00000011295	TTC19	tetratricopeptide repeat domain 19 [Source:HGNC Symbol;Acc:HGNC:26006]	10.8386	10.6769	10.8064	11.1199	10.4892	10.6226	10.8249	11.0049	11.1548	11.0841	10.9187	11.239	11.0723	11.119	11.0668	11.1949	11.0877	11.138	11.3252	11.3352	11.4886	11.2493	11.2741	11.5019	11.5046	11.6569	11.6313	11.4494	-0.165194	0.719697	0.192084	0.568351	0.217648	0.434628	0.354731	0.100178	0.524523	0.0109857	0.691206	0.000157827
ENSG00000011304	PTBP1	polypyrimidine tract binding protein 1 [Source:HGNC Symbol;Acc:HGNC:9583]	11.773	11.7193	12.0484	12.2779	11.5542	11.5572	11.8708	11.9959	11.0727	11.1797	11.2067	11.3305	10.9878	11.095	11.415	11.4092	10.9071	11.1033	11.2627	11.1655	10.7993	10.8944	11.1034	11.1846	10.7099	10.643	10.9425	10.9916	-0.265109	0.510374	-0.857415	0.000250963	-0.798023	0.00145011	-0.910101	4.94561e-06	-1.02152	1.23264e-06	-1.22454	1.54809e-09
ENSG00000011332	DPF1	double PHD fingers 1 [Source:HGNC Symbol;Acc:HGNC:20225]	6.58007	6.08479	5.61119	5.61924	5.67661	5.79532	5.52167	5.90495	3.37644	3.77216	4.38602	4.26522	3.3542	5.09368	4.9581	3.56791	3.24414	4.23038	5.31919	4.63286	4.92783	4.34358	4.49949	5.3302	4.1232	4.5406	3.63056	4.74763	-0.509414	0.577769	-3.72862	2.18925e-06	-2.58471	0.0126181	-2.3995	0.022742	-1.93795	0.00297958	-2.96018	2.40057e-05
ENSG00000011347	SYT7	synaptotagmin 7 [Source:HGNC Symbol;Acc:HGNC:11514]	4.80412	3.97795	4.38435	4.89482	4.37598	4.48586	4.1732	4.54404	5.13748	4.86684	4.91293	4.0678	4.86771	5.84244	5.40833	4.772	4.52989	4.61583	5.00852	5.08712	4.13873	4.55498	4.83563	5.17397	3.60812	4.90987	4.91023	4.84126	-0.480646	0.818926	0.44132	0.795406	1.44242	0.14285	0.550143	0.679242	0.359984	0.821768	0.211049	0.922744
ENSG00000011376	LARS2	leucyl-tRNA synthetase 2, mitochondrial [Source:HGNC Symbol;Acc:HGNC:17095]	10.7977	10.773	10.9589	11.0576	10.1405	10.609	10.3673	10.4401	9.80288	10.0557	10.0048	10.5697	9.94989	9.91276	10.3295	10.6467	11.0823	11.0961	11.2786	11.2112	11.9395	11.5752	11.6439	11.7706	11.5777	11.5613	11.6616	11.6484	-0.565913	0.0350099	-0.840807	0.00301996	-0.714616	0.0116801	0.264229	0.182157	0.864861	6.37429e-07	0.712246	2.91947e-06
ENSG00000011405	PIK3C2A	phosphatidylinositol-4-phosphate 3-kinase catalytic subunit type 2 alpha [Source:HGNC Symbol;Acc:HGNC:8971]	13.4718	13.7822	13.5308	13.8372	13.5582	13.793	13.5842	14.0848	13.2147	13.186	12.9825	13.2524	13.3215	13.1034	13.1977	13.346	13.5384	13.361	13.414	13.4861	14.2332	14.108	13.9142	13.9926	14.423	14.4352	14.3277	14.1918	0.0713152	0.884704	-0.569051	0.00764275	-0.467533	0.0252004	-0.236223	0.251375	0.404262	0.044879	0.672858	7.37729e-05
ENSG00000011422	PLAUR	plasminogen activator, urokinase receptor [Source:HGNC Symbol;Acc:HGNC:9053]	10.6181	10.7317	10.5394	10.7127	9.23268	9.87226	9.98113	9.94781	8.67909	10.0157	9.43852	9.46763	9.44773	9.06185	9.26788	9.37305	7.85208	8.47261	8.39109	8.59881	8.83294	8.33703	8.59035	8.48429	8.01677	8.05292	8.33667	7.97848	-0.957896	0.00109359	-1.30136	8.36279e-05	-1.49079	7.7067e-16	-2.4902	1.29404e-32	-2.24765	2.39192e-35	-2.77722	7.91712e-57
ENSG00000011426	ANLN	anillin actin binding protein [Source:HGNC Symbol;Acc:HGNC:14082]	14.4013	13.6316	14.155	13.4733	13.4652	12.8915	12.8942	12.5934	10.3916	9.76769	9.04561	11.1957	8.00872	7.40773	7.91961	8.39937	8.78873	8.27818	8.16781	6.99908	8.08919	8.00797	7.70291	7.92133	8.07228	8.644	7.97722	8.23278	-1.05151	0.000295707	-3.79516	2.98591e-20	-6.22503	5.02093e-121	-5.99556	5.72986e-76	-6.25393	4.78562e-170	-5.94192	7.34081e-136
ENSG00000011451	WIZ	widely interspaced zinc finger motifs [Source:HGNC Symbol;Acc:HGNC:30917]	8.95716	9.17481	8.90117	9.41799	8.96517	8.86297	8.9745	9.21692	8.42974	8.46616	8.70983	9.04974	9.01865	8.79123	8.83768	9.08299	8.77023	9.3297	9.01529	9.28837	9.60519	9.18096	9.45012	9.65303	9.41323	9.25574	9.72325	9.74577	-0.172155	0.748736	-0.530127	0.168415	-0.245611	0.520336	-0.029886	0.952586	0.373979	0.238267	0.424717	0.156725
ENSG00000011454	RABGAP1	RAB GTPase activating protein 1 [Source:HGNC Symbol;Acc:HGNC:17155]	11.6149	11.9413	11.8374	12.3492	11.7304	12.0976	12.193	12.1689	11.8566	12.12	12.1476	12.4244	11.9303	12.2312	12.2612	12.4383	12.4682	12.3412	12.2004	12.0063	12.02	11.9696	12.0026	12.0877	12.1984	12.2922	12.199	11.8877	0.0590197	0.920088	0.145607	0.754606	0.237251	0.519586	0.29431	0.316405	0.0462926	0.910389	0.162619	0.628098
ENSG00000011465	DCN	decorin [Source:HGNC Symbol;Acc:HGNC:2705]	15.4984	15.5067	15.386	15.9859	16.1291	16.4266	16.4309	16.2854	17.1309	17.3503	17.2627	17.4785	16.8354	16.9206	16.9945	17.0077	15.6542	16.1825	15.8878	16.1611	14.2963	14.9168	14.9859	14.7956	13.4744	13.9654	14.4165	14.3874	0.684473	0.00678065	1.69246	9.72919e-15	1.32488	8.29374e-11	0.364492	0.166929	-0.881214	0.000255548	-1.58442	6.15523e-10
ENSG00000011478	QPCTL	glutaminyl-peptide cyclotransferase like [Source:HGNC Symbol;Acc:HGNC:25952]	7.09698	7.83158	7.47344	8.01917	6.78266	6.94132	7.53553	7.61094	7.50797	7.78886	6.99854	7.75596	7.08502	6.76292	7.20452	7.85181	8.69974	7.7919	8.2263	8.31781	8.46364	8.74018	8.43822	8.16396	8.58689	8.50956	8.64529	8.34926	-0.488356	0.532858	-0.171317	0.830816	-0.454074	0.490386	0.73515	0.100165	0.930909	0.0122325	0.98045	0.0040572
ENSG00000011485	PPP5C	protein phosphatase 5 catalytic subunit [Source:HGNC Symbol;Acc:HGNC:9322]	11.4043	11.2138	11.2714	11.4758	10.8001	10.6585	10.9669	11.1477	10.031	10.6381	10.2138	10.852	10.7054	10.456	10.8494	10.707	10.5847	11.0688	11.2285	11.4264	11.1966	10.9638	11.0908	11.3872	11.1148	11.0132	11.1913	11.3309	-0.499604	0.0631796	-0.9533	0.000853284	-0.721796	0.000271491	-0.261369	0.400394	-0.194083	0.450131	-0.216763	0.298231
ENSG00000011523	CEP68	centrosomal protein 68 [Source:HGNC Symbol;Acc:HGNC:29076]	9.65932	9.26594	9.70096	9.91032	10.9385	10.1712	10.9527	10.5129	11.9549	11.9398	11.9936	12.1529	11.9686	12.0661	12.1327	12.235	11.8792	11.9555	11.9756	12.0522	11.0251	10.9067	11.2197	11.2901	10.6398	10.8617	10.9701	11.0035	1.01957	0.000794002	2.40727	6.12287e-31	2.5191	1.26355e-35	2.39517	7.21843e-42	1.51741	3.73045e-13	1.24365	3.40011e-09
ENSG00000011566	MAP4K3	mitogen-activated protein kinase kinase kinase kinase 3 [Source:HGNC Symbol;Acc:HGNC:6865]	11.6869	12.1998	11.8529	12.319	11.7721	12.0554	11.8224	11.4687	10.933	11.1934	11.0955	11.0623	11.2033	11.353	11.1759	11.1567	11.3186	11.382	11.2798	11.243	11.4597	11.8526	11.6097	11.5804	11.289	11.4301	11.5195	11.3811	-0.302172	0.425281	-1.05702	6.11201e-06	-0.888305	6.0147e-05	-0.77919	0.000141512	-0.434066	0.0976256	-0.689614	0.00146902
ENSG00000011590	ZBTB32	zinc finger and BTB domain containing 32 [Source:HGNC Symbol;Acc:HGNC:16763]	1.3959	1.63563	1.51814	1.39614	1.39576	1.3968	1.39572	1.483	1.50195	1.39688	1.5383	1.39647	1.39638	1.39656	1.67908	1.73144	1.50218	2.16723	1.87665	1.39788	1.3968	1.90031	1.8871	1.44922	1.39767	1.45274	1.65579	1.39686	NA	NA	NA	NA	NA	NA	NA	NA	NA	NA	NA	NA
ENSG00000011600	TYROBP	TYRO protein tyrosine kinase binding protein [Source:HGNC Symbol;Acc:HGNC:12449]	-1.76304	-1.76312	-1.76369	-1.76259	-1.76332	-1.76144	-1.76338	-1.76327	-1.76127	-1.7613	-1.76208	-1.762	-1.76216	-1.76184	-1.76271	-1.762	-1.76124	-1.75937	-1.62656	-1.75978	-1.76144	-1.76084	-1.7634	-1.76162	-1.76009	-1.76101	-1.76039	-1.76134	NA	NA	NA	NA	NA	NA	NA	NA	NA	NA	NA	NA
ENSG00000011638	TMEM159	transmembrane protein 159 [Source:HGNC Symbol;Acc:HGNC:30136]	9.32498	9.38744	9.14719	9.88697	9.13877	8.88212	9.2319	9.52404	9.33019	9.77588	10.065	10.1771	9.95405	9.8289	10.3582	10.2889	9.70442	10.1575	10.0281	9.83219	8.40889	9.30567	9.41373	9.44704	8.26662	8.41702	9.06805	9.10779	-0.315496	0.544154	0.387349	0.400408	0.670301	0.0398556	0.489828	0.107126	-0.297722	0.546487	-0.790151	0.0261189
ENSG00000012048	BRCA1	BRCA1, DNA repair associated [Source:HGNC Symbol;Acc:HGNC:1100]	11.755	11.2836	11.5398	11.4713	10.5151	10.2828	10.5402	10.5446	8.88338	9.53989	8.77262	9.80667	9.06052	8.88746	8.99839	9.29174	9.339	9.01551	9.25608	8.47996	9.96193	9.81921	9.97857	9.96166	9.46052	9.73248	9.9648	9.66996	-1.14843	5.84491e-09	-2.36348	3.54578e-15	-2.62484	4.53825e-43	-2.61815	2.42656e-31	-1.6882	3.17372e-26	-1.93358	9.86034e-26
ENSG00000012061	ERCC1	ERCC excision repair 1, endonuclease non-catalytic subunit [Source:HGNC Symbol;Acc:HGNC:3433]	10.5366	10.381	10.4016	10.6127	10.2538	10.0926	10.4547	10.3751	9.90396	10.1346	10.1075	10.1587	9.85582	9.93701	10.1388	10.2884	10.3061	10.5535	10.3777	10.299	10.3523	10.5172	10.3082	10.5402	10.2587	10.2127	10.3757	10.401	-0.238395	0.480155	-0.479052	0.0377341	-0.474144	0.0565824	-0.120784	0.640676	-0.0650908	0.83657	-0.212383	0.311475
ENSG00000012124	CD22	CD22 molecule [Source:HGNC Symbol;Acc:HGNC:1643]	0.0103155	0.33572	0.0102009	0.0104009	0.535344	0.0106321	0.0102546	0.0102743	0.0106698	0.387516	0.0104999	0.0105161	0.0104846	0.0105491	0.0559065	0.010516	0.0106746	0.0111204	0.0579449	0.0110151	0.0106319	0.0107635	0.167811	0.0105944	0.0109402	0.0107266	0.010867	0.0106533	NA	NA	NA	NA	NA	NA	NA	NA	NA	NA	NA	NA
ENSG00000012171	SEMA3B	semaphorin 3B [Source:HGNC Symbol;Acc:HGNC:10724]	6.97164	6.47927	6.61615	6.72822	6.20339	5.72182	6.98718	7.53814	6.90046	6.01195	6.94105	6.45569	5.95981	6.27939	6.83223	6.91856	6.62923	7.07684	6.67101	7.2602	6.59652	5.54102	6.38471	6.44809	6.40816	6.80021	6.78706	6.60741	0.121439	0.934874	-0.167341	0.848848	-0.221778	0.790831	0.287701	0.642737	-0.56659	0.378521	-0.0978782	0.880425
ENSG00000012174	MBTPS2	membrane bound transcription factor peptidase, site 2 [Source:HGNC Symbol;Acc:HGNC:15455]	10.6569	10.1974	10.553	10.859	10.2379	10.0135	10.0034	10.2663	9.08444	9.51764	9.5138	10.0895	9.97762	10.0681	10.0925	10.4205	10.0918	10.1261	10.4255	10.6345	10.3188	10.0126	10.3639	10.402	10.3343	10.1521	10.5017	10.3629	-0.524536	0.0829982	-1.08749	0.00109417	-0.494472	0.0942288	-0.279166	0.395464	-0.333773	0.247371	-0.289662	0.298399
ENSG00000012211	PRICKLE3	prickle planar cell polarity protein 3 [Source:HGNC Symbol;Acc:HGNC:6645]	7.43907	6.75358	6.96304	7.15388	7.3211	5.97162	7.10877	6.74518	7.19906	5.98726	7.21268	7.30846	6.95999	6.73219	7.49405	6.6485	7.44745	6.99319	6.9803	5.86258	7.55823	6.97661	6.42226	6.83889	7.67922	7.04931	7.00906	6.67739	-0.336222	0.734456	-0.14789	0.881184	-0.157422	0.836756	-0.219385	0.804201	-0.116551	0.888106	0.0444385	0.957113
ENSG00000012223	LTF	lactotransferrin [Source:HGNC Symbol;Acc:HGNC:6720]	2.65599	1.44719	1.5051	1.6279	1.44699	1.44901	1.83433	1.44704	1.44922	1.44918	1.44828	1.6379	1.4482	1.44855	1.44761	1.44837	1.44924	1.45168	1.44807	1.4511	1.44901	1.44973	1.70949	1.93397	2.75379	1.91372	2.49555	1.5883	NA	NA	NA	NA	NA	NA	NA	NA	NA	NA	1.01546	0.682987
ENSG00000012232	EXTL3	exostosin like glycosyltransferase 3 [Source:HGNC Symbol;Acc:HGNC:3518]	10.805	10.7467	10.7441	11.0419	10.0534	10.1926	10.1698	10.5663	9.97646	10.5586	10.0844	10.8592	10.1927	10.5137	10.3337	10.7579	11.0945	10.7081	11.0301	10.8644	12.0475	11.4498	11.6627	11.8136	12.2532	12.144	12.3496	12.1493	-0.645532	0.0204702	-0.482886	0.19672	-0.422806	0.125737	0.0806919	0.801267	0.948596	2.70652e-06	1.41432	1.10971e-19
ENSG00000012504	NR1H4	nuclear receptor subfamily 1 group H member 4 [Source:HGNC Symbol;Acc:HGNC:7967]	1.20774	1.20769	1.20725	1.20811	1.20753	1.20909	1.20748	1.20757	1.20925	1.68923	1.20853	1.2086	1.20846	1.20874	1.20801	1.2086	1.20927	1.21115	1.20837	1.21071	2.14205	1.20964	1.31834	1.78905	2.54062	1.61339	1.47802	1.72699	NA	NA	NA	NA	NA	NA	NA	NA	NA	NA	NA	NA
ENSG00000012660	ELOVL5	ELOVL fatty acid elongase 5 [Source:HGNC Symbol;Acc:HGNC:21308]	12.9413	12.9244	13.0854	13.2764	12.8472	13.1248	13.2493	13.4274	14.2653	14.1752	14.0327	14.7245	14.8318	14.6998	14.9053	15.2176	15.8307	15.5289	15.6024	15.5846	16.6639	16.1769	16.0933	16.3798	17.1526	16.8232	16.9771	16.696	0.0794006	0.871611	1.25239	1.64011e-07	1.88708	1.3535e-21	2.63738	1.69334e-71	3.36785	6.37339e-76	3.94005	3.24527e-124
ENSG00000012817	KDM5D	lysine demethylase 5D [Source:HGNC Symbol;Acc:HGNC:11115]	10.6761	10.5318	10.9961	10.9537	10.5072	10.6977	11.1936	10.7089	10.9909	10.9431	11.1186	11.0289	10.677	10.9117	11.0887	11.0476	10.9376	10.7217	10.9566	11.1009	10.7616	10.7086	11.0101	11.1301	10.908	11.1191	11.073	10.9467	-0.0413179	0.946542	0.176185	0.587028	0.112221	0.768338	0.124869	0.691057	0.106903	0.761579	0.191917	0.448311
ENSG00000012822	CALCOCO1	calcium binding and coiled-coil domain 1 [Source:HGNC Symbol;Acc:HGNC:29306]	12.3894	12.4065	12.3977	12.8849	12.718	12.7883	12.7055	12.5534	13.4815	13.4823	13.5797	13.3972	13.1214	13.1101	13.2694	13.2532	12.8967	12.9593	12.8545	13.2089	13.1308	13.0821	12.9628	13.2853	13.1689	13.0772	13.0346	13.1328	0.11283	0.786846	0.92247	9.9871e-06	0.636378	0.00462293	0.446873	0.0447139	0.590059	0.00658936	0.551569	0.00574253
ENSG00000012963	UBR7	ubiquitin protein ligase E3 component n-recognin 7 (putative) [Source:HGNC Symbol;Acc:HGNC:20344]	10.4218	10.6692	10.5162	10.7732	9.81504	9.66663	10.0789	9.84611	9.7392	9.85559	9.79246	10.0559	10.1749	9.97451	10.2122	10.2677	9.74567	10.2799	10.3945	10.3391	10.2231	9.94688	10.155	10.5629	10.6013	10.3925	10.548	10.5522	-0.828933	0.000617173	-0.826963	0.000275143	-0.499409	0.0303727	-0.428465	0.102591	-0.392204	0.141719	-0.112062	0.676573
ENSG00000012983	MAP4K5	mitogen-activated protein kinase kinase kinase kinase 5 [Source:HGNC Symbol;Acc:HGNC:6867]	13.1525	13.4776	13.2478	13.5746	12.6856	13.0282	12.7797	12.9084	12.4388	12.5346	12.1124	12.4959	12.4162	12.5289	12.4347	12.6189	12.6326	12.7464	12.5692	12.6457	12.4977	12.4955	12.4197	12.5872	12.1481	12.3531	12.4308	12.487	-0.577002	0.016485	-1.05203	8.92167e-07	-0.936886	6.51275e-07	-0.765629	2.39654e-06	-0.912749	9.64514e-08	-1.07978	5.52585e-10
ENSG00000013016	EHD3	EH domain containing 3 [Source:HGNC Symbol;Acc:HGNC:3244]	9.80371	10.221	9.58715	9.79691	9.92921	10.0066	9.83564	10.3713	10.0427	10.573	10.4968	11.345	10.0697	9.86594	10.186	10.6798	8.68216	9.97203	9.37012	9.69961	6.07099	7.96318	7.22791	8.0456	7.14903	7.23573	6.9392	6.92745	0.153525	0.771244	0.847231	0.0340948	0.364284	0.34097	-0.405012	0.350234	-2.52695	2.0748e-09	-3.04951	4.89972e-39
ENSG00000013275	PSMC4	proteasome 26S subunit, ATPase 4 [Source:HGNC Symbol;Acc:HGNC:9551]	12.9576	12.5316	12.2717	12.4157	12.553	12.487	12.0855	12.0898	11.4451	11.5297	11.096	11.4293	11.6016	11.3069	11.148	11.3533	11.9369	11.498	11.5841	11.6396	12.7649	12.5196	11.8642	11.9933	13.0828	12.6191	12.2558	12.1288	-0.304507	0.369368	-1.27309	1.973e-08	-1.28255	3.80581e-10	-0.940198	9.25545e-06	-0.248292	0.537089	-0.0226713	0.966611
ENSG00000013288	MAN2B2	mannosidase alpha class 2B member 2 [Source:HGNC Symbol;Acc:HGNC:29623]	10.7986	11.1776	11.1337	11.8331	10.9619	11.683	11.6606	11.932	11.6053	11.9102	11.663	12.2675	11.6973	11.6805	11.8816	12.2559	11.5667	11.9252	11.6468	11.9427	11.4992	11.4144	11.5126	11.7451	11.2755	11.3292	11.399	11.5165	0.288079	0.622236	0.570596	0.148112	0.595616	0.0948855	0.489797	0.122608	0.252901	0.52555	0.0590197	0.9015
ENSG00000013293	SLC7A14	solute carrier family 7 member 14 [Source:HGNC Symbol;Acc:HGNC:29326]	7.9404	8.53302	7.96998	8.25184	7.22626	7.15987	6.8755	7.05338	8.97692	8.16639	8.79082	7.39809	8.72932	8.48939	8.97873	7.50642	5.5802	6.36893	5.45931	5.51387	6.0776	6.8242	6.31939	6.39137	3.74083	6.73071	6.02979	5.08476	-1.3574	0.000162931	0.241026	0.744226	0.344452	0.558558	-2.92745	1.1929e-14	-2.1078	5.43725e-10	-2.89215	2.03629e-05
ENSG00000013297	CLDN11	claudin 11 [Source:HGNC Symbol;Acc:HGNC:8514]	13.0879	13.2695	13.17	13.8028	12.4478	12.8962	12.8892	13.1497	13.4893	12.9448	13.7792	13.1447	12.7923	13.167	13.4911	12.2698	10.4739	11.6504	11.2662	11.1679	9.52473	10.0473	10.0446	10.069	8.24304	9.6565	10.0725	9.76049	-0.55063	0.118909	-0.0532516	0.924735	-0.42269	0.292778	-2.25712	4.02444e-17	-3.5582	4.06084e-55	-3.95206	3.70345e-31
ENSG00000013306	SLC25A39	solute carrier family 25 member 39 [Source:HGNC Symbol;Acc:HGNC:24279]	9.70058	9.45256	9.58642	9.83954	9.7078	9.7354	9.6882	9.77183	8.51185	8.80125	9.0738	9.64127	9.29784	9.42078	9.528	9.66872	10.097	9.86696	10.1135	9.84681	10.0743	10.0748	10.3039	10.5041	10.3009	9.98449	10.409	10.4122	0.0342161	0.94769	-0.658941	0.108261	-0.210039	0.540514	0.341299	0.155529	0.628288	0.00558809	0.645502	0.00270023
ENSG00000013364	MVP	major vault protein [Source:HGNC Symbol;Acc:HGNC:7531]	12.9668	13.0246	13.1001	13.1241	12.5676	12.8634	13.0052	12.9307	12.3167	12.7152	12.5884	12.7984	12.0241	12.1941	12.2443	12.259	11.1411	11.9482	11.517	11.5699	11.4647	11.7283	11.8127	11.7506	10.857	11.2775	11.1869	11.2488	-0.248986	0.412959	-0.499745	0.0290201	-0.934378	3.02239e-09	-1.55151	2.29437e-16	-1.41689	3.66784e-23	-2.00031	4.28738e-41
ENSG00000013374	NUB1	negative regulator of ubiquitin like proteins 1 [Source:HGNC Symbol;Acc:HGNC:17623]	12.5729	12.6814	12.7567	12.8908	12.6813	12.595	12.6285	12.5382	12.6822	12.8633	12.4777	12.9943	12.2818	12.4198	12.5175	12.6281	12.2285	11.978	12.2256	12.2084	12.108	12.2395	12.0236	12.2095	12.4893	12.5322	12.4941	12.2246	-0.170049	0.544291	-0.00792356	0.986739	-0.30417	0.20308	-0.60128	0.000158253	-0.611977	0.000201429	-0.330335	0.0779556
ENSG00000013375	PGM3	phosphoglucomutase 3 [Source:HGNC Symbol;Acc:HGNC:8907]	13.9193	14.1897	13.9142	14.2128	13.4337	13.7936	13.4596	13.9268	13.0019	12.9352	12.5175	13.0722	12.9016	12.6754	12.6726	13.1417	13.1733	12.9376	12.9754	12.9007	13.1092	12.9581	12.8269	12.846	13.1373	13.1217	13.2834	12.97	-0.448259	0.117507	-1.25545	4.18514e-09	-1.27542	2.07519e-10	-1.11612	4.04914e-13	-1.17364	6.45493e-13	-0.994433	9.66952e-10
ENSG00000013392	RWDD2A	RWD domain containing 2A [Source:HGNC Symbol;Acc:HGNC:21385]	10.2891	10.2293	9.49493	9.74506	8.96026	9.85566	8.82753	9.43921	9.27632	9.20033	8.47137	8.90862	8.78766	9.77876	9.02357	9.25831	9.82883	9.14257	9.24783	9.25384	7.61164	8.60658	8.30617	8.14046	8.03336	8.19882	7.847	8.36188	-0.733433	0.103804	-1.11179	0.000732431	-0.807255	0.0219935	-0.645062	0.0531242	-1.92973	4.06849e-10	-2.04915	7.43217e-15
ENSG00000013441	CLK1	CDC like kinase 1 [Source:HGNC Symbol;Acc:HGNC:2068]	12.7066	12.7145	12.685	12.109	13.9208	14.1345	13.9621	13.6921	14.0494	14.1803	14.2009	14.0853	13.9576	14.0582	14.1246	13.7609	13.4567	13.4463	13.5803	12.745	13.1869	13.3476	13.0253	13.1254	12.919	13.0816	12.9822	13.1646	1.36379	1.44037e-11	1.55948	9.5437e-18	1.423	6.03451e-16	0.778746	0.00178458	0.618111	0.0018832	0.45583	0.0183029
ENSG00000013503	POLR3B	RNA polymerase III subunit B [Source:HGNC Symbol;Acc:HGNC:30348]	11.5118	11.6129	11.4266	11.6981	10.7856	10.9435	11.1228	11.0807	10.589	10.6783	10.5912	10.8078	10.2113	10.0966	10.5826	10.7468	11.2622	10.9528	11.0237	11.1018	11.1638	10.8801	11.1614	11.1207	11.3482	11.2924	11.3487	11.1472	-0.642367	0.00531621	-0.986235	1.89761e-07	-1.20946	2.55035e-07	-0.513205	0.00296801	-0.512433	0.00358047	-0.322696	0.074382
ENSG00000013523	ANGEL1	angel homolog 1 [Source:HGNC Symbol;Acc:HGNC:19961]	7.42765	8.52432	7.97908	8.26035	8.25321	6.62922	8.28073	8.13806	8.78315	8.38415	8.70693	8.85328	8.7112	8.8019	8.76937	8.91985	9.25644	8.31624	8.5563	8.66818	8.91194	8.71086	8.78893	9.06018	8.98486	8.99647	8.77739	8.84851	-0.202864	0.849238	0.601919	0.179009	0.741377	0.0512392	0.699381	0.1211	0.845578	0.0179767	0.858358	0.0117419
ENSG00000013561	RNF14	ring finger protein 14 [Source:HGNC Symbol;Acc:HGNC:10058]	12.4573	12.5763	12.263	12.6547	12.5333	12.6553	12.4973	12.9266	12.1805	12.1726	11.7234	12.2878	12.0464	12.063	11.9389	12.317	12.561	12.3074	12.3247	12.4937	12.8553	12.8139	12.3684	12.6133	13.1699	12.915	12.8955	12.8029	0.133242	0.746437	-0.450993	0.0993017	-0.444505	0.0510585	-0.0887431	0.755659	0.17621	0.55179	0.441032	0.0223631
ENSG00000013563	DNASE1L1	deoxyribonuclease 1 like 1 [Source:HGNC Symbol;Acc:HGNC:2957]	10.2748	10.6759	10.5	10.6406	10.3875	11.0042	10.541	10.3203	10.7015	10.5259	10.2684	10.1584	10.0144	10.1675	9.9065	9.96196	9.17163	9.35636	9.11317	9.5884	9.07208	8.16049	8.51949	8.7995	8.49641	8.76604	8.83074	8.63402	0.0188849	0.976606	-0.165249	0.655609	-0.585436	0.00509217	-1.30497	1.06373e-10	-1.98289	2.44791e-15	-1.99355	5.23494e-26
ENSG00000013573	DDX11	DEAD/H-box helicase 11 [Source:HGNC Symbol;Acc:HGNC:2736]	9.8588	9.78034	9.61692	9.6561	8.91037	9.14986	9.21285	9.46827	9.61425	9.03051	9.79634	9.69463	9.6526	9.81991	9.80572	9.58157	9.0727	9.75485	9.69687	9.57347	9.66731	9.40306	9.81892	9.68389	9.55863	9.66417	9.67532	9.46573	-0.605324	0.0519176	-0.230833	0.55694	-0.0469317	0.890673	-0.211539	0.529127	-0.0943877	0.76646	-0.175647	0.454073
ENSG00000013583	HEBP1	heme binding protein 1 [Source:HGNC Symbol;Acc:HGNC:17176]	8.43407	8.8881	8.86768	9.24741	8.8501	8.6763	9.29767	8.93044	10.3731	10.0098	10.177	10.0654	10.5976	10.6127	10.8128	10.0641	9.46978	9.97934	10.057	10.1034	9.23774	9.32325	9.34609	9.46227	8.70896	8.57783	9.26058	8.81297	0.0279079	0.972206	1.30323	8.82293e-07	1.72801	1.49007e-10	1.09065	9.88574e-05	0.475156	0.131315	-0.0597557	0.914051
ENSG00000013588	GPRC5A	G protein-coupled receptor class C group 5 member A [Source:HGNC Symbol;Acc:HGNC:9836]	10.7708	9.87191	10.349	9.43752	8.66952	8.43936	8.63062	9.65677	8.62075	7.62133	8.21975	7.50856	7.82995	7.01969	7.72152	5.73371	2.65546	5.82898	4.82024	3.72648	5.40409	3.8503	2.84885	3.75867	5.09502	5.24104	5.27879	4.18015	-1.39702	0.00231744	-2.39498	1.0279e-10	-3.23453	2.57783e-13	-6.22099	2.91952e-10	-6.76523	2.91059e-17	-5.86721	6.7079e-56
ENSG00000013619	MAMLD1	mastermind like domain containing 1 [Source:HGNC Symbol;Acc:HGNC:2568]	6.38479	6.09325	6.52229	7.19107	5.67383	5.07123	6.05059	7.26948	5.31957	5.86047	7.29593	6.4148	7.12663	6.28725	7.12843	6.86969	7.45966	6.91125	7.27419	6.91644	6.65918	7.13506	6.66271	6.55148	6.44804	6.45892	6.66329	6.75224	-0.444622	0.774332	-0.292362	0.823555	0.322322	0.702609	0.700187	0.234424	0.186733	0.828437	-0.0865875	0.921937
ENSG00000013725	CD6	CD6 molecule [Source:HGNC Symbol;Acc:HGNC:1691]	-2.37544	-2.37545	-2.37554	-2.37537	-2.37548	-2.3752	-2.37549	-2.37548	-2.37518	-2.37518	-2.3753	-2.37239	-2.37531	-2.37526	-2.37539	-2.37529	-2.37517	-2.37489	-2.37533	-2.37495	-2.3752	-2.37511	-2.3755	-2.37523	-2.375	-2.37514	-2.37505	-2.37519	NA	NA	NA	NA	NA	NA	NA	NA	NA	NA	NA	NA
ENSG00000013810	TACC3	transforming acidic coiled-coil containing protein 3 [Source:HGNC Symbol;Acc:HGNC:11524]	11.3391	10.89	11.2305	10.6638	10.8066	10.4381	10.1665	10.3425	8.21094	8.67564	8.07442	9.26109	7.77441	8.75864	7.89675	8.05556	8.36474	7.67947	7.76494	7.63133	7.87872	7.80018	7.917	7.86637	8.09512	8.4524	7.89566	7.85555	-0.68562	0.0142869	-2.61522	2.63185e-15	-3.11566	1.87927e-31	-3.40326	9.04732e-44	-3.42685	9.11416e-69	-3.19807	2.87493e-45
ENSG00000014123	UFL1	UFM1 specific ligase 1 [Source:HGNC Symbol;Acc:HGNC:23039]	13.5275	13.4118	13.184	13.2061	13.4311	13.5005	13.1839	12.9423	13.0015	13.0196	12.4795	12.7061	13.1586	13.005	12.7259	12.9119	13.256	12.9391	12.9752	12.8253	13.2694	13.2437	12.8205	12.9443	13.1783	13.1516	12.9119	12.9133	-0.107432	0.780018	-0.586623	0.00979228	-0.426809	0.0231658	-0.356764	0.0727347	-0.271593	0.257235	-0.332238	0.066607
ENSG00000014138	POLA2	DNA polymerase alpha 2, accessory subunit [Source:HGNC Symbol;Acc:HGNC:30073]	6.81486	6.46955	6.2691	6.46169	6.09719	5.90475	6.13619	5.95389	4.90206	5.12102	4.90605	5.31106	5.07783	4.48212	4.75664	5.64773	4.86781	5.58935	4.50225	6.33047	4.50856	5.68823	5.36828	5.00583	5.45647	4.88612	5.7812	5.29921	-0.772762	0.181138	-2.34061	9.04678e-07	-2.29166	0.000154577	-1.48861	0.0634469	-2.02885	0.00035838	-1.75136	0.000387864
ENSG00000014164	ZC3H3	zinc finger CCCH-type containing 3 [Source:HGNC Symbol;Acc:HGNC:28972]	6.8794	7.14215	7.02522	6.69218	7.27427	7.09312	6.89928	7.24914	5.94737	6.60538	6.95655	7.43731	6.76307	7.59497	7.20445	7.8562	6.79311	7.69629	7.91911	7.78645	6.70075	6.59033	7.05904	7.83099	7.0565	6.86479	7.42991	7.51592	0.199432	0.800082	-0.147128	0.888071	0.580362	0.299649	0.829585	0.080162	0.257481	0.740366	0.352602	0.470387
ENSG00000014216	CAPN1	calpain 1 [Source:HGNC Symbol;Acc:HGNC:1476]	11.9894	11.8033	12.0492	12.225	11.6835	11.7132	12.1496	11.9	10.8786	10.7186	10.8458	11.2706	10.5356	10.5448	10.8013	11.0584	10.8764	10.7431	10.699	10.9319	10.5011	10.5953	10.8804	11.1158	10.5581	10.5816	10.8465	10.7018	-0.198243	0.607256	-1.17469	3.06551e-07	-1.35686	8.49796e-10	-1.27685	1.23181e-15	-1.29307	5.40501e-10	-1.43711	1.40288e-17
ENSG00000014257	ACPP	acid phosphatase, prostate [Source:HGNC Symbol;Acc:HGNC:125]	-0.40892	-0.0763294	-0.40901	-0.408852	-0.408959	-0.40867	-0.408968	-0.408952	-0.408641	-0.408646	-0.408774	-0.408762	-0.408787	-0.408736	-0.408871	-0.408762	-0.408637	-0.408286	-0.408804	-0.408369	-0.408671	-0.408567	-0.40897	-0.4087	0.117759	-0.408596	-0.408486	-0.133496	NA	NA	NA	NA	NA	NA	NA	NA	NA	NA	NA	NA
ENSG00000014641	MDH1	malate dehydrogenase 1 [Source:HGNC Symbol;Acc:HGNC:6970]	12.365	12.2991	12.0961	12.1615	12.2036	12.4014	12.1527	11.971	11.1423	11.6232	11.0337	11.7605	11.6007	11.7057	11.5927	12.0236	13.5331	13.0361	13.2198	13.3505	14.6204	14.4702	13.988	14.2529	14.6508	14.4702	14.297	14.35	-0.0895344	0.808108	-0.876153	0.0010408	-0.535378	0.0111799	1.08209	5.92419e-11	2.17869	1.40231e-33	2.25578	8.15852e-57
ENSG00000014824	SLC30A9	solute carrier family 30 member 9 [Source:HGNC Symbol;Acc:HGNC:1329]	13.3885	13.4595	13.2697	13.5798	13.0198	13.2501	13.1102	13.2609	12.5801	12.4678	12.3894	12.8131	12.512	12.4531	12.5762	12.8214	13.1442	12.9503	12.8749	12.9311	13.0465	12.8243	12.6296	12.8278	13.3968	13.3046	13.128	12.9882	-0.315357	0.218887	-0.933921	4.47279e-06	-0.889953	3.08692e-06	-0.481412	0.0028339	-0.618581	0.000581351	-0.253861	0.233777
ENSG00000014914	MTMR11	myotubularin related protein 11 [Source:HGNC Symbol;Acc:HGNC:24307]	9.24874	8.80853	9.25615	8.96637	9.17904	9.06013	9.31628	8.95676	8.59345	8.72096	9.24083	8.46863	8.73153	8.32512	9.08706	8.64849	7.89947	8.03897	8.00481	7.67463	7.29688	7.96957	7.43089	8.18304	5.98394	6.59834	7.60223	6.91573	0.0138845	0.982371	-0.380337	0.335692	-0.42481	0.235337	-1.32532	1.56801e-08	-1.47271	2.95263e-06	-2.48651	1.81501e-10
ENSG00000014919	COX15	cytochrome c oxidase assembly homolog COX15 [Source:HGNC Symbol;Acc:HGNC:2263]	10.5124	10.2402	10.3674	10.4581	10.7594	11.0871	10.7438	10.1592	11.393	11.2573	11.1353	11.289	10.7498	11.151	11.1467	11.3496	11.0654	11.2919	11.0438	10.7781	11.0331	10.9215	11.0276	11.3325	11.432	11.4951	11.5911	11.3219	0.294017	0.467996	0.861436	1.77574e-06	0.721792	0.00166799	0.671822	0.000297434	0.712531	0.000115562	1.08438	1.45978e-12
ENSG00000015133	CCDC88C	coiled-coil domain containing 88C [Source:HGNC Symbol;Acc:HGNC:19967]	3.92179	3.03914	3.09117	3.51468	2.89245	2.98929	3.58754	3.80533	2.90204	3.14459	3.61647	3.72703	3.9261	3.0614	3.17317	3.40878	2.90215	3.98383	3.80661	2.91007	2.98928	3.34858	4.52935	4.61965	4.93788	4.1752	4.61658	4.42727	NA	NA	NA	NA	NA	NA	NA	NA	1.70404	0.344844	2.59962	0.00840951
ENSG00000015153	YAF2	YY1 associated factor 2 [Source:HGNC Symbol;Acc:HGNC:17363]	10.1687	10.3669	10.2478	10.6181	10.3922	10.8806	10.5445	10.5364	10.4117	10.2472	10.1554	10.3165	10.1786	10.2762	10.2036	10.3082	9.8721	10.156	10.4256	10.3478	10.0118	10.2085	9.85844	10.0545	10.5272	10.336	10.2855	10.1741	0.208772	0.623389	-0.134806	0.717303	-0.163281	0.615798	-0.170089	0.619683	-0.351805	0.172997	-0.0586959	0.86835
ENSG00000015171	ZMYND11	zinc finger MYND-type containing 11 [Source:HGNC Symbol;Acc:HGNC:16966]	13.1408	13.2154	13.1404	13.579	12.6573	12.8909	12.779	13.0184	12.7269	12.8006	12.7729	13.1154	12.9053	12.9204	12.9571	13.1725	12.9286	13.0562	12.99	13.1787	13.2363	13.2696	13.0698	13.3347	13.4164	13.422	13.4245	13.4041	-0.495134	0.0643965	-0.482595	0.0698451	-0.333921	0.198098	-0.265597	0.235686	-0.0638828	0.852676	0.106038	0.692324
ENSG00000015285	WAS	Wiskott-Aldrich syndrome [Source:HGNC Symbol;Acc:HGNC:12731]	1.3733	1.37326	1.53101	1.37353	2.09727	1.37416	1.57135	1.60784	1.65228	1.47807	1.59575	1.51551	1.37376	1.42492	1.68717	1.59732	1.37428	1.3755	1.66477	1.37521	1.4766	1.37452	1.41701	1.42611	1.37501	2.10709	1.43327	1.37422	NA	NA	NA	NA	NA	NA	NA	NA	NA	NA	NA	NA
ENSG00000015413	DPEP1	dipeptidase 1 [Source:HGNC Symbol;Acc:HGNC:3002]	2.66356	2.66331	2.66148	2.66509	2.66266	3.75369	3.63353	3.79249	3.78995	2.7544	4.1422	4.44454	2.88207	3.98772	4.07988	3.46379	2.96669	3.45373	3.72558	4.07593	2.66922	2.67155	2.79715	2.75082	2.85274	2.6709	2.92169	2.96404	6.85018	0.0163225	7.74794	4.82477e-05	7.21046	0.000133867	7.0546	0.000196957	NA	NA	NA	NA
ENSG00000015475	BID	BH3 interacting domain death agonist [Source:HGNC Symbol;Acc:HGNC:1050]	9.85587	10.3246	9.76929	10.4576	9.19413	10.4516	9.72075	10.3754	8.94741	10.4892	9.4221	10.498	9.90679	9.99237	9.83922	10.1622	10.1589	10.258	10.1244	10.3686	9.73316	9.89044	9.59912	10.0346	9.38781	10.0461	9.87993	9.72234	-0.146704	0.853606	-0.181438	0.821231	-0.201359	0.625557	0.0837492	0.847378	-0.341798	0.329559	-0.410899	0.220668
ENSG00000015479	MATR3	matrin 3 [Source:HGNC Symbol;Acc:HGNC:6912]	10.1184	10.0336	10.2593	9.82981	10.0052	10.3277	10.8566	10.4728	10.4422	10.597	10.7033	10.4825	10.4954	10.2556	10.3812	10.3458	10.2994	10.3565	10.1904	10.0336	10.1761	9.93116	10.1745	10.139	9.93897	10.2056	9.82496	10.1095	0.371124	0.368123	0.471359	0.0286194	0.291655	0.190521	0.152022	0.577047	0.0371623	0.910519	-0.0691111	0.821776
ENSG00000015520	NPC1L1	NPC1 like intracellular cholesterol transporter 1 [Source:HGNC Symbol;Acc:HGNC:7898]	0.563177	0.563142	0.562884	0.563395	0.563049	0.563985	0.563021	0.563072	0.564081	0.564064	0.563648	0.563689	0.563609	0.563773	0.563337	0.563689	0.564093	0.565224	0.563552	0.564957	0.563984	0.564319	0.618731	0.746832	0.709922	1.52579	1.53798	1.10666	NA	NA	NA	NA	NA	NA	NA	NA	NA	NA	NA	NA
ENSG00000015532	XYLT2	xylosyltransferase 2 [Source:HGNC Symbol;Acc:HGNC:15517]	11.0524	10.8053	11.0171	11.08	10.3641	10.5955	10.7796	10.9229	10.0406	10.248	10.0065	10.404	9.7806	9.51374	9.87911	10.3971	10.2068	10.0788	9.94588	10.19	10.5172	10.1642	10.2872	10.6186	10.6496	10.1318	10.4215	10.4231	-0.363834	0.275299	-0.897185	5.08898e-05	-1.14213	1.73722e-05	-0.946247	2.87337e-09	-0.623442	0.00179943	-0.634241	0.0010321
ENSG00000015568	RGPD5	RANBP2-like and GRIP domain containing 5 [Source:HGNC Symbol;Acc:HGNC:32418]	9.07292	8.51826	8.09425	8.43384	8.74127	8.92701	8.40191	8.11074	7.72491	7.30382	7.94383	8.06746	7.37406	7.51047	7.74972	8.1074	8.2186	8.05613	7.73966	8.04941	7.44238	8.80088	7.88627	8.48382	8.31102	7.83837	8.01554	8.00422	-0.0443322	0.959491	-0.949109	0.022166	-1.00903	0.0112713	-0.647177	0.0905678	-0.37119	0.553361	-0.629065	0.0884813
ENSG00000015592	STMN4	stathmin 4 [Source:HGNC Symbol;Acc:HGNC:16078]	0.665954	0.995976	0.740092	0.666068	0.665888	0.666374	0.665874	0.877606	0.986394	0.666416	0.666199	0.711048	0.666179	0.711797	0.666037	0.831576	0.666431	0.919931	0.666149	0.990547	0.666374	0.666549	0.933856	0.666324	0.666783	0.6665	0.767936	0.666403	NA	NA	NA	NA	NA	NA	NA	NA	NA	NA	NA	NA
ENSG00000015676	NUDCD3	NudC domain containing 3 [Source:HGNC Symbol;Acc:HGNC:22208]	11.6985	11.8983	11.5816	11.831	11.8697	11.3321	11.5142	11.7556	11.3567	11.7412	11.1353	11.4456	11.8402	11.6292	11.5103	11.5573	11.9592	11.6985	11.5324	11.6491	12.296	12.1528	11.7887	12.0029	12.4605	12.2259	12.2093	12.0769	-0.1774	0.62027	-0.381235	0.179335	-0.160194	0.536823	-0.0568201	0.860517	0.317735	0.179657	0.48091	0.00815916
ENSG00000016391	CHDH	choline dehydrogenase [Source:HGNC Symbol;Acc:HGNC:24288]	-0.197063	-0.197079	-0.197201	-0.196959	-0.197123	-0.19668	-0.197136	-0.197112	-0.196635	-0.196643	-0.19684	-0.19682	-0.196858	-0.19678	-0.0464927	-0.19682	-0.196629	-0.122841	-0.0891187	0.701944	-0.196681	-0.196522	-0.147075	-0.0823294	-0.196309	-0.196566	-0.196397	-0.0793186	NA	NA	NA	NA	NA	NA	NA	NA	NA	NA	NA	NA
ENSG00000016402	IL20RA	interleukin 20 receptor subunit alpha [Source:HGNC Symbol;Acc:HGNC:6003]	2.0388	2.66566	2.20756	2.09028	2.03855	2.04041	2.25058	2.35795	2.52121	2.04056	2.23476	2.03982	2.09282	2.03999	2.89515	2.69218	2.04062	2.55746	2.09214	2.04234	2.0404	2.42867	2.5301	2.68376	2.04196	2.1001	2.6833	2.37501	NA	NA	NA	NA	NA	NA	NA	NA	NA	NA	NA	NA
ENSG00000016602	CLCA4	chloride channel accessory 4 [Source:HGNC Symbol;Acc:HGNC:2018]	-2.37547	-2.37548	-2.37557	-2.3754	-2.37551	-2.37521	-2.37552	-2.3755	-2.37519	-2.37519	-2.37531	-2.3753	-2.37533	-2.37528	-2.37541	-2.3753	-2.37518	-2.37489	-2.37535	-2.37495	-2.37214	-2.37512	-2.37552	-2.37524	-2.375	-2.37515	-2.37505	-2.3752	NA	NA	NA	NA	NA	NA	NA	NA	NA	NA	NA	NA
ENSG00000016864	GLT8D1	glycosyltransferase 8 domain containing 1 [Source:HGNC Symbol;Acc:HGNC:24870]	11.7345	11.8976	11.6151	11.9457	11.533	11.6434	11.6274	11.3646	11.5705	11.5726	11.118	11.4096	11.1555	11.2232	11.2382	11.4478	10.8216	11.1232	10.9701	11.1057	10.3205	10.761	10.481	10.5932	10.2662	10.5369	10.3376	10.4493	-0.315046	0.230974	-0.443125	0.0777363	-0.589374	0.00421239	-0.845531	3.71726e-07	-1.32045	4.64414e-13	-1.49562	1.65191e-20
ENSG00000017260	ATP2C1	ATPase secretory pathway Ca2+ transporting 1 [Source:HGNC Symbol;Acc:HGNC:13211]	13.9226	14.2673	14.3103	14.5779	13.3884	13.8229	13.7384	14.0339	13.2093	13.4081	13.2732	13.7735	13.0204	13.1047	13.3483	13.6872	13.1298	12.9124	13.2798	13.2668	13.655	13.4976	13.6183	13.9067	14.0415	13.8015	14.0545	13.958	-0.578638	0.0604847	-0.928678	0.000390204	-1.03476	5.63216e-05	-1.18574	6.19572e-10	-0.64191	0.00346379	-0.364147	0.109277
ENSG00000017427	IGF1	insulin like growth factor 1 [Source:HGNC Symbol;Acc:HGNC:5464]	2.01847	2.26264	2.9284	3.76243	1.69237	2.19641	3.46178	3.76248	3.07306	4.65209	3.40017	4.61285	4.41857	4.78922	4.00083	5.92841	5.4607	6.03553	5.11264	4.03107	10.5771	10.2365	10.4714	10.5362	12.6766	12.3882	12.6365	12.0438	NA	NA	NA	NA	2.65512	0.0382485	3.05111	0.00674242	8.50467	9.49784e-99	10.5726	9.50321e-152
ENSG00000017483	SLC38A5	solute carrier family 38 member 5 [Source:HGNC Symbol;Acc:HGNC:18070]	9.33129	8.90337	9.11954	8.78974	8.17765	8.522	8.56664	8.74971	5.30222	6.49737	6.8177	6.6248	5.98965	6.26922	6.6791	6.49028	3.59915	6.92926	5.57822	7.31544	5.35114	4.87649	4.81782	4.4261	4.66672	6.03098	5.16775	3.27977	-0.640259	0.0779173	-3.0996	1.54703e-15	-3.13716	1.05863e-29	-3.02886	0.0026368	-4.98517	2.71111e-58	-4.71365	1.62663e-17
ENSG00000017797	RALBP1	ralA binding protein 1 [Source:HGNC Symbol;Acc:HGNC:9841]	14.0038	13.7325	13.6844	13.9163	13.8448	13.904	13.6665	13.6685	13.9213	13.7878	13.5127	13.7637	13.5708	13.5225	13.5498	13.4583	13.6601	13.3375	13.4839	13.4268	13.3803	13.3557	13.0128	13.0403	13.4243	13.3505	13.275	13.0184	-0.11372	0.725383	-0.140786	0.65196	-0.359826	0.0451092	-0.384905	0.0306856	-0.661509	0.00034344	-0.612474	0.000449209
ENSG00000018189	RUFY3	RUN and FYVE domain containing 3 [Source:HGNC Symbol;Acc:HGNC:30285]	12.8141	12.8625	12.5688	12.7643	12.5602	12.9743	12.5532	11.9823	13.2594	13.1381	13.1208	12.809	13.1067	13.2276	13.0199	12.82	12.3951	12.1629	12.2021	12.1912	12.3595	12.4746	12.244	12.3826	12.5588	12.4067	12.5107	12.2822	-0.250128	0.537137	0.289596	0.194202	0.266146	0.189855	-0.548949	0.000355019	-0.410769	0.0151621	-0.352852	0.0397789
ENSG00000018236	CNTN1	contactin 1 [Source:HGNC Symbol;Acc:HGNC:2171]	0.402135	0.3992	-0.133912	0.120217	-0.133847	-0.133478	-0.133858	-0.0455271	-0.13344	-0.133446	-0.133611	-0.133594	-0.133626	-0.133561	-0.133733	-0.133595	-0.133435	-0.132986	-0.133649	-0.133092	-0.133478	-0.133345	-0.133861	-0.133516	-0.133168	-0.133383	-0.133241	-0.133456	NA	NA	NA	NA	NA	NA	NA	NA	NA	NA	NA	NA
ENSG00000018280	SLC11A1	solute carrier family 11 member 1 [Source:HGNC Symbol;Acc:HGNC:10907]	2.65468	2.1998	2.57423	2.20038	2.97393	2.20173	2.41461	2.4893	2.20195	2.26042	2.35377	2.35495	2.8783	2.20125	2.50365	2.6614	2.31541	2.33873	2.35099	2.20396	2.93778	2.66937	2.48604	2.31114	2.20353	2.26239	3.01713	3.081	NA	NA	NA	NA	NA	NA	NA	NA	NA	NA	NA	NA
ENSG00000018408	WWTR1	WW domain containing transcription regulator 1 [Source:HGNC Symbol;Acc:HGNC:24042]	12.4025	12.8494	12.8137	13.0373	11.6448	11.9616	11.8658	12.6347	12.4137	12.723	12.7662	13.1509	12.8268	13.09	13.1915	13.6538	13.6947	13.7936	13.9491	14.1085	13.7215	13.5553	13.669	13.9626	13.3815	13.6745	13.8645	13.8941	-0.773015	0.0273295	-0.0520739	0.923408	0.414208	0.218326	1.11937	6.87632e-09	0.959726	2.76347e-06	0.920402	1.42301e-05
ENSG00000018510	AGPS	alkylglycerone phosphate synthase [Source:HGNC Symbol;Acc:HGNC:327]	13.0952	12.8817	12.9991	13.1386	12.5437	12.7118	12.6452	13.0467	12.6038	12.5325	12.1666	12.9671	12.6622	12.5817	12.7015	13.0177	13.4319	13.2184	13.3223	13.5535	13.4542	13.4106	13.2988	13.5666	13.5969	13.4371	13.5496	13.4986	-0.329106	0.270768	-0.494235	0.0894897	-0.319832	0.190587	0.351324	0.0436321	0.408291	0.0155274	0.475469	0.000977499
ENSG00000018607	ZNF806	zinc finger protein 806 [Source:HGNC Symbol;Acc:HGNC:33228]	-2.17057	-2.1706	-2.17084	-2.17037	-2.17069	-2.16988	-2.17071	-2.17067	-2.16981	-2.16982	-2.17016	-2.17012	-2.17019	-2.17005	-2.16214	-2.17012	-2.1698	-2.169	-2.15366	-2.16918	-2.16988	-2.16963	-2.17072	-2.16996	-2.16931	-2.1697	-2.16944	-2.16984	NA	NA	NA	NA	NA	NA	NA	NA	NA	NA	NA	NA
ENSG00000018610	CXorf56	chromosome X open reading frame 56 [Source:HGNC Symbol;Acc:HGNC:26239]	11.3398	11.2517	11.0607	11.1708	11.0369	10.9645	10.8918	10.782	10.8515	11.046	10.605	11.1452	11.017	10.9312	11.0608	11.3013	11.69	11.3839	11.7364	11.5265	12.2575	11.7955	11.8113	12.008	12.0891	12.3193	12.097	12.1237	-0.345543	0.115358	-0.338009	0.245879	-0.157881	0.586509	0.382826	0.0414175	0.794549	1.43127e-05	0.960649	1.7329e-11
ENSG00000018625	ATP1A2	ATPase Na+/K+ transporting subunit alpha 2 [Source:HGNC Symbol;Acc:HGNC:800]	1.99928	3.43194	2.19879	2.93822	1.97005	3.07437	2.46392	2.24512	2.46618	4.06692	4.901	3.57123	7.63126	7.18799	7.23285	6.87404	10.0353	9.45702	10.0301	10.2533	11.0249	11.0191	10.5141	10.8197	10.457	10.5172	10.1063	10.1598	NA	NA	NA	NA	5.76865	2.30049e-16	8.7053	1.48957e-66	9.65417	1.05531e-92	9.06157	1.71813e-81
ENSG00000018699	TTC27	tetratricopeptide repeat domain 27 [Source:HGNC Symbol;Acc:HGNC:25986]	11.2521	11.1578	11.5623	11.5731	10.7287	10.7121	10.9155	10.6599	9.99308	10.4356	10.2605	10.5252	9.99345	10.1802	10.2716	10.458	10.8262	10.6585	10.9007	10.563	9.96105	10.3523	10.4263	10.6439	10.1767	9.9551	10.355	10.285	-0.718514	0.00199529	-1.1808	9.5601e-07	-1.2521	9.76888e-09	-0.702654	0.000286295	-1.0917	1.03987e-06	-1.2881	1.1833e-11
ENSG00000018869	ZNF582	zinc finger protein 582 [Source:HGNC Symbol;Acc:HGNC:26421]	5.75647	5.80926	6.72384	6.81498	5.14708	6.39144	6.20428	6.02389	6.50634	6.81175	6.6068	7.05431	6.28335	7.04988	6.80121	6.77099	7.10291	6.78492	6.7403	6.15001	6.49956	7.95674	7.49775	7.38291	7.40089	8.11067	7.64273	7.12276	-0.513343	0.691739	0.459751	0.599007	0.456749	0.580729	0.463565	0.577555	1.36401	0.0259063	1.57626	0.00255138
ENSG00000019102	VSIG2	V-set and immunoglobulin domain containing 2 [Source:HGNC Symbol;Acc:HGNC:17149]	1.94257	1.71963	2.24194	2.65075	1.71522	1.75754	1.71387	2.11252	1.76164	1.76092	1.7428	2.68764	1.74106	1.74835	1.72869	2.32589	1.76216	2.46462	1.73849	1.79732	5.19897	3.42065	4.72194	4.92656	4.61565	5.28704	5.46922	5.3635	NA	NA	NA	NA	NA	NA	NA	NA	5.30811	1.64879e-07	6.30579	6.05364e-16
ENSG00000019144	PHLDB1	pleckstrin homology like domain family B member 1 [Source:HGNC Symbol;Acc:HGNC:23697]	13.1625	13.1311	13.3516	13.3254	13.9664	14.0986	14.4027	14.5944	14.4705	14.3173	14.7122	14.2604	14.6121	14.3485	14.806	14.3761	14.2047	14.5151	14.547	14.8608	13.4375	13.521	13.9506	14.0468	12.6932	12.7427	13.2267	13.5984	1.03792	8.72762e-06	1.18533	1.81516e-12	1.30707	6.09926e-14	1.32994	2.56009e-14	0.524572	0.0172513	-0.165275	0.644932
ENSG00000019169	MARCO	macrophage receptor with collagenous structure [Source:HGNC Symbol;Acc:HGNC:6895]	1.90282	1.59404	1.17657	1.28643	1.57244	1.77232	2.53494	1.57762	1.79091	1.78765	1.33647	1.3444	1.69639	2.29899	1.27447	1.34434	4.51689	2.58453	3.00374	1.561	11.2215	9.80714	9.08209	8.98451	13.9642	12.8965	12.524	10.5978	NA	NA	NA	NA	NA	NA	NA	NA	10.98	7.8012e-21	13.9159	4.10682e-29
ENSG00000019186	CYP24A1	cytochrome P450 family 24 subfamily A member 1 [Source:HGNC Symbol;Acc:HGNC:2602]	-1.96599	-1.96603	-1.90608	-1.9657	-1.96616	-1.96499	-1.9662	-1.96613	-1.96488	-1.9649	-1.96539	-1.96534	-1.96544	-1.96524	-1.96578	-1.96534	-1.96487	-1.9637	-1.96551	-1.96396	-1.96499	-1.96462	-1.96621	-1.9651	-1.96415	-1.96472	-1.96434	-1.96493	NA	NA	NA	NA	NA	NA	NA	NA	NA	NA	NA	NA
ENSG00000019485	PRDM11	PR/SET domain 11 [Source:HGNC Symbol;Acc:HGNC:13996]	5.52699	6.09771	5.41519	6.09543	6.09049	6.01901	5.95109	5.79377	6.15687	5.79453	6.56062	6.31171	7.18337	4.93314	7.02629	6.80578	7.06531	7.23972	6.9127	7.00033	6.99004	7.14708	6.97429	7.12881	6.90089	6.67817	7.26115	6.44654	0.151043	0.913745	0.527905	0.543739	1.24587	0.1492	1.68111	0.000149634	1.68988	9.28013e-05	1.40306	0.00735438
ENSG00000019549	SNAI2	snail family transcriptional repressor 2 [Source:HGNC Symbol;Acc:HGNC:11094]	12.8801	12.7119	12.8081	12.9359	14.6462	14.7254	14.723	14.2771	14.679	14.7332	14.5336	14.6733	14.237	14.2482	14.3065	14.1881	12.9991	13.3504	13.5552	13.218	11.2885	12.079	12.3371	12.1143	10.2921	10.8926	11.5758	11.5176	1.77496	2.34581e-26	1.8251	3.49218e-33	1.41706	6.49155e-25	0.457018	0.0162526	-0.867367	0.000594555	-1.76075	3.34486e-10
ENSG00000019582	CD74	CD74 molecule [Source:HGNC Symbol;Acc:HGNC:1697]	2.69597	2.58941	2.9783	2.63193	2.94528	2.51457	2.69013	2.89696	2.76732	3.33	2.96315	3.12828	2.55652	2.51419	3.13761	3.10786	2.51476	3.19369	2.90175	2.98669	2.51457	2.56359	2.81165	2.75926	2.51597	2.515	2.51564	2.86971	NA	NA	1.66343	0.312463	NA	NA	NA	NA	NA	NA	NA	NA
ENSG00000019991	HGF	hepatocyte growth factor [Source:HGNC Symbol;Acc:HGNC:4893]	11.4455	11.2521	11.2929	9.62	10.3128	10.4726	10.3543	8.49219	9.45105	9.50605	9.16292	8.53595	9.50804	9.63694	10.0335	10.0138	6.24163	8.23835	7.63176	7.67299	7.51852	8.83814	8.41135	8.2913	7.02392	7.3624	7.63861	8.17489	-1.07154	0.0717586	-2.01737	4.31082e-07	-1.33502	0.000560233	-3.70806	5.24936e-17	-2.90264	3.31838e-13	-3.71128	7.17655e-22
ENSG00000019995	ZRANB1	zinc finger RANBP2-type containing 1 [Source:HGNC Symbol;Acc:HGNC:18224]	11.793	11.8486	11.8479	12.1666	11.7219	12.1179	11.9056	12.1378	12.1523	12.4023	12.0145	12.2718	12.0654	12.0513	12.0682	12.4235	12.1697	12.2976	12.1915	12.512	12.3196	12.3319	12.1727	12.3978	12.7337	12.6406	12.7424	12.6618	0.0203478	0.970254	0.254698	0.398407	0.214166	0.484095	0.373557	0.0674393	0.388551	0.0533642	0.768211	2.44518e-06
ENSG00000020129	NCDN	neurochondrin [Source:HGNC Symbol;Acc:HGNC:17597]	9.23738	8.71718	9.02499	9.17484	7.99742	8.66257	8.85493	9.19526	8.68973	8.99645	9.31521	9.02793	9.02584	8.51087	9.00038	9.19599	8.83625	9.15018	9.10044	9.50226	9.14898	8.99814	9.19419	9.52621	8.73705	9.15797	9.15861	8.89925	-0.365346	0.558696	-0.0814644	0.883061	-0.134833	0.783581	0.110499	0.808092	0.186478	0.630596	-0.0875769	0.831582
ENSG00000020181	ADGRA2	adhesion G protein-coupled receptor A2 [Source:HGNC Symbol;Acc:HGNC:17849]	10.9108	11.1455	11.2869	12.3663	11.1209	11.2274	11.729	12.1248	10.914	11.1468	11.1365	11.0853	10.9233	10.8058	11.1566	11.3374	9.68007	10.5988	10.3233	10.9566	9.74094	9.71333	10.1708	10.3098	9.64673	9.27652	9.88973	10.0951	0.0165729	0.986633	-0.567541	0.22872	-0.552176	0.239514	-1.16281	0.00497505	-1.6397	5.99622e-06	-1.92275	9.44052e-08
ENSG00000020219	CCT8L1P	chaperonin containing TCP1 subunit 8 like 1, pseudogene [Source:HGNC Symbol;Acc:HGNC:32153]	-1.86561	-1.86568	-1.86628	-1.86513	-1.86589	-1.86395	-1.86596	-1.86584	-1.86376	-1.86379	-1.86461	-1.86453	-1.86469	-1.86436	-1.86526	-1.86453	-1.86374	-1.86179	-1.86481	-1.86222	-1.86395	-1.86332	-1.86598	-1.86413	-1.86254	-1.86349	-1.74197	-1.86384	NA	NA	NA	NA	NA	NA	NA	NA	NA	NA	NA	NA
ENSG00000020256	ZFP64	ZFP64 zinc finger protein [Source:HGNC Symbol;Acc:HGNC:15940]	9.66502	9.71209	10.021	10.2399	9.03568	8.61454	9.47856	9.68716	9.31591	9.1546	9.0188	9.56557	8.71595	9.02978	8.88893	9.26744	9.14023	8.87197	8.70357	8.55064	7.84165	8.65678	8.69529	8.88262	8.68507	8.16656	8.51902	8.49121	-0.76027	0.0759756	-0.757399	0.0143834	-1.05609	0.000153302	-1.20886	1.73203e-06	-1.48917	1.18974e-06	-1.61531	3.49406e-11
ENSG00000020426	MNAT1	MNAT1, CDK activating kinase assembly factor [Source:HGNC Symbol;Acc:HGNC:7181]	12.1321	12.2605	11.8476	12.0865	11.9111	11.8117	11.4664	11.2515	11.1854	11.3798	10.6586	11.0366	11.2315	11.0139	10.8003	10.998	11.9505	11.3627	11.5572	11.439	12.2842	12.0541	11.4243	11.6002	12.3458	12.041	11.87	11.6917	-0.524729	0.043341	-1.08818	3.59244e-06	-1.14836	9.00214e-11	-0.527234	0.0182986	-0.222631	0.543492	-0.113499	0.725647
ENSG00000020577	SAMD4A	sterile alpha motif domain containing 4A [Source:HGNC Symbol;Acc:HGNC:23023]	11.458	11.6838	11.4028	12.2651	10.4661	10.8024	10.8419	11.9802	10.1753	10.3823	10.2999	11.1613	10.2064	9.98184	10.3018	10.5165	9.85316	10.2276	10.0918	10.124	10.3936	10.6082	10.6589	10.8186	10.6017	10.3907	10.8888	10.8852	-0.652246	0.23633	-1.28528	0.000343737	-1.59236	9.22211e-09	-1.76701	2.29928e-13	-1.18879	6.39004e-06	-1.1276	3.03911e-05
ENSG00000020633	RUNX3	runt related transcription factor 3 [Source:HGNC Symbol;Acc:HGNC:10473]	-1.86561	-1.86568	-1.86628	-1.86513	-1.86589	-1.86395	-1.86596	-1.86584	-1.86376	-1.86379	-1.86461	-1.86453	-1.86469	-1.86436	-1.86526	-1.86453	-1.86374	-1.86179	-1.86481	-1.86222	-1.86395	-1.86332	-1.86598	-1.86413	-1.86254	-1.86349	-1.74197	-1.86384	NA	NA	NA	NA	NA	NA	NA	NA	NA	NA	NA	NA
ENSG00000020922	MRE11	MRE11 homolog, double strand break repair nuclease [Source:HGNC Symbol;Acc:HGNC:7230]	12.1369	11.9024	11.8331	11.7456	11.5733	11.5508	11.3083	11.4555	11.66	11.5865	11.4139	11.6326	11.7849	11.6235	11.4915	11.5258	11.6204	11.414	11.566	11.4902	11.5071	11.8408	11.3974	11.4577	11.7399	11.4157	11.4109	11.131	-0.49698	0.0149096	-0.395962	0.0618891	-0.34559	0.0654513	-0.416227	0.0150002	-0.369487	0.0893281	-0.515705	0.0132504
ENSG00000021300	PLEKHB1	pleckstrin homology domain containing B1 [Source:HGNC Symbol;Acc:HGNC:19079]	2.61436	2.37811	2.54046	2.85732	2.33947	2.68779	2.54632	2.69171	2.34107	2.92736	2.87616	2.53915	2.46241	2.34059	2.80854	3.05386	2.34108	2.45079	2.89017	2.77213	2.34092	2.7971	2.66147	2.34077	2.34213	2.34129	2.34184	2.62423	NA	NA	NA	NA	NA	NA	NA	NA	NA	NA	NA	NA
ENSG00000021355	SERPINB1	serpin family B member 1 [Source:HGNC Symbol;Acc:HGNC:3311]	11.3386	11.2708	11.307	11.4547	10.9655	10.8778	11.251	10.8374	11.2193	10.9044	10.9821	11.3338	10.8173	10.6612	10.7833	10.7327	10.4036	9.95929	10.3135	10.0338	11.1422	10.5377	10.5346	10.6583	11.1101	10.9041	10.9705	10.8137	-0.412573	0.101687	-0.283868	0.301133	-0.65739	7.28571e-05	-1.2232	1.69074e-12	-0.640203	0.00383227	-0.438637	0.00862287
ENSG00000021461	CYP3A43	cytochrome P450 family 3 subfamily A member 43 [Source:HGNC Symbol;Acc:HGNC:17450]	-2.37538	-2.37539	-2.37546	-2.37532	-2.37541	-2.37517	-2.37542	-2.37541	-2.37515	-2.37515	-2.37525	-2.37524	-2.37526	-2.37522	-2.37533	-2.37524	-2.37515	-2.3749	-2.37528	-2.37496	-2.37517	-2.37509	-2.37291	-2.37519	-2.375	-2.37511	-2.37504	-2.37516	NA	NA	NA	NA	NA	NA	NA	NA	NA	NA	NA	NA
ENSG00000021488	SLC7A9	solute carrier family 7 member 9 [Source:HGNC Symbol;Acc:HGNC:11067]	0.853302	0.853276	0.853084	0.853465	0.853207	0.853906	0.853186	1.15231	0.853978	0.853965	0.95014	0.995224	1.53056	0.853748	0.853421	0.853684	0.853987	1.22275	0.991701	0.854636	0.853906	0.854156	1.36407	1.04355	0.854493	0.854086	0.854353	1.16783	NA	NA	NA	NA	NA	NA	NA	NA	NA	NA	NA	NA
ENSG00000021574	SPAST	spastin [Source:HGNC Symbol;Acc:HGNC:11233]	11.042	11.3163	11.3924	11.6563	11.0621	11.1829	10.9447	11.3595	10.6946	11.1617	10.9344	11.2008	10.8561	11.1342	11.0887	11.1865	11.1593	11.2117	11.0149	10.8633	11.2814	11.1482	10.873	11.2079	11.4616	11.427	11.2868	11.1982	-0.277143	0.462318	-0.421034	0.191902	-0.347049	0.225141	-0.331271	0.185611	-0.254312	0.393105	-0.0553777	0.875877
ENSG00000021645	NRXN3	neurexin 3 [Source:HGNC Symbol;Acc:HGNC:8010]	8.20234	8.49778	8.12716	8.95047	7.76455	8.69338	7.9404	8.12076	7.45218	7.2845	6.02914	6.44846	5.33367	5.46839	5.30494	4.99731	5.25238	6.38929	6.13581	5.88297	6.97636	6.48531	7.09245	7.523	6.98787	7.83683	7.34918	7.81995	-0.405532	0.543251	-1.92113	6.81928e-05	-4.01147	5.83655e-29	-3.07049	7.22661e-15	-1.70113	1.18769e-05	-1.15329	0.00303465
ENSG00000021762	OSBPL5	oxysterol binding protein like 5 [Source:HGNC Symbol;Acc:HGNC:16392]	10.1216	10.2716	10.477	10.6371	10.9273	11.2872	11.2399	11.6689	10.7719	11.4253	11.0894	11.6952	10.7801	10.5346	11.0863	11.1118	10.1734	10.4139	10.2449	10.7912	9.46298	9.6598	9.93274	9.77585	9.89292	9.36152	9.51131	9.32574	0.923739	0.0018964	0.900246	0.00466668	0.501062	0.0925668	0.0215463	0.962205	-0.719092	0.00176222	-0.924873	0.00011359
ENSG00000021776	AQR	aquarius intron-binding spliceosomal factor [Source:HGNC Symbol;Acc:HGNC:29513]	12.5243	12.4133	12.5925	12.741	12.5154	12.528	12.6135	12.7027	12.349	12.3848	12.1911	12.5279	12.2184	12.3335	12.3805	12.6288	12.6099	12.5295	12.5737	12.6465	12.194	12.1791	12.2509	12.3817	12.1112	12.4101	12.5292	12.4119	-0.0230302	0.958609	-0.261027	0.331498	-0.211876	0.452097	0.00245668	0.993343	-0.340158	0.0632744	-0.236683	0.275329
ENSG00000021826	CPS1	carbamoyl-phosphate synthase 1 [Source:HGNC Symbol;Acc:HGNC:2323]	10.6741	10.5985	11.0562	11.3041	10.8102	10.7374	11.1894	11.1561	10.5611	11.1852	10.9852	11.5171	10.8467	10.8337	11.0062	11.1852	10.9161	11.1261	11.2058	11.0632	11.2366	10.9559	11.4042	11.6694	11.1185	11.5921	11.404	11.391	0.00865558	0.989666	0.129094	0.827129	0.00260886	0.995904	0.132369	0.719166	0.407402	0.214012	0.434038	0.116807
ENSG00000021852	C8B	complement C8 beta chain [Source:HGNC Symbol;Acc:HGNC:1353]	-0.0279173	-0.0279325	-0.0280466	-0.027821	-0.0279735	-0.0275603	-0.027986	0.0183608	-0.0275178	-0.0275253	-0.0277093	-0.0276911	-0.0277266	-0.0276539	-0.0278468	-0.0276912	-0.0275124	0.262861	-0.0277518	-0.0271289	0.685717	-0.0274123	-0.0279901	0.252614	-0.0272133	-0.0274539	0.192274	-0.0275364	NA	NA	NA	NA	NA	NA	NA	NA	NA	NA	NA	NA
ENSG00000022267	FHL1	four and a half LIM domains 1 [Source:HGNC Symbol;Acc:HGNC:3702]	11.23	10.9891	10.7717	12.2916	10.9606	10.6593	10.6097	11.2407	10.8796	9.86683	9.59774	10.9673	10.3647	9.54625	9.85972	11.4245	14.6005	13.6865	13.947	13.862	13.9638	14.1732	14.0811	14.5088	14.2804	14.2125	14.4153	14.5616	-0.638748	0.219112	-1.09881	0.0333222	-1.02836	0.225466	2.67348	8.03438e-15	2.80518	4.01753e-17	2.96402	4.14093e-20
ENSG00000022277	RTF2	replication termination factor 2 [Source:HGNC Symbol;Acc:HGNC:15890]	13.1852	13.0149	13.1938	13.4517	12.861	13.1996	13.1012	12.9722	12.623	12.7506	12.6291	12.8135	12.4536	12.3162	12.5055	12.6609	12.6335	12.5708	12.4976	12.5365	12.8289	12.7022	12.6621	12.7109	12.9266	12.8331	13.0147	12.7383	-0.230126	0.478439	-0.5822	0.00659236	-0.789056	9.58231e-05	-0.698489	8.86881e-06	-0.520383	0.00341625	-0.38091	0.0487997
ENSG00000022556	NLRP2	NLR family pyrin domain containing 2 [Source:HGNC Symbol;Acc:HGNC:22948]	0.0605633	0.437515	0.0604659	0.0606359	0.060521	0.0608326	0.2677	0.0605283	0.0608647	0.060859	0.14621	0.0607339	0.0607071	0.060762	0.247897	0.0607338	0.0608688	0.311297	0.060688	0.0611588	0.0608325	0.0609444	0.0605085	0.191037	0.21076	0.060913	0.0610326	0.0608507	NA	NA	NA	NA	NA	NA	NA	NA	NA	NA	NA	NA
ENSG00000022567	SLC45A4	solute carrier family 45 member 4 [Source:HGNC Symbol;Acc:HGNC:29196]	6.42142	7.77285	6.93779	7.36233	7.2606	6.4374	7.20052	7.96874	7.37012	8.42643	8.02717	8.80175	7.93225	8.1385	8.53872	9.50118	9.05876	9.34228	9.43709	9.61811	7.69307	8.20692	7.24263	7.41223	7.71449	6.91696	7.34297	7.19285	0.0899796	0.946542	1.15792	0.0494317	1.6561	0.002198	2.43954	3.25334e-12	0.535593	0.405559	0.0888743	0.915975
ENSG00000022840	RNF10	ring finger protein 10 [Source:HGNC Symbol;Acc:HGNC:10055]	11.9667	11.9371	12.0013	12.3336	11.6599	12.0002	11.9935	11.9199	11.5366	11.7585	11.7182	12.304	11.5914	11.6913	11.7726	11.9723	12.1511	11.9317	11.9175	11.8138	12.5149	12.0803	12.1487	12.3846	12.4639	12.421	12.4911	12.39	-0.217462	0.546787	-0.260934	0.515558	-0.350638	0.182394	-0.131422	0.637761	0.220299	0.428635	0.353706	0.0656789
ENSG00000022976	ZNF839	zinc finger protein 839 [Source:HGNC Symbol;Acc:HGNC:20345]	9.92862	9.65069	9.58301	9.82918	9.00061	9.39244	9.4068	9.08095	8.9533	9.17185	8.80111	9.39971	8.74592	9.01013	9.03936	9.0507	9.45558	9.37042	9.18426	9.28252	9.45551	9.68251	9.36577	9.65436	9.69342	9.66841	9.67693	9.70728	-0.604437	0.0480736	-0.749985	0.00978733	-0.882836	8.51084e-05	-0.478041	0.0265957	-0.233453	0.416164	-0.103695	0.708842
ENSG00000023041	ZDHHC6	zinc finger DHHC-type containing 6 [Source:HGNC Symbol;Acc:HGNC:19160]	11.1716	11.2004	10.8605	11.2853	10.522	10.1909	10.3121	10.5699	10.3342	10.8256	10.5339	10.4471	10.3805	10.5779	10.7058	10.7588	10.8431	10.6618	10.7625	10.8389	10.8088	10.4498	10.0835	10.3993	10.4256	10.554	10.4113	10.1805	-0.81363	0.000428102	-0.671837	0.00606422	-0.583608	0.011851	-0.394408	0.0489801	-0.723421	0.00289096	-0.807676	2.5469e-05
ENSG00000023171	GRAMD1B	GRAM domain containing 1B [Source:HGNC Symbol;Acc:HGNC:29214]	9.39375	8.98131	9.30125	9.29667	7.74313	8.65861	8.50688	8.66818	6.45454	6.94432	7.58962	7.74973	5.76167	6.92	7.46362	7.15676	7.62575	6.57054	7.00987	5.91508	7.76999	7.88833	8.16284	7.97824	8.96076	7.94458	8.66187	8.23556	-0.942797	0.0169475	-2.28457	1.39227e-09	-2.64029	2.49359e-11	-2.67204	1.12532e-11	-1.47608	1.19e-11	-0.86769	0.0077315
ENSG00000023191	RNH1	ribonuclease/angiogenin inhibitor 1 [Source:HGNC Symbol;Acc:HGNC:10074]	12.9842	12.8908	12.7227	13.3819	12.5769	12.7824	12.7516	12.9418	11.6899	11.7092	11.4412	11.5545	11.8555	11.5787	11.6034	11.5544	12.1089	11.8215	11.8518	12.1116	12.4679	12.4196	12.1949	12.47	12.2817	12.1494	12.0908	12.1429	-0.299161	0.403865	-1.5211	2.99331e-12	-1.45552	3.21543e-12	-1.09117	7.55923e-08	-0.659347	0.00343083	-0.913867	6.12908e-06
ENSG00000023228	NDUFS1	NADH:ubiquinone oxidoreductase core subunit S1 [Source:HGNC Symbol;Acc:HGNC:7707]	14.2503	14.0754	14.0596	14.1448	13.8118	13.9574	13.7923	13.8114	13.295	13.2327	13.096	13.4767	13.455	13.3907	13.3332	13.6092	14.7113	14.2328	14.3668	14.3033	15.7891	15.3873	15.1358	15.4022	15.9226	15.7338	15.629	15.5667	-0.341154	0.0815471	-0.925468	2.66117e-07	-0.735233	4.26939e-06	0.275325	0.182701	1.34504	7.27853e-14	1.60303	5.39464e-31
ENSG00000023287	RB1CC1	RB1 inducible coiled-coil 1 [Source:HGNC Symbol;Acc:HGNC:15574]	13.311	13.5606	13.5366	13.7426	13.9404	14.0935	13.9351	13.6697	14.0104	14.1764	13.914	14.0868	13.8073	13.6958	13.6918	13.7237	13.4383	13.4213	13.3883	13.3563	13.3992	13.2439	13.1036	13.2143	13.7484	13.5836	13.5043	13.3124	0.33485	0.205591	0.468257	0.0349735	0.151956	0.566636	-0.166011	0.44149	-0.321991	0.122724	-0.0314072	0.926337
ENSG00000023318	ERP44	endoplasmic reticulum protein 44 [Source:HGNC Symbol;Acc:HGNC:18311]	12.0402	11.9499	11.8465	12.3436	11.8892	12.1334	11.77	12.1484	11.8395	11.7993	11.3768	11.836	11.7157	11.7508	11.586	11.7892	12.0054	11.7629	11.9171	11.7838	11.595	11.7904	11.3314	11.4677	11.4584	11.3572	11.6319	11.3529	-0.109701	0.810713	-0.397578	0.17655	-0.397729	0.0936366	-0.211589	0.404837	-0.532408	0.0203904	-0.659342	0.000893167
ENSG00000023330	ALAS1	5'-aminolevulinate synthase 1 [Source:HGNC Symbol;Acc:HGNC:396]	11.3472	11.2471	10.854	11.3228	10.9276	10.9455	10.9001	11.1685	10.9326	10.9083	10.7866	11.1539	11.3413	11.3168	11.213	11.4463	12.9314	12.5321	12.5526	12.7743	13.554	13.1035	12.8979	13.1907	13.6743	13.5204	13.4128	13.2261	-0.266157	0.433516	-0.312511	0.304271	0.0955436	0.783637	1.53756	7.85114e-17	2.06039	2.01404e-23	2.30916	7.19481e-37
ENSG00000023445	BIRC3	baculoviral IAP repeat containing 3 [Source:HGNC Symbol;Acc:HGNC:591]	7.81944	9.64779	7.037	8.07951	6.14246	7.8982	6.42106	6.95777	6.53094	8.45104	5.12352	5.36727	4.86942	7.54151	5.40361	6.06481	4.46329	5.89081	4.8109	2.90666	5.4602	5.97404	5.86742	6.85463	6.32316	7.05257	6.88511	6.07111	-1.80451	0.0273764	-1.72556	0.290928	-2.61176	0.0251008	-4.57175	0.000876997	-2.89751	7.77282e-06	-2.29909	0.000251826
ENSG00000023516	AKAP11	A-kinase anchoring protein 11 [Source:HGNC Symbol;Acc:HGNC:369]	12.7543	12.6209	12.8591	13.0234	12.4303	12.5783	12.481	12.7797	12.6435	12.3439	12.5382	12.7315	12.3967	12.3711	12.6092	12.715	12.5045	12.7015	12.5819	12.6326	12.6438	12.5699	12.6418	12.7178	12.7734	12.6401	12.7683	12.5496	-0.298135	0.32073	-0.311773	0.237251	-0.333843	0.1865	-0.23927	0.224809	-0.194461	0.38448	-0.171702	0.449176
ENSG00000023572	GLRX2	glutaredoxin 2 [Source:HGNC Symbol;Acc:HGNC:16065]	9.80555	10.2349	10.3558	10.4921	9.44653	9.58117	9.7478	9.63924	9.85631	9.46797	9.67363	10.1827	10.3434	9.93667	10.323	10.6025	11.3548	11.3184	11.0957	11.2327	12.2245	12.0352	11.7994	12.1443	12.4496	12.5802	12.6414	12.4049	-0.709149	0.0194193	-0.493068	0.171247	0.0474649	0.927361	1.03548	4.49027e-07	1.8817	3.27312e-19	2.34154	3.34386e-34
ENSG00000023608	SNAPC1	small nuclear RNA activating complex polypeptide 1 [Source:HGNC Symbol;Acc:HGNC:11134]	12.0665	12.1853	11.5905	11.9106	11.0434	11.7865	10.7985	11.3284	11.6447	11.9167	10.8679	11.8264	10.9819	11.2266	10.4537	11.1193	10.8181	10.4626	10.5545	10.2263	10.3246	10.5277	10.1261	10.0247	10.4393	10.5377	10.1909	9.76096	-0.733661	0.0296703	-0.392606	0.337391	-1.05711	1.41744e-05	-1.50181	3.75895e-13	-1.77456	5.90781e-18	-1.79566	7.79599e-15
ENSG00000023697	DERA	deoxyribose-phosphate aldolase [Source:HGNC Symbol;Acc:HGNC:24269]	11.6996	11.4312	11.4633	11.654	11.3939	11.163	11.31	11.1138	11.0043	11.0594	11.1004	11.0834	11.2421	10.985	11.1465	10.9909	10.8013	10.5393	10.9433	11.0651	10.9778	10.792	10.5677	10.8342	10.9693	11.108	11.0428	10.9801	-0.378914	0.0918144	-0.577936	0.00207062	-0.528337	0.00432386	-0.762252	6.87234e-05	-0.808773	6.87215e-06	-0.594504	0.000133083
ENSG00000023734	STRAP	serine/threonine kinase receptor associated protein [Source:HGNC Symbol;Acc:HGNC:30796]	13.387	13.3373	13.4396	13.6299	13.2503	13.3667	13.2948	13.3693	12.6604	12.8396	12.4875	13.2232	12.6672	12.5031	12.7435	13.1427	13.2091	12.7504	13.2829	13.3241	13.9425	13.712	13.4291	13.6897	14.2113	13.9031	13.9917	13.7905	-0.179705	0.537791	-0.686176	0.0108965	-0.71844	0.00221079	-0.317822	0.176731	0.250478	0.299756	0.515746	0.00392111
ENSG00000023839	ABCC2	ATP binding cassette subfamily C member 2 [Source:HGNC Symbol;Acc:HGNC:53]	6.39738	5.5074	6.68836	6.36398	7.16543	6.8559	7.76715	7.33536	8.50574	8.44836	8.66523	8.80669	7.9603	7.97796	8.51908	8.7044	7.82432	7.83015	7.97747	7.40383	7.10125	7.33178	7.94384	8.10454	8.70612	7.58766	8.14399	8.29068	1.18173	0.0759741	2.67441	3.67599e-13	2.37628	1.64775e-08	1.73753	3.92347e-05	1.64065	0.000764594	2.26603	1.274e-07
ENSG00000023892	DEF6	DEF6, guanine nucleotide exchange factor [Source:HGNC Symbol;Acc:HGNC:2760]	5.96837	5.94197	6.60925	6.77035	6.11531	5.71061	6.33396	6.0365	3.32841	5.60468	5.18208	5.55433	4.71764	5.38386	4.88597	5.12145	3.71052	4.49667	3.56178	4.21749	4.45138	4.21733	4.62178	5.10649	4.88269	5.47834	5.13505	4.59217	-0.504984	0.564847	-1.8359	0.103128	-2.11101	0.000139797	-4.22912	2.15581e-09	-2.82371	1.57189e-06	-2.07237	0.000273884
ENSG00000023902	PLEKHO1	pleckstrin homology domain containing O1 [Source:HGNC Symbol;Acc:HGNC:24310]	11.0104	10.9075	10.9973	11.2719	9.75781	9.82317	10.0995	9.64738	10.9409	11.3867	11.518	10.6132	11.4167	11.39	11.7084	11.2424	10.9845	11.1044	11.0803	10.8886	10.195	10.2921	10.0501	10.1205	10.0355	9.72501	9.87636	9.86238	-1.31589	2.09724e-09	0.051184	0.924734	0.376167	0.125444	-0.0554134	0.856861	-0.940129	1.45546e-07	-1.264	6.10357e-13
ENSG00000023909	GCLM	glutamate-cysteine ligase modifier subunit [Source:HGNC Symbol;Acc:HGNC:4312]	11.3307	10.9794	11.5199	11.4352	13.0641	13.0605	13.5229	12.5761	13.2712	12.9149	13.0966	13.3557	12.9424	12.4592	12.9319	12.9861	11.927	12.302	12.242	12.0536	11.0508	10.8927	10.9915	11.0274	11.0374	11.0401	11.2473	11.0035	1.78011	5.73706e-13	1.8528	1.00005e-19	1.53727	4.61442e-13	0.82153	1.23226e-05	-0.359725	0.0961634	-0.282872	0.219151
ENSG00000024048	UBR2	ubiquitin protein ligase E3 component n-recognin 2 [Source:HGNC Symbol;Acc:HGNC:21289]	12.7193	12.781	12.7097	12.976	12.8395	12.6918	12.6808	12.8161	12.8284	12.6209	12.5358	12.8526	12.6355	12.5643	12.6662	12.772	12.8882	12.6369	12.7596	12.7489	12.9937	12.8089	12.6508	12.8441	12.8555	12.879	12.9317	12.8981	-0.0900224	0.793139	-0.139647	0.66127	-0.178495	0.48255	-0.0570196	0.835035	0.0195651	0.952721	0.0620505	0.795352
ENSG00000024422	EHD2	EH domain containing 2 [Source:HGNC Symbol;Acc:HGNC:3243]	13.0345	12.9183	12.6349	13.0409	13.0504	13.2438	12.5644	12.7989	13.5656	13.3659	12.9355	12.9074	13.5099	13.1247	13.1105	13.0852	13.3614	13.1011	13.0876	12.9476	13.0723	12.7325	12.748	12.8218	12.6075	12.3256	12.476	12.5165	-0.0268299	0.95972	0.257242	0.443219	0.272691	0.279169	0.206311	0.404723	-0.0791861	0.804235	-0.477295	0.00891499
ENSG00000024526	DEPDC1	DEP domain containing 1 [Source:HGNC Symbol;Acc:HGNC:22949]	12.2754	12.0301	12.1766	11.4236	11.7889	11.3894	11.0725	10.8283	8.11253	8.81753	7.23648	10.096	3.75802	6.76762	5.52099	6.7824	6.07313	5.50519	4.84855	6.00561	5.90588	7.06159	5.68436	5.15865	4.87713	6.34937	6.12214	5.81787	-0.781644	0.0135169	-3.20879	5.68582e-05	-6.23681	2.32063e-17	-6.74249	9.99226e-120	-6.22151	1.34844e-64	-6.51592	1.01984e-103
ENSG00000024862	CCDC28A	coiled-coil domain containing 28A [Source:HGNC Symbol;Acc:HGNC:21098]	10.3343	10.0886	9.86647	9.90297	10.4535	10.754	10.2427	9.95446	9.69496	10.2827	9.92464	10.0558	9.687	9.71428	9.48786	9.73324	9.22121	8.87307	9.06433	9.2455	9.58181	8.62705	8.6032	8.93481	9.60018	9.32392	9.26812	9.04252	0.29697	0.47277	-0.101431	0.829772	-0.459511	0.0484129	-1.03192	1.16686e-06	-1.14427	0.000162451	-0.815672	0.000346
ENSG00000025039	RRAGD	Ras related GTP binding D [Source:HGNC Symbol;Acc:HGNC:19903]	3.75112	5.1312	2.31739	2.59795	4.90351	5.64045	2.33009	2.33468	5.11684	4.52129	3.75863	2.38862	3.82825	5.62865	3.53657	2.82876	2.42174	4.28817	4.24128	2.48772	6.06542	5.05322	6.07535	5.92858	7.45685	7.58754	7.81334	7.3371	0.903762	0.838382	0.427324	0.906393	0.679955	0.811285	-0.623858	0.874123	2.65065	0.0454237	4.83693	0.000842983
ENSG00000025156	HSF2	heat shock transcription factor 2 [Source:HGNC Symbol;Acc:HGNC:5225]	9.8046	9.94486	9.93828	10.0012	9.91193	9.9188	9.81786	9.86934	9.77656	10.1379	9.88405	10.2151	9.70737	10.1563	9.98439	10.0783	10.3177	9.98421	10.0993	9.79745	9.83938	9.77974	9.56575	9.84741	10.1778	9.7567	9.99805	9.82584	-0.0921467	0.817061	0.0517099	0.911561	0.0390012	0.922281	0.132578	0.670529	-0.180273	0.492258	-0.00254271	0.994559
ENSG00000025293	PHF20	PHD finger protein 20 [Source:HGNC Symbol;Acc:HGNC:16098]	11.9036	11.8058	11.9746	12.2705	12.241	12.1337	12.1771	12.8455	12.1437	12.1539	12.1674	12.283	12.1199	11.8804	12.3432	12.2673	12.2259	12.1284	12.3054	12.1525	11.9801	11.7548	11.8787	12.0498	11.921	11.8194	12.113	12.0251	0.355764	0.358512	0.1419	0.674423	0.135089	0.708893	0.195659	0.411928	-0.0941709	0.768354	-0.0593783	0.851343
ENSG00000025423	HSD17B6	hydroxysteroid 17-beta dehydrogenase 6 [Source:HGNC Symbol;Acc:HGNC:23316]	4.64868	5.12802	4.89898	5.30259	3.42877	4.88644	4.15132	5.00223	5.93576	5.45493	5.2446	4.93157	3.44027	5.66558	5.3835	5.10402	5.21829	4.91854	5.04654	4.91393	3.44787	4.69444	4.64822	4.87288	3.46342	4.2824	4.31816	4.46371	-0.972855	0.65086	0.688136	0.458255	0.224934	0.911322	-0.000347357	0.99988	-0.974885	0.516233	-1.86664	0.100093
ENSG00000025434	NR1H3	nuclear receptor subfamily 1 group H member 3 [Source:HGNC Symbol;Acc:HGNC:7966]	8.09354	8.02916	8.1248	8.17807	8.59617	7.80665	8.83448	8.36196	11.6079	11.422	11.4272	11.9785	12.2107	12.3479	12.0574	12.5296	13.6063	13.093	13.4329	13.694	15.1352	14.7937	14.6838	14.8596	15.6053	15.3301	15.3256	15.1388	0.310522	0.601272	3.60354	2.91706e-64	4.30772	9.6886e-129	5.53809	4.13332e-225	6.98879	0	7.464	0
ENSG00000025708	TYMP	thymidine phosphorylase [Source:HGNC Symbol;Acc:HGNC:3148]	6.65192	7.26168	7.16293	8.04886	5.61409	7.98877	6.46525	8.03502	7.05046	8.45716	7.38295	8.60845	7.35933	8.12731	7.11651	7.86187	7.10207	7.27405	6.9856	7.56552	8.09077	8.04076	7.51682	7.90478	7.96395	7.88576	8.03435	7.98261	-0.0181918	0.991617	0.74256	0.351338	0.296739	0.714868	-0.185511	0.821566	0.602007	0.297285	0.651125	0.200268
ENSG00000025770	NCAPH2	non-SMC condensin II complex subunit H2 [Source:HGNC Symbol;Acc:HGNC:25071]	9.53184	8.69887	9.27919	9.14938	8.31692	8.79331	8.89155	8.65761	8.20706	7.05489	7.79221	7.85931	8.07574	7.45948	8.24257	8.18549	8.36086	8.31779	8.4658	8.6335	8.19289	8.21642	8.67143	8.65908	7.81999	8.60232	8.64144	8.70834	-0.611136	0.14771	-1.63648	5.47468e-06	-1.33974	4.86043e-05	-0.8496	0.00277606	-0.837422	0.00667737	-0.821373	0.0172353
ENSG00000025772	TOMM34	translocase of outer mitochondrial membrane 34 [Source:HGNC Symbol;Acc:HGNC:15746]	10.5721	10.5921	10.7695	10.5311	10.4655	10.1556	10.522	10.0428	8.32472	8.67398	8.69359	9.05922	8.32435	8.44182	8.67888	8.88501	9.62222	9.2101	9.17601	9.26405	9.32584	9.43685	9.62357	9.71872	9.29967	8.90813	9.91914	9.67407	-0.375269	0.175147	-2.07972	2.05917e-18	-2.18508	4.5363e-25	-1.39004	8.24917e-15	-1.16384	9.01154e-12	-1.2186	2.36115e-06
ENSG00000025796	SEC63	SEC63 homolog, protein translocation regulator [Source:HGNC Symbol;Acc:HGNC:21082]	13.084	13.3293	13.0981	13.5542	12.8526	13.4306	12.9658	13.2631	13.087	13.1149	12.7622	12.8496	12.884	12.9143	12.7587	12.8884	12.787	12.7189	12.86	12.7242	13.169	13.0123	12.9798	13.0079	13.0663	12.8844	13.0746	12.9113	-0.178422	0.685301	-0.385339	0.148369	-0.47116	0.0308351	-0.540624	0.00348941	-0.256528	0.293871	-0.336018	0.120905
ENSG00000025800	KPNA6	karyopherin subunit alpha 6 [Source:HGNC Symbol;Acc:HGNC:6399]	12.7507	12.6303	12.6231	12.8327	12.3011	12.4025	12.4015	12.6309	12.0542	12.2835	12.0658	12.4619	12.2004	12.1297	12.1928	12.5288	12.546	12.5747	12.4095	12.5022	12.484	12.3286	12.2945	12.519	12.601	12.4605	12.5704	12.4002	-0.322241	0.215681	-0.548152	0.017054	-0.485729	0.0232545	-0.225957	0.180583	-0.321954	0.0733056	-0.238839	0.176959
ENSG00000026025	VIM	vimentin [Source:HGNC Symbol;Acc:HGNC:12692]	18.2521	18.2391	18.0689	18.5227	18.2469	18.5251	18.2393	18.3386	18.0572	18.1715	17.9081	18.2807	17.3769	17.5639	17.5537	17.4626	17.1422	17.3079	17.3739	17.4116	17.2102	17.4189	17.5642	17.7904	16.9905	17.0398	17.3403	17.4678	0.0190017	0.968239	-0.224349	0.467131	-0.85008	2.73549e-06	-1.01308	2.23114e-10	-0.802179	9.64913e-05	-1.12044	2.6595e-09
ENSG00000026036	RTEL1-TNFRSF6B	RTEL1-TNFRSF6B readthrough (NMD candidate) [Source:HGNC Symbol;Acc:HGNC:44095]	3.31194	3.80633	4.39644	4.68597	3.96622	4.17365	4.46327	4.47102	3.19694	4.56465	3.9182	4.06438	3.19335	3.99048	4.0501	3.49429	3.86036	3.95386	4.21534	3.66893	3.26916	3.19875	4.20687	4.25623	4.02324	3.19804	3.82454	4.1021	0.183865	0.943058	-0.388406	0.888071	-1.327	0.514871	-0.665274	0.709408	-0.906518	0.708947	-0.983347	0.617856
ENSG00000026103	FAS	Fas cell surface death receptor [Source:HGNC Symbol;Acc:HGNC:11920]	11.5298	11.9316	11.4231	12.132	10.8334	11.378	11.2083	11.5257	10.2585	10.9042	10.2626	11.194	10.4583	10.8841	10.6512	11.1586	10.5363	11.187	10.7775	10.8213	10.5419	11.0415	10.7328	10.9108	10.4635	10.5581	10.7887	10.7549	-0.587003	0.104414	-1.15956	0.000836742	-1.05043	0.000204959	-0.997057	6.05823e-05	-1.02211	4.1034e-05	-1.22352	8.72801e-08
ENSG00000026297	RNASET2	ribonuclease T2 [Source:HGNC Symbol;Acc:HGNC:21686]	8.73616	8.07225	8.79378	9.40048	8.4043	8.94945	9.1549	9.3752	9.86723	9.38882	9.47509	9.66455	9.44696	9.34858	9.68486	9.76486	9.13551	9.42172	9.37159	9.78706	8.75619	8.90972	9.0364	9.36858	8.81034	8.59348	9.0789	9.03048	0.163664	0.852	0.783703	0.0594355	0.76305	0.0596495	0.65198	0.113703	0.208	0.724416	0.0273529	0.969087
ENSG00000026508	CD44	CD44 molecule (Indian blood group) [Source:HGNC Symbol;Acc:HGNC:1681]	15.2054	15.0422	15.0003	15.1168	14.6022	14.6908	14.5998	14.851	14.2461	14.5993	14.2653	14.7869	14.0484	14.3595	14.2478	14.4239	14.0712	13.8939	14.1835	13.9687	13.1235	13.3943	13.5344	13.5461	12.7919	12.8765	13.1504	13.1607	-0.455721	0.0237445	-0.660158	0.00524372	-0.871143	2.51356e-07	-1.10637	6.14756e-17	-1.74326	1.84622e-30	-2.18173	2.3655e-50
ENSG00000026559	KCNG1	potassium voltage-gated channel modifier subfamily G member 1 [Source:HGNC Symbol;Acc:HGNC:6248]	7.63942	8.01471	8.34107	8.81153	8.00745	8.0657	7.94472	9.47092	7.45267	7.38517	6.46612	7.30567	7.04913	6.62864	6.5366	6.98719	6.89913	6.41205	5.94831	6.714	6.6508	6.00487	6.78852	7.0884	6.9026	7.5387	7.1264	6.71358	0.299069	0.774797	-1.33105	0.00633266	-1.79383	1.35138e-05	-2.11096	8.846e-07	-1.92124	1.22307e-05	-1.43083	0.000790628
ENSG00000026652	AGPAT4	1-acylglycerol-3-phosphate O-acyltransferase 4 [Source:HGNC Symbol;Acc:HGNC:20885]	9.15815	9.27921	9.63907	9.59093	9.53635	9.36607	10.1775	10.0311	10.2453	10.7543	10.7175	10.7652	10.2894	10.148	10.6367	10.8377	10.1347	10.5596	10.3491	10.7546	10.8139	10.5139	10.7809	10.8477	11.1105	10.8822	11.0756	10.8899	0.3709	0.448671	1.22306	1.6999e-06	1.10524	5.79942e-05	1.07783	3.03e-06	1.37505	4.23353e-12	1.61634	1.21557e-17
ENSG00000026751	SLAMF7	SLAM family member 7 [Source:HGNC Symbol;Acc:HGNC:21394]	-2.17043	-2.17046	-2.17068	-2.17026	-2.17054	-2.16981	-2.14804	-2.17052	-2.16974	-2.16976	-2.17006	-2.17003	-2.17009	-2.16997	-2.1703	-2.17003	-2.16974	-2.16901	-2.17013	-2.16917	-2.16981	-2.16958	-2.17057	-2.16988	-2.16929	-2.16964	-2.16941	-2.16977	NA	NA	NA	NA	NA	NA	NA	NA	NA	NA	NA	NA
ENSG00000026950	BTN3A1	butyrophilin subfamily 3 member A1 [Source:HGNC Symbol;Acc:HGNC:1138]	10.6018	9.7474	10.5136	10.2239	9.98356	9.84532	10.2915	9.92188	10.746	10.9093	11.0643	11.1075	10.6118	10.8958	10.9716	11.0934	10.0795	10.1684	10.4234	10.2576	9.98612	10.0763	10.4095	10.6125	10.5248	10.2167	10.1767	10.3668	-0.344587	0.417729	0.643568	0.0310186	0.600724	0.0415138	-0.0878804	0.841791	-0.0208867	0.969759	-0.00688372	0.989623
ENSG00000027001	MIPEP	mitochondrial intermediate peptidase [Source:HGNC Symbol;Acc:HGNC:7104]	9.78983	9.74504	9.72848	10.0255	9.53912	10.0855	9.72301	9.76864	9.08989	9.11426	9.12639	9.21982	9.29026	9.17403	9.24675	9.41768	10.2321	9.46702	9.62695	9.49638	10.1545	10.2082	9.94173	9.97208	10.2805	10.0467	9.99437	9.96623	-0.0780747	0.886435	-0.790098	0.00041295	-0.615448	0.00759215	-0.10531	0.817598	0.252194	0.329559	0.235395	0.345161
ENSG00000027075	PRKCH	protein kinase C eta [Source:HGNC Symbol;Acc:HGNC:9403]	5.84842	5.62018	5.90228	5.7861	4.8574	4.61389	4.59804	5.67225	5.92344	6.08172	5.27356	6.84797	4.47569	5.75184	5.19936	5.52476	3.66089	4.37299	5.56537	4.9731	5.2845	4.14587	5.18274	5.37509	5.76581	5.98496	5.85933	5.69653	-1.30564	0.19625	0.563947	0.554853	-0.777841	0.368609	-1.61015	0.149585	-1.18377	0.132365	0.0339541	0.966451
ENSG00000027644	INSRR	insulin receptor related receptor [Source:HGNC Symbol;Acc:HGNC:6093]	-0.881552	-0.881562	-0.881637	-0.881488	-0.881589	-0.15392	-0.881597	-0.881582	-0.881289	-0.881294	-0.881415	-0.881403	-0.881426	-0.881379	-0.881505	-0.881403	-0.881286	-0.681338	-0.881443	-0.87781	-0.881317	-0.88122	-0.8816	-0.881345	-0.878832	-0.881247	-0.87986	-0.881301	NA	NA	NA	NA	NA	NA	NA	NA	NA	NA	NA	NA
ENSG00000027697	IFNGR1	interferon gamma receptor 1 [Source:HGNC Symbol;Acc:HGNC:5439]	11.5349	11.5958	11.4121	11.9261	12.0782	12.4227	12.0564	12.8012	11.5526	12.2158	11.6862	12.6396	11.9011	12.0782	12.165	12.6994	12.4024	12.5045	12.4675	12.803	12.4395	12.507	12.2714	12.7184	12.5434	12.7948	12.7566	12.6437	0.731272	0.0202766	0.438687	0.31404	0.605961	0.0448367	0.937152	1.12527e-06	0.881831	2.34213e-05	1.06094	7.17646e-09
ENSG00000027847	B4GALT7	beta-1,4-galactosyltransferase 7 [Source:HGNC Symbol;Acc:HGNC:930]	8.88064	8.78942	8.53122	8.84759	8.56899	8.14512	8.77826	8.7763	7.09631	7.84774	8.04717	8.50508	7.69292	8.15693	8.22897	8.6977	8.05872	8.77677	8.63287	8.3444	8.39538	8.0324	8.54969	8.56857	8.53081	8.47943	8.41641	8.41624	-0.240565	0.656293	-0.942205	0.0379556	-0.616626	0.11985	-0.341653	0.351504	-0.4222	0.177088	-0.3767	0.13936
ENSG00000027869	SH2D2A	SH2 domain containing 2A [Source:HGNC Symbol;Acc:HGNC:10821]	1.42538	2.14722	1.37788	1.6612	1.33381	1.33486	1.33378	1.73386	1.33497	1.33495	1.33449	1.33453	1.33444	2.0016	1.33414	1.67742	1.33499	1.62431	1.56	1.33596	1.33486	1.33524	1.33377	1.72333	1.39805	1.33514	1.45222	1.53599	NA	NA	NA	NA	NA	NA	NA	NA	NA	NA	NA	NA
ENSG00000028116	VRK2	VRK serine/threonine kinase 2 [Source:HGNC Symbol;Acc:HGNC:12719]	11.5383	11.5422	11.6461	11.6515	10.7384	11.4977	11.4563	11.5479	10.9761	10.8261	10.4005	10.8512	10.0023	9.94088	10.5108	10.4864	10.2852	10.3059	10.3597	10.4762	10.3351	10.5977	10.6203	10.5845	10.9735	10.5027	10.593	10.6744	-0.2928	0.482583	-0.903766	1.79458e-05	-1.42439	1.10249e-10	-1.30997	7.80734e-24	-1.11445	2.73663e-14	-0.969225	6.98928e-09
ENSG00000028137	TNFRSF1B	TNF receptor superfamily member 1B [Source:HGNC Symbol;Acc:HGNC:11917]	6.80868	6.23406	6.62918	6.79741	5.84024	6.54006	5.60977	6.11576	7.52955	6.73044	6.95869	7.6402	6.496	6.38119	6.72769	6.66338	6.58334	6.31468	6.51556	6.28766	6.3601	6.46228	6.26367	6.06347	6.15306	6.36642	5.55514	5.57484	-0.827471	0.302166	0.804798	0.153184	-0.119586	0.874014	-0.29982	0.631422	-0.487803	0.376181	-0.982461	0.0831513
ENSG00000028203	VEZT	vezatin, adherens junctions transmembrane protein [Source:HGNC Symbol;Acc:HGNC:18258]	12.7338	12.8	12.9169	13.1268	12.5512	12.5843	12.7529	12.2958	12.6279	12.3713	12.2217	12.6692	11.9861	12.0223	12.103	12.2853	12.4347	12.3374	12.3836	12.3229	12.9566	12.7774	12.7292	12.9868	12.9758	12.9729	13.0397	12.9813	-0.406663	0.117587	-0.483933	0.05487	-0.859725	1.42327e-05	-0.566819	0.00040906	-0.0473153	0.885669	0.061289	0.81805
ENSG00000028277	POU2F2	POU class 2 homeobox 2 [Source:HGNC Symbol;Acc:HGNC:9213]	5.40419	6.95852	5.93558	6.45582	3.92987	5.30492	3.97831	4.86551	4.94578	4.81705	4.00348	4.64766	3.15834	5.00854	3.8493	5.43477	4.21461	4.39498	3.93455	3.69172	3.61616	4.7403	4.67192	4.79041	3.33733	4.86767	4.6113	4.70003	-2.65104	0.00310966	-2.72346	6.50238e-05	-2.57468	0.0211236	-3.89153	4.35992e-09	-2.88989	5.55435e-05	-2.96484	0.000233866
ENSG00000028310	BRD9	bromodomain containing 9 [Source:HGNC Symbol;Acc:HGNC:25818]	12.4494	12.151	11.8087	11.9566	11.9976	12.0349	11.6925	11.7225	11.9727	11.7626	11.3076	11.419	11.7924	11.5026	11.2777	11.2079	12.0047	11.3685	11.3183	11.3415	11.604	11.8436	11.3341	11.2759	11.537	11.1206	11.0752	11.1151	-0.296247	0.349079	-0.542324	0.0577197	-0.710361	0.00193838	-0.608915	0.0237692	-0.608321	0.0138499	-0.949577	7.88223e-06
ENSG00000028528	SNX1	sorting nexin 1 [Source:HGNC Symbol;Acc:HGNC:11172]	11.4811	11.6705	11.4271	11.7529	11.1514	11.8388	11.6784	11.6683	11.6392	12.0716	12.0084	12.1188	11.9805	12.0617	12.0931	12.2681	12.2571	12.251	12.1972	12.4378	12.1422	12.2404	12.35	12.4896	12.4126	12.3898	12.6048	12.4675	-0.0189438	0.974936	0.348324	0.224312	0.501083	0.0179475	0.708294	1.20604e-05	0.73783	3.90653e-05	0.882618	3.65328e-08
ENSG00000028839	TBPL1	TATA-box binding protein like 1 [Source:HGNC Symbol;Acc:HGNC:11589]	10.0548	10.1341	9.98624	10.0639	9.99723	10.2922	10.3058	9.70831	9.75859	9.49762	9.27691	9.7827	9.87878	9.57686	9.7105	9.65509	9.52784	9.53942	9.51525	9.65664	9.30985	8.57505	8.71361	9.02187	8.42099	8.60695	9.19419	8.49819	-0.00477261	0.993343	-0.547711	0.0339298	-0.410218	0.0439995	-0.55112	0.000690523	-1.21677	1.80104e-07	-1.47194	1.15975e-09
ENSG00000029153	ARNTL2	aryl hydrocarbon receptor nuclear translocator like 2 [Source:HGNC Symbol;Acc:HGNC:18984]	12.2054	12.0119	12.1522	12.152	11.676	11.6643	11.5455	11.486	9.00415	9.30349	8.6895	9.37456	8.95969	8.81454	8.91432	9.13447	9.60394	8.98318	9.1702	9.39133	10.5451	10.5345	10.4763	11.1768	10.9175	10.8917	11.2113	11.458	-0.606385	0.000278508	-3.1968	8.23063e-49	-3.35045	2.02751e-96	-2.96988	6.85812e-64	-1.48593	2.48883e-12	-1.0661	5.02584e-09
ENSG00000029363	BCLAF1	BCL2 associated transcription factor 1 [Source:HGNC Symbol;Acc:HGNC:16863]	14.5354	14.6503	14.4919	14.7387	14.3263	14.3234	14.0887	14.0086	14.257	14.1809	13.7152	14.0057	13.7891	13.9193	13.5792	13.7502	14.095	13.8075	13.9062	13.8822	14.1601	14.2723	13.9803	14.0606	14.2011	14.0909	14.0558	13.942	-0.4756	0.0149468	-0.622612	0.00388288	-0.906663	1.30594e-08	-0.717427	9.43696e-07	-0.509332	0.00216406	-0.57893	0.000117406
ENSG00000029364	SLC39A9	solute carrier family 39 member 9 [Source:HGNC Symbol;Acc:HGNC:20182]	12.0328	12.2221	12.2175	12.3945	12.0019	12.2712	12.2714	12.3081	11.6933	12.0474	11.6901	12.2844	11.7582	11.8212	11.9349	12.1115	12.2541	12.2613	12.2193	12.138	12.5916	12.3451	12.2251	12.4947	12.9497	12.8015	12.9155	12.7383	-0.0451582	0.922653	-0.324326	0.333468	-0.35294	0.143317	-0.0203723	0.944101	0.195632	0.434601	0.62258	0.000116132
ENSG00000029534	ANK1	ankyrin 1 [Source:HGNC Symbol;Acc:HGNC:492]	6.9009	6.33033	6.87797	6.30785	4.86425	5.38445	5.79379	5.23489	5.7509	5.66051	5.00287	4.37854	3.04732	5.86777	4.15133	3.94783	2.7314	3.57688	2.70339	3.43584	2.72589	2.74269	4.22187	3.20894	2.76447	3.0999	4.07134	3.45379	-1.7942	0.00100442	-1.89055	0.000853254	-2.73395	0.00269646	-6.32011	3.45055e-18	-5.34837	7.55284e-10	-5.31137	5.13364e-15
ENSG00000029559	IBSP	integrin binding sialoprotein [Source:HGNC Symbol;Acc:HGNC:5341]	1.10591	0.807523	1.0297	0.677617	0.67738	0.678022	0.842377	0.677395	0.678088	1.38225	0.67779	0.677819	0.677764	0.677876	0.677577	0.677818	0.678096	0.678876	0.677724	0.678692	0.678021	0.678252	0.80409	0.780415	0.678561	0.678187	1.1346	0.678059	NA	NA	NA	NA	NA	NA	NA	NA	NA	NA	NA	NA
ENSG00000029639	TFB1M	transcription factor B1, mitochondrial [Source:HGNC Symbol;Acc:HGNC:17037]	9.15973	9.47934	9.39841	9.53168	9.13196	8.82154	8.97431	9.26745	8.15903	8.10943	7.88588	8.03504	8.08759	8.11616	8.0833	8.44476	8.52087	8.44478	9.18648	7.07011	9.37742	9.47844	9.0099	8.96932	10.0106	9.32258	9.65391	9.57311	-0.416851	0.239719	-1.53432	2.96784e-11	-1.35723	2.55569e-08	-1.00431	0.0360893	-0.198359	0.585681	0.257028	0.425389
ENSG00000029725	RABEP1	rabaptin, RAB GTPase binding effector protein 1 [Source:HGNC Symbol;Acc:HGNC:17677]	13.5711	13.8355	13.4924	13.8146	13.273	13.5017	13.0865	13.2687	13.6417	13.6381	13.3242	13.5567	13.6681	13.6044	13.5553	13.6175	14.1203	13.699	13.7924	13.8345	14.0833	13.9949	13.633	13.8649	14.0569	14.1109	13.8548	13.7942	-0.45376	0.0581905	-0.196817	0.499985	-0.113626	0.682108	0.173629	0.501202	0.214539	0.413066	0.251211	0.242334
ENSG00000029993	HMGB3	high mobility group box 3 [Source:HGNC Symbol;Acc:HGNC:5004]	12.4748	11.8215	12.1923	11.7448	11.7498	11.3931	11.5697	11.3268	10.4498	10.7255	10.3535	10.9222	10.0473	10.0513	10.2035	10.4378	11.1339	10.5741	10.7899	10.4142	11.2374	10.9341	11.0517	11.0143	11.2322	10.8827	11.213	10.9491	-0.639177	0.0156269	-1.5583	1.03068e-09	-1.99828	8.66754e-20	-1.40343	5.33586e-09	-1.07327	2.48263e-07	-1.07797	5.20723e-07
ENSG00000030066	NUP160	nucleoporin 160 [Source:HGNC Symbol;Acc:HGNC:18017]	11.9393	11.8481	11.7523	11.9435	11.2693	11.6032	11.3648	11.6471	11.5877	11.5316	11.4536	11.6278	12.0792	12.0605	11.9449	11.9013	12.0097	11.7828	12.0168	12.0497	11.7207	11.7944	11.3968	11.641	11.5672	11.6068	11.4413	11.5367	-0.446823	0.0778481	-0.384116	0.0529059	0.093289	0.705798	0.0842798	0.735124	-0.243949	0.274625	-0.376841	0.0119667
ENSG00000030110	BAK1	BCL2 antagonist/killer 1 [Source:HGNC Symbol;Acc:HGNC:949]	8.06885	8.35718	8.10309	8.5759	6.82034	6.73401	7.79004	8.037	6.83816	7.74294	7.04316	7.64515	6.15861	6.7464	7.08637	7.18014	8.03351	7.56504	7.69738	6.80276	7.23181	7.57645	7.24344	7.66963	7.41347	6.76113	7.11496	7.02976	-1.00724	0.100856	-1.14389	0.00815199	-1.77248	7.24394e-06	-0.847134	0.050251	-1.02848	0.00128771	-1.47163	3.6955e-06
ENSG00000030304	MUSK	muscle associated receptor tyrosine kinase [Source:HGNC Symbol;Acc:HGNC:7525]	1.33009	1.33004	1.46401	1.67682	1.32992	1.33114	1.50903	1.32995	1.33126	1.85524	1.3307	1.91669	1.65225	1.33086	1.47705	1.53289	1.3911	1.85975	1.33057	1.3324	1.33114	2.38398	1.32988	1.44246	1.33215	1.33145	1.33191	1.39048	NA	NA	NA	NA	NA	NA	NA	NA	NA	NA	NA	NA
ENSG00000030419	IKZF2	IKAROS family zinc finger 2 [Source:HGNC Symbol;Acc:HGNC:13177]	7.62314	9.35781	8.95867	8.89147	10.6177	10.7699	10.8641	9.56336	11.4409	11.7212	11.7559	11.0393	11.8615	11.9308	11.8474	11.0399	9.93292	11.1445	10.7219	10.7199	10.0296	9.83929	9.84895	10.0616	10.4164	10.1432	9.98959	9.62188	1.73409	0.000115584	2.75417	6.22623e-15	2.97088	6.51056e-18	1.93149	6.68811e-07	1.15804	0.0023858	1.26783	0.00127016
ENSG00000030582	GRN	granulin precursor [Source:HGNC Symbol;Acc:HGNC:4601]	10.1602	10.2295	10.3803	11.1463	10.9561	10.856	10.9467	11.2107	10.871	11.7416	11.4758	11.8023	11.4621	11.4484	11.6229	11.7384	11.0394	10.8897	10.9202	11.0606	11.1428	10.2336	10.5672	10.8821	10.6553	10.4128	10.6643	10.5018	0.429524	0.33629	0.969951	0.0111918	1.03509	0.000705976	0.438787	0.198112	0.198319	0.708794	-0.0158111	0.978266
ENSG00000031003	FAM13B	family with sequence similarity 13 member B [Source:HGNC Symbol;Acc:HGNC:1335]	11.291	11.687	11.2794	11.8868	11.1151	11.6712	11.3622	11.5866	11.42	11.6258	11.501	11.7564	11.4951	11.635	11.5142	11.776	11.4973	11.5038	11.5669	11.6358	11.0496	11.146	11.188	11.5215	11.3382	11.2123	11.4451	11.4387	-0.156216	0.762559	-0.0302323	0.953883	0.0123281	0.978546	-0.0278159	0.944971	-0.349236	0.250644	-0.242252	0.40122
ENSG00000031081	ARHGAP31	Rho GTPase activating protein 31 [Source:HGNC Symbol;Acc:HGNC:29216]	11.5288	11.807	11.7162	11.9195	9.75269	10.2025	10.0932	10.3771	10.6221	10.785	10.5632	11.0188	10.6472	10.7241	11.1977	11.3435	11.693	11.8445	11.7932	11.9856	11.921	11.8644	12.2611	12.4342	12.0484	11.6781	12.3969	12.3197	-1.72912	9.30408e-14	-1.07819	1.55108e-06	-0.796796	0.00306979	0.0694994	0.814471	0.39462	0.115325	0.371795	0.155792
ENSG00000031691	CENPQ	centromere protein Q [Source:HGNC Symbol;Acc:HGNC:21347]	9.34879	9.51845	9.03512	9.15976	8.68641	9.46849	8.86437	9.05424	5.41398	8.13786	7.77138	8.61421	7.88556	7.92784	7.90126	8.08733	8.54045	8.27204	8.64255	8.28971	8.44004	8.30106	8.46132	8.35806	9.36152	8.68233	8.78411	8.44574	-0.287094	0.58212	-1.56397	0.0179394	-1.50515	6.51461e-11	-0.937865	0.000115156	-0.993524	4.73387e-06	-0.487002	0.16228
ENSG00000031698	SARS	seryl-tRNA synthetase [Source:HGNC Symbol;Acc:HGNC:10537]	14.5173	14.6244	14.4559	15.1813	13.9406	14.4165	14.1672	14.2582	13.6233	13.8335	13.4782	13.7014	13.5814	13.7552	13.7097	13.6134	13.8525	13.7561	13.7228	13.7636	13.9581	14.1738	13.8403	13.8996	14.0172	14.1248	13.9031	13.7352	-0.58023	0.0630952	-1.14962	4.1169e-06	-1.13628	6.42375e-07	-0.99999	1.60769e-06	-0.79031	0.000922616	-0.83364	0.000348438
ENSG00000031823	RANBP3	RAN binding protein 3 [Source:HGNC Symbol;Acc:HGNC:9850]	10.1631	10.0815	10.3882	10.4741	10.2741	9.78527	10.2626	10.4323	9.50343	9.8842	9.94856	10.4041	9.58639	9.85545	10.2285	10.2626	9.87959	10.1074	10.2653	10.0211	9.84874	10.0194	9.99561	10.075	10.2659	9.80256	10.1531	10.1352	-0.126338	0.805498	-0.374484	0.35044	-0.320095	0.374388	-0.239033	0.368928	-0.326567	0.165155	-0.228364	0.407083
ENSG00000032219	ARID4A	AT-rich interaction domain 4A [Source:HGNC Symbol;Acc:HGNC:9885]	11.7323	11.9221	11.6744	11.7331	11.9477	12.2631	11.932	11.791	12.205	12.0659	11.7737	11.8495	12.2312	12.2685	11.9776	11.9167	12.1247	11.8393	11.9909	11.5956	11.8309	11.8564	11.7755	11.7743	12.1433	12.0347	11.9269	11.8304	0.190412	0.556015	0.170766	0.548568	0.31306	0.102919	0.122474	0.666796	0.0342653	0.897411	0.199768	0.308887
ENSG00000032389	EIPR1	EARP complex and GARP complex interacting protein 1 [Source:HGNC Symbol;Acc:HGNC:12383]	9.71599	9.86578	9.92846	10.0202	9.76972	9.77015	9.46101	9.64451	8.72818	9.04515	8.61931	9.26127	8.0317	8.39265	8.18872	8.64039	9.18229	9.33559	9.23447	9.51403	10.0711	10.0305	9.66362	9.51793	10.3986	10.2359	10.0263	9.54355	-0.284124	0.381046	-1.06411	0.000132613	-1.70529	1.61802e-12	-0.62283	0.00184629	-0.0593409	0.88683	0.185097	0.614861
ENSG00000032444	PNPLA6	patatin like phospholipase domain containing 6 [Source:HGNC Symbol;Acc:HGNC:16268]	8.92685	9.54225	9.78057	10.0917	9.05586	9.56853	9.84715	9.72571	8.52784	9.02803	9.07465	9.58222	8.16865	8.94097	8.98214	8.93461	7.98522	8.69491	8.65438	9.19754	9.01341	8.16059	8.76702	9.16302	9.16398	8.80419	9.44513	8.93222	-0.114027	0.884701	-0.63789	0.191624	-0.968436	0.0134002	-1.05331	0.00787864	-0.910201	0.0205345	-0.62224	0.100402
ENSG00000032742	IFT88	intraflagellar transport 88 [Source:HGNC Symbol;Acc:HGNC:20606]	10.5024	10.5958	10.5845	10.5672	9.98347	10.0424	10.0339	9.94823	10.0288	10.4473	9.88792	10.1812	9.63481	9.94876	9.66896	9.64191	9.73937	9.2857	9.46768	8.93879	9.61739	9.39607	9.7223	9.95364	9.22408	9.27886	9.97711	9.82921	-0.638961	0.000880567	-0.482258	0.0643597	-0.921194	4.9457e-08	-1.2636	7.07061e-09	-0.939025	7.71165e-07	-1.03418	1.6187e-05
ENSG00000033011	ALG1	ALG1, chitobiosyldiphosphodolichol beta-mannosyltransferase [Source:HGNC Symbol;Acc:HGNC:18294]	10.1958	9.77504	9.94435	10.034	9.96601	9.48541	9.90843	9.74581	9.78516	9.64669	9.52909	9.85329	9.70778	9.4109	9.67633	9.99192	9.89148	9.44224	9.53559	9.90691	9.69439	9.01886	9.33339	9.48931	9.99264	9.68865	9.40661	9.20001	-0.267932	0.461876	-0.354921	0.214731	-0.330216	0.293982	-0.319805	0.257012	-0.640021	0.0111907	-0.446601	0.130167
ENSG00000033030	ZCCHC8	zinc finger CCHC-type containing 8 [Source:HGNC Symbol;Acc:HGNC:25265]	10.8207	10.574	10.8569	11.0995	9.29465	10.3943	10.1175	9.82923	10.0058	9.32195	10.0783	10.0799	9.92408	9.8574	10.2675	9.99598	9.79387	9.96018	10.1232	10.0437	9.92888	10.016	10.2086	10.3854	10.4001	10.2435	10.1215	10.2998	-0.971757	0.0056975	-1.05602	0.000127738	-0.91365	7.10402e-05	-0.931171	1.83972e-06	-0.755541	0.000706318	-0.646343	0.00133154
ENSG00000033050	ABCF2	ATP binding cassette subfamily F member 2 [Source:HGNC Symbol;Acc:HGNC:71]	10.5329	10.7933	10.3037	10.522	10.3088	10.1008	10.1844	10.4618	9.68148	10.1749	9.41133	10.2717	9.76016	10.045	9.77521	10.118	10.1933	10.2148	10.3728	10.3382	10.5504	10.8303	10.2551	10.4146	10.2488	10.6443	10.3057	10.2608	-0.335761	0.291552	-0.693762	0.0411218	-0.680734	0.0032264	-0.297623	0.198746	-0.0288066	0.946868	-0.213215	0.434939
ENSG00000033100	CHPF2	chondroitin polymerizing factor 2 [Source:HGNC Symbol;Acc:HGNC:29270]	10.5841	11.1141	10.92	11.403	10.7229	10.9547	11.1583	11.3529	10.5567	10.5156	10.8612	11.351	10.683	10.9151	10.8628	11.5239	10.5928	10.7913	10.5953	10.7266	10.0856	10.3802	10.4817	10.6102	10.2087	10.3131	10.2871	10.6046	-0.00869216	0.989906	-0.229657	0.658663	-0.0340673	0.954444	-0.394488	0.157316	-0.679267	0.0138428	-0.744087	0.00328353
ENSG00000033122	LRRC7	leucine rich repeat containing 7 [Source:HGNC Symbol;Acc:HGNC:18531]	-1.86444	-1.80086	-1.86497	-1.86406	-1.86466	-1.86312	-1.86471	-1.86462	-1.86298	-1.863	-1.86365	-1.86358	-1.86371	-1.86345	-1.86416	-1.83176	-1.86296	-1.86142	-1.8638	-1.86176	-1.86312	-1.86263	-1.86473	-1.86327	-1.86201	-1.86277	-1.86226	-1.86304	NA	NA	NA	NA	NA	NA	NA	NA	NA	NA	NA	NA
ENSG00000033170	FUT8	fucosyltransferase 8 [Source:HGNC Symbol;Acc:HGNC:4019]	12.9969	13.1906	12.8447	12.6255	12.713	12.9992	12.6457	12.3519	13.4034	14.0479	13.6691	13.3638	13.4498	13.9906	13.722	13.4683	12.6017	12.7684	12.6764	12.6958	11.7577	11.8982	11.3771	11.3878	11.5107	11.4716	11.2695	11.0194	-0.283867	0.391197	0.696259	0.00677001	0.738567	0.000365901	-0.264838	0.209318	-1.35384	2.33786e-11	-1.67741	1.37514e-19
ENSG00000033178	UBA6	ubiquitin like modifier activating enzyme 6 [Source:HGNC Symbol;Acc:HGNC:25581]	13.242	13.3396	13.2982	13.4049	12.6208	12.7552	12.6791	12.9931	12.4586	12.5801	12.3749	12.7809	12.13	12.3663	12.514	12.8767	12.4849	12.7578	12.7506	12.6753	12.8474	12.7687	12.729	12.9732	12.9508	12.8336	13.0006	12.9273	-0.610921	0.00379653	-0.837024	1.92534e-05	-0.877076	0.000151229	-0.688875	3.86724e-07	-0.514563	0.000618638	-0.435924	0.00126811
ENSG00000033327	GAB2	GRB2 associated binding protein 2 [Source:HGNC Symbol;Acc:HGNC:14458]	10.4861	10.6121	10.8125	11.0487	10.1466	10.1716	10.4163	10.5832	11.144	11.4094	11.2628	11.5012	11	11.1979	11.3469	11.706	11.8575	11.8158	11.5564	11.892	12.024	11.9252	11.8536	12.0029	12.0574	12.0932	12.1411	12.1656	-0.474007	0.162865	0.55302	0.043103	0.574049	0.0566309	1.05482	4.65057e-08	1.23365	6.72597e-11	1.38059	2.05181e-14
ENSG00000033627	ATP6V0A1	ATPase H+ transporting V0 subunit a1 [Source:HGNC Symbol;Acc:HGNC:865]	10.879	10.8231	10.5335	10.8807	10.2268	9.98094	10.5381	10.1653	10.8829	10.6774	10.6442	10.837	10.5421	10.6958	10.5353	10.5705	10.9948	10.3761	10.6205	10.7836	11.2306	10.6721	10.9254	11.162	11.9161	11.4506	11.6152	11.3106	-0.613481	0.0227894	-0.0752455	0.843025	-0.244351	0.315677	-0.0928753	0.801759	0.22856	0.439832	0.813204	0.000116427
ENSG00000033800	PIAS1	protein inhibitor of activated STAT 1 [Source:HGNC Symbol;Acc:HGNC:2752]	10.5026	10.6433	10.9224	11.1003	10.9395	11.1917	11.4538	11.0693	11.4838	10.8787	11.0121	11.2495	10.8302	10.9027	11.2394	11.2105	10.6777	11.079	11.0594	11.0431	10.6389	10.5759	10.981	10.9951	10.7491	10.6882	10.9218	10.8361	0.3383	0.373071	0.322536	0.358867	0.222916	0.54192	0.152548	0.653442	-0.0134111	0.978015	-0.0432118	0.909052
ENSG00000033867	SLC4A7	solute carrier family 4 member 7 [Source:HGNC Symbol;Acc:HGNC:11033]	13.2868	13.746	13.096	13.4724	12.1116	12.4927	12.0405	12.5514	12.671	12.4169	12.1956	12.2117	12.2793	12.2632	12.0268	12.0869	11.9389	11.9402	11.7573	11.9188	11.8763	11.8439	11.2994	11.2119	11.8092	11.6123	11.2318	11.2803	-1.18089	2.22763e-06	-1.12566	4.40655e-07	-1.33458	3.59456e-12	-1.60089	3.78481e-19	-1.90483	3.75874e-16	-2.01548	3.45716e-21
ENSG00000034053	APBA2	amyloid beta precursor protein binding family A member 2 [Source:HGNC Symbol;Acc:HGNC:579]	7.11543	7.49363	7.62354	8.0402	7.39195	7.73869	7.38456	7.3977	6.9136	7.69105	6.75887	7.66186	7.68631	6.62166	7.37583	7.3253	6.19785	6.68385	5.84741	5.87643	5.39055	6.92294	6.91099	6.86259	6.74978	6.56554	6.23795	6.72514	-0.206072	0.800413	-0.398069	0.592309	-0.421715	0.505799	-1.83585	4.64262e-05	-1.2161	0.0379765	-1.3399	0.000969553
ENSG00000034152	MAP2K3	mitogen-activated protein kinase kinase 3 [Source:HGNC Symbol;Acc:HGNC:6843]	8.99475	7.99497	8.51733	9.14852	6.49133	7.86361	7.24004	8.51022	7.36036	8.00891	7.69055	7.71943	7.91165	7.67827	7.42352	8.18058	8.54941	8.68107	8.49133	8.92447	8.92887	8.65691	8.72155	8.68399	9.19276	8.68738	8.91124	8.83888	-1.15945	0.095742	-1.20912	0.00401466	-1.06372	0.0120713	-0.0913743	0.886643	0.00203894	0.99786	0.17056	0.753371
ENSG00000034239	EFCAB1	EF-hand calcium binding domain 1 [Source:HGNC Symbol;Acc:HGNC:25678]	4.65194	3.05933	4.52518	3.40684	4.4721	3.08501	5.07071	3.91489	5.69688	5.82654	5.86645	5.67808	5.69307	4.75004	6.1988	5.66772	5.0861	5.10551	4.78665	4.42855	3.08499	4.16994	3.05523	3.33836	3.10783	3.09212	4.24944	4.88787	0.485869	0.90136	2.83791	0.00908833	2.7537	0.0171305	1.45633	0.365977	NA	NA	-0.0348477	0.993043
ENSG00000034510	TMSB10	thymosin beta 10 [Source:HGNC Symbol;Acc:HGNC:11879]	18.7447	18.6258	18.408	18.5054	18.7991	19.0406	18.4633	18.4652	18.546	18.3878	17.7612	18.021	17.6867	17.4963	17.3311	17.2233	17.684	17.1292	17.4059	17.5542	17.8659	17.9655	17.5511	17.7504	17.8899	17.5513	17.505	17.4629	0.0945924	0.820181	-0.42735	0.127009	-1.20097	1.02154e-14	-1.1646	1.30778e-11	-0.814005	1.1281e-06	-1.01937	3.52085e-10
ENSG00000034533	ASTE1	asteroid homolog 1 [Source:HGNC Symbol;Acc:HGNC:25021]	8.05828	8.38606	8.09859	8.78103	8.51036	7.84547	7.89434	7.79736	8.39362	8.70224	7.983	8.48992	8.19968	8.72308	8.83691	8.54933	7.87131	8.73505	8.4577	8.5079	8.31425	8.3472	8.89923	8.76905	8.10269	7.64234	8.52417	8.98333	-0.423796	0.465114	0.00613328	0.993678	0.222428	0.678186	0.0516466	0.937497	0.257323	0.602103	0.00900892	0.991456
ENSG00000034677	RNF19A	ring finger protein 19A, RBR E3 ubiquitin protein ligase [Source:HGNC Symbol;Acc:HGNC:13432]	12.1533	12.0927	12.1243	12.5062	11.2601	11.6357	11.6009	11.5074	11.8369	11.7197	11.7699	11.7474	11.9514	11.5094	11.8125	11.7343	12.2813	12.0382	12.0121	12.103	12.1919	12.2447	12.0107	12.0542	12.454	12.1567	12.3342	12.3742	-0.790132	0.000945467	-0.53404	0.0122154	-0.525249	0.0229329	-0.138404	0.612874	-0.116639	0.697812	0.0748769	0.802236
ENSG00000034693	PEX3	peroxisomal biogenesis factor 3 [Source:HGNC Symbol;Acc:HGNC:8858]	10.4153	10.6388	10.4886	10.5287	9.57798	9.90252	9.8354	9.90995	9.93626	9.93781	9.75909	10.1543	10.1309	10.0839	10.1395	10.3696	10.6786	10.565	10.6878	10.2308	11.2851	11.0122	10.9798	11.1312	11.5845	11.3063	11.4518	11.3252	-0.782313	0.000860614	-0.64176	0.00394575	-0.381708	0.0872232	0.0187703	0.958055	0.607997	0.000330622	0.917209	1.70679e-09
ENSG00000034713	GABARAPL2	GABA type A receptor associated protein like 2 [Source:HGNC Symbol;Acc:HGNC:13291]	11.2065	11.6616	11.132	11.4487	11.2319	11.6288	10.9496	11.249	11.3023	11.7162	10.8834	11.7858	11.2848	11.3782	11.1558	11.5006	11.5332	11.7242	11.5245	11.5343	11.7771	11.7663	11.1584	11.3579	11.8769	11.8856	11.6075	11.5739	-0.140198	0.771768	0.0510278	0.932014	-0.0778956	0.838376	0.194204	0.466653	0.159101	0.677042	0.349342	0.141544
ENSG00000034971	MYOC	myocilin [Source:HGNC Symbol;Acc:HGNC:7610]	-1.26938	-1.26939	-1.26944	-1.26909	-1.26941	-1.26642	-1.26942	-1.26941	-1.26602	-1.26609	-1.26791	-1.26773	-1.26809	-1.26735	-1.26935	-1.26773	-1.26596	-1.26159	-1.26835	-0.732749	-1.26643	-1.26503	-1.26942	-1.26684	-1.26327	-1.26541	-1.26398	-1.26619	NA	NA	NA	NA	NA	NA	NA	NA	NA	NA	NA	NA
ENSG00000035115	SH3YL1	SH3 and SYLF domain containing 1 [Source:HGNC Symbol;Acc:HGNC:29546]	10.0209	10.1957	10.4513	10.548	9.91796	10.6806	10.4231	10.4379	10.7298	10.4263	10.6843	10.7492	10.5861	10.4705	10.6231	10.7635	10.0223	10.759	10.7117	10.5651	10.3923	10.7551	10.8283	10.8174	10.3696	10.5602	10.7315	10.8776	0.0375553	0.955262	0.296497	0.34799	0.27592	0.368732	0.218225	0.54931	0.399218	0.131225	0.313116	0.253348
ENSG00000035141	FAM136A	family with sequence similarity 136 member A [Source:HGNC Symbol;Acc:HGNC:25911]	11.4287	11.2032	11.3891	11.5403	10.3886	10.504	11.0335	10.886	10.5368	10.4449	10.4308	10.9088	10.4861	10.5714	10.894	10.9142	11.2783	11.1105	11.2914	11.3226	11.1802	10.9385	11.0448	10.9413	11.0384	11.2331	11.1249	11.1659	-0.733973	0.0103422	-0.884161	0.000151221	-0.726128	0.0012892	-0.164059	0.469638	-0.392856	0.0349449	-0.295282	0.10984
ENSG00000035403	VCL	vinculin [Source:HGNC Symbol;Acc:HGNC:12665]	14.5842	14.9589	14.6968	15.2508	14.266	14.7243	14.3898	15.0496	13.4017	13.3985	13.3016	13.4805	13.3616	13.1804	13.4887	13.2542	13.7103	13.5819	13.8015	13.7616	14.351	14.3045	14.4012	14.4457	14.4423	14.3713	14.4794	14.4276	-0.30149	0.50194	-1.60061	1.04232e-13	-1.65976	3.0135e-15	-1.23456	1.22038e-10	-0.55044	0.0140689	-0.515207	0.0183563
ENSG00000035499	DEPDC1B	DEP domain containing 1B [Source:HGNC Symbol;Acc:HGNC:24902]	7.72683	6.1883	7.95096	7.13651	7.08731	6.21958	6.92998	7.02783	4.73598	6.07546	5.25963	6.21941	3.21462	4.72988	5.50253	5.37127	5.16461	4.86141	5.29379	3.12474	3.04894	5.62933	5.83774	5.95201	5.0626	5.81433	5.82157	6.04165	-0.76229	0.349081	-2.29095	0.000828922	-3.37144	2.32949e-05	-3.58644	7.44403e-06	-2.55503	0.0804229	-2.26901	4.58204e-05
ENSG00000035664	DAPK2	death associated protein kinase 2 [Source:HGNC Symbol;Acc:HGNC:2675]	2.43146	3.16571	2.41331	2.64802	2.42365	2.47854	3.24771	2.42502	2.48387	2.48294	3.23006	3.66889	2.45715	4.45308	3.07956	4.29168	4.13915	5.04384	4.71025	6.16061	5.38406	5.34927	5.94258	6.63067	5.41	6.06265	6.72284	6.81529	NA	NA	NA	NA	NA	NA	5.52157	1.24244e-05	6.48301	2.57613e-11	7.0333	7.99789e-15
ENSG00000035681	NSMAF	neutral sphingomyelinase activation associated factor [Source:HGNC Symbol;Acc:HGNC:8017]	12.0359	11.5155	11.9117	12.4659	11.2101	11.2792	11.7048	11.7726	11.1763	11.4346	11.3224	11.8221	11.4513	11.5422	11.8108	12.0398	11.6658	11.7974	11.8355	11.9535	11.9934	11.7322	12.0057	12.2869	12.1092	12.2797	12.4581	12.2998	-0.56992	0.13373	-0.634297	0.0693854	-0.339175	0.38359	-0.233213	0.496465	-0.0197776	0.970402	0.242999	0.466999
ENSG00000035687	ADSS	adenylosuccinate synthase [Source:HGNC Symbol;Acc:HGNC:292]	12.9395	12.9721	12.8582	13.1012	12.1994	12.134	12.207	12.8091	12.275	12.1396	11.9926	12.4072	12.0106	12.1665	12.0748	12.0917	12.0574	11.9779	12.1068	12.1749	11.5241	11.7213	11.4637	11.7272	11.061	11.4021	11.4356	11.7546	-0.663189	0.0168119	-0.834618	2.48979e-05	-0.950846	5.37669e-10	-0.936973	4.19706e-12	-1.41412	4.39468e-20	-1.62285	1.18582e-18
ENSG00000035862	TIMP2	TIMP metallopeptidase inhibitor 2 [Source:HGNC Symbol;Acc:HGNC:11821]	13.367	13.6193	13.5256	14.1151	13.4645	13.8842	13.7669	14.211	13.4956	13.8523	13.6933	14.0573	13.8966	13.9624	14.2189	14.1027	13.6235	14.0131	13.6377	13.9917	13.9013	13.792	13.8327	14.095	13.802	13.8937	14.1069	14.0398	0.136707	0.808247	0.0558422	0.918339	0.335217	0.286733	0.126993	0.733922	0.216171	0.513269	0.251849	0.390856
ENSG00000035928	RFC1	replication factor C subunit 1 [Source:HGNC Symbol;Acc:HGNC:9969]	12.4998	12.5639	12.711	13.0013	12.3496	12.7197	12.7674	12.375	12.6418	12.5357	12.6604	12.7198	12.594	12.5734	12.9042	12.8845	12.7077	12.9118	12.9126	12.8181	12.7113	12.5025	12.6914	12.8434	12.9054	12.8567	13.1902	12.8805	-0.19101	0.638733	-0.124022	0.725847	0.00631013	0.988588	0.119096	0.673782	-0.0282199	0.940105	0.233333	0.35721
ENSG00000036054	TBC1D23	TBC1 domain family member 23 [Source:HGNC Symbol;Acc:HGNC:25622]	12.7435	12.9624	12.9408	13.1526	12.7372	13.1213	12.9333	12.6021	12.6956	12.6701	12.4374	12.5451	12.4911	12.3838	12.4701	12.5923	12.5913	12.6248	12.4926	12.7536	12.4661	12.4723	12.3623	12.4678	12.5426	12.4483	12.4491	12.4643	-0.143747	0.718806	-0.433186	0.0483321	-0.522443	0.00876917	-0.366886	0.0443817	-0.542587	0.00152083	-0.528841	0.00119757
ENSG00000036257	CUL3	cullin 3 [Source:HGNC Symbol;Acc:HGNC:2553]	13.0995	13.1311	13.2242	13.4764	12.908	13.0398	12.9015	13.0182	12.7216	12.9035	12.8401	13.3009	12.8049	12.8766	13.0359	13.2455	13.1183	13.0909	13.2625	13.2509	13.3614	13.1404	13.1252	13.203	13.4382	13.1888	13.4382	13.2552	-0.326372	0.205022	-0.337216	0.28446	-0.279815	0.320765	-0.076532	0.781892	-0.0426465	0.894567	0.0647994	0.821634
ENSG00000036448	MYOM2	myomesin 2 [Source:HGNC Symbol;Acc:HGNC:7614]	5.19856	3.7537	5.25684	5.47379	5.40135	3.1405	5.51278	5.15099	4.79979	5.88245	5.34199	5.34983	3.29674	5.11593	5.37515	5.75947	5.8713	6.04981	6.34869	5.66651	5.85078	7.03987	5.88588	6.57712	7.57828	7.19687	7.52543	7.33484	-0.0392533	0.989803	0.447756	0.773897	0.13664	0.950252	1.364	0.122102	1.9769	0.0139221	3.23395	5.64537e-09
ENSG00000036473	OTC	ornithine carbamoyltransferase [Source:HGNC Symbol;Acc:HGNC:8512]	-2.06844	-2.06848	-2.06881	-2.05692	-2.0686	-2.06751	-2.06863	-2.06857	-2.0674	-2.06742	-2.03411	-2.06783	-2.06792	-2.06774	-2.06824	-2.06783	-2.06739	-2.0663	-2.06799	-2.06654	-2.06751	-2.06716	-2.06864	-2.06761	-2.06672	-2.06725	-2.0669	-2.06745	NA	NA	NA	NA	NA	NA	NA	NA	NA	NA	NA	NA
ENSG00000036530	CYP46A1	cytochrome P450 family 46 subfamily A member 1 [Source:HGNC Symbol;Acc:HGNC:2641]	4.44329	4.83351	5.74568	5.41931	3.25362	6.12773	5.48873	4.37093	6.84546	6.40199	6.07496	5.40548	6.64388	5.05126	6.04878	6.7067	4.74075	6.35752	6.49088	4.36659	6.438	6.80224	6.4788	5.84197	6.98235	7.19196	5.78115	6.34327	0.060881	0.985035	1.53796	0.072415	1.55799	0.0792723	0.948759	0.482148	1.8021	0.00769612	2.14012	0.00205204
ENSG00000036549	0	zinc finger ZZ-type containing 3 [Source:NCBI gene;Acc:26009]	13.1482	13.229	13.0964	13.3035	13.1038	13.041	12.9752	12.8423	13.2016	13.1506	12.8985	12.9694	13.157	12.9526	12.8232	12.9719	12.9304	12.7411	12.7772	12.6366	12.6814	12.7548	12.585	12.6889	12.579	12.6758	12.5432	12.5604	-0.257426	0.241618	-0.194068	0.435929	-0.259673	0.203185	-0.451206	0.00312245	-0.544319	0.000228171	-0.656738	9.88126e-07
ENSG00000036672	USP2	ubiquitin specific peptidase 2 [Source:HGNC Symbol;Acc:HGNC:12618]	2.95395	2.64319	2.74993	2.96667	3.23274	3.45971	2.9732	2.91817	3.33872	2.77938	3.32255	3.04466	2.91378	3.13402	3.04941	3.12791	2.64507	2.90284	2.9757	2.84836	2.64486	3.41026	2.75316	2.68977	3.20229	2.64534	2.64605	2.64496	1.72314	0.479542	NA	NA	NA	NA	NA	NA	NA	NA	NA	NA
ENSG00000036828	CASR	calcium sensing receptor [Source:HGNC Symbol;Acc:HGNC:1514]	-1.76368	-1.76376	-1.76439	-1.76317	-1.76398	-1.76191	-1.76405	-1.76393	-1.76171	-1.76175	-1.76261	-1.71969	-1.7627	-1.76235	-1.7633	-1.76253	-1.76169	-1.75962	-1.76282	-1.76008	-1.76191	-1.76125	-1.76407	-1.7621	-1.76041	-1.65433	-1.76075	-1.7618	NA	NA	NA	NA	NA	NA	NA	NA	NA	NA	NA	NA
ENSG00000037042	TUBG2	tubulin gamma 2 [Source:HGNC Symbol;Acc:HGNC:12419]	8.29619	7.1589	8.18881	7.88501	7.67407	8.67435	8.976	8.83157	7.56228	8.39523	8.66572	8.44152	8.16695	8.35446	8.5302	8.40756	7.08435	8.26595	7.73754	7.93929	7.04883	7.53513	8.01433	8.08053	7.65455	7.67856	8.02345	7.79319	0.750781	0.24396	0.389619	0.556232	0.455649	0.340321	-0.162665	0.832034	-0.257301	0.710172	-0.205286	0.715624
ENSG00000037241	RPL26L1	ribosomal protein L26 like 1 [Source:HGNC Symbol;Acc:HGNC:17050]	11.5977	11.5674	11.3195	11.6387	10.7782	10.9224	10.9297	10.825	10.5508	10.7741	10.3245	10.8091	10.3364	10.3765	10.5694	10.8976	11.222	11.0388	11.2527	11.3402	11.1476	11.2792	10.9612	11.1456	11.2395	11.0991	11.2163	11.0258	-0.743753	0.000212617	-0.99564	9.94903e-06	-1.04416	4.10046e-06	-0.348456	0.0727214	-0.425365	0.0301813	-0.436117	0.0137773
ENSG00000037280	FLT4	fms related tyrosine kinase 4 [Source:HGNC Symbol;Acc:HGNC:3767]	-1.76366	-1.76374	-1.76437	-1.76316	-1.76396	-1.7619	-1.7213	-1.74254	-1.7617	-1.76174	-1.7626	-1.76251	-1.76268	-1.76233	-1.76329	-1.76251	-1.76168	-1.69551	-1.74144	-1.76007	-1.7619	-1.76124	-1.76405	-1.76209	-1.7604	-1.76142	-1.76074	-1.76179	NA	NA	NA	NA	NA	NA	NA	NA	NA	NA	NA	NA
ENSG00000037474	NSUN2	NOP2/Sun RNA methyltransferase family member 2 [Source:HGNC Symbol;Acc:HGNC:25994]	12.6024	12.8006	12.6176	12.9383	11.9094	12.0782	11.9745	12.7822	11.5952	11.9491	11.5755	12.0124	11.7204	11.6972	11.8825	12.0269	12.5623	12.1928	12.299	12.3729	12.7356	12.6199	12.3857	12.4866	12.6154	12.621	12.4892	12.4781	-0.566093	0.109805	-1.02994	5.70454e-06	-0.973489	7.61519e-07	-0.413279	0.0323418	-0.20094	0.423204	-0.233116	0.246409
ENSG00000037637	FBXO42	F-box protein 42 [Source:HGNC Symbol;Acc:HGNC:29249]	9.25201	9.39975	9.2285	9.49863	9.84061	9.51898	10.1481	9.7097	8.99442	8.99575	9.41558	9.53528	8.87446	9.22851	9.38973	9.42283	9.69456	9.7155	9.31576	9.66408	9.62118	9.46461	9.8448	9.90854	9.87642	9.48046	9.83231	10.0526	0.464553	0.173916	-0.147344	0.7544	-0.142477	0.733869	0.259317	0.347827	0.388724	0.1276	0.480117	0.0473372
ENSG00000037749	MFAP3	microfibril associated protein 3 [Source:HGNC Symbol;Acc:HGNC:7034]	10.0822	10.4276	10.1944	10.7328	10.1718	10.1388	10.1511	10.6868	9.41412	9.99767	9.68183	10.4977	9.8513	9.29251	10.135	10.4331	10.3987	10.3675	10.2933	10.3763	10.7941	10.3154	10.3619	10.5558	10.4697	10.2665	10.6803	10.5173	-0.121076	0.83749	-0.489205	0.279506	-0.444347	0.30339	-0.0429867	0.917542	0.130978	0.749848	0.0802333	0.839629
ENSG00000037757	MRI1	methylthioribose-1-phosphate isomerase 1 [Source:HGNC Symbol;Acc:HGNC:28469]	9.6196	9.51899	9.67583	9.77746	9.65765	9.45708	9.72126	9.63034	9.90302	10.0656	9.43192	9.46912	9.34199	9.68536	9.56317	9.59396	9.75991	9.75483	9.94546	9.39847	9.96653	10.0267	9.6587	9.75193	9.58256	9.72516	9.41244	9.65649	-0.078303	0.865149	0.0459591	0.929906	-0.14093	0.674261	0.067708	0.858054	0.213768	0.442753	-0.0864549	0.770336
ENSG00000037897	METTL1	methyltransferase like 1 [Source:HGNC Symbol;Acc:HGNC:7030]	9.25514	9.06087	8.88137	9.3783	9.09877	7.75158	8.74288	9.18901	8.51109	7.84643	7.98259	8.60898	8.1487	8.77559	7.99762	8.36012	9.27965	8.68428	8.65033	8.46506	9.08043	8.32369	8.76982	8.73729	7.92443	8.36706	8.73112	8.60768	-0.442	0.475889	-1.0294	0.00269918	-0.934339	0.00270367	-0.404264	0.283464	-0.459946	0.172707	-0.827549	0.00662928
ENSG00000037965	HOXC8	homeobox C8 [Source:HGNC Symbol;Acc:HGNC:5129]	10.89	10.8404	10.7549	11.3298	10.3811	10.1222	10.5285	9.99707	9.8464	10.1952	9.89727	10.0622	10.2415	9.92025	10.1588	10.2355	10.2441	9.46995	10.2685	9.91588	9.93213	10.1889	10.2512	10.0896	9.41568	9.91501	10.0195	9.94187	-0.791234	0.00474145	-1.07379	1.79526e-05	-0.914111	0.000147021	-1.03332	0.000114975	-0.915271	3.39392e-05	-1.23009	2.46289e-07
ENSG00000038002	AGA	aspartylglucosaminidase [Source:HGNC Symbol;Acc:HGNC:318]	10.6154	10.4877	10.7853	11.2048	10.6125	10.9905	10.8634	10.9601	10.3583	10.4346	10.3117	10.5864	10.0069	9.11368	9.39405	9.64767	8.95887	9.33724	9.859	9.53473	10.7257	10.4373	10.4013	10.7862	10.5672	10.188	10.6921	10.4097	0.0231319	0.971363	-0.448164	0.166779	-1.3306	5.4865e-06	-1.43176	1.75204e-07	-0.226642	0.531575	-0.375735	0.212072
ENSG00000038210	PI4K2B	phosphatidylinositol 4-kinase type 2 beta [Source:HGNC Symbol;Acc:HGNC:18215]	10.5724	10.9308	10.6006	10.6754	9.80149	10.5622	9.92586	10.0289	9.92011	9.5746	9.21461	9.82442	10.0941	9.82509	9.50109	9.8688	10.3612	9.72913	9.94985	9.97485	10.4738	10.0853	10.0855	10.2351	9.96449	10.4404	10.0114	10.1702	-0.663659	0.0372717	-1.1535	3.9276e-06	-0.950867	8.12016e-06	-0.733232	0.00110853	-0.509254	0.0172396	-0.603824	0.00368462
ENSG00000038219	BOD1L1	biorientation of chromosomes in cell division 1 like 1 [Source:HGNC Symbol;Acc:HGNC:31792]	13.8041	13.8948	13.8305	13.9497	14.0512	14.3395	14.1764	14.1826	13.9826	14.0414	13.9208	14.0395	13.8307	13.939	14.0103	14.0044	13.6889	13.8022	13.7449	13.84	13.561	13.4227	13.5321	13.6045	13.5528	13.7773	13.6481	13.5262	0.288411	0.222518	0.0794779	0.780809	0.0463864	0.872059	-0.119857	0.505037	-0.359328	0.0139038	-0.278635	0.0792034
ENSG00000038274	MAT2B	methionine adenosyltransferase 2B [Source:HGNC Symbol;Acc:HGNC:6905]	12.2347	12.1494	12.2499	12.2753	12.1609	12.5873	12.3376	12.4476	11.9657	11.9303	11.8803	12.4243	11.6974	12.0202	11.8775	12.0488	11.8853	12.0631	11.9506	11.7586	11.5088	11.5345	11.3539	11.5159	11.9193	11.4334	11.6434	11.5246	0.13085	0.718659	-0.209604	0.529633	-0.353245	0.0836478	-0.336644	0.0270752	-0.783831	7.16683e-09	-0.636268	0.00021874
ENSG00000038358	EDC4	enhancer of mRNA decapping 4 [Source:HGNC Symbol;Acc:HGNC:17157]	10.575	10.4194	10.368	10.5759	9.77677	10.0619	10.1751	10.1516	8.95421	9.37797	9.44511	9.90382	9.11667	9.8122	9.62011	9.72783	9.52163	9.65958	9.66225	9.91337	9.9349	9.62138	9.81236	10.0229	9.72488	9.20328	9.66703	9.77747	-0.503492	0.0713594	-1.13351	0.000106586	-0.98338	4.49071e-05	-0.8586	1.70862e-06	-0.681858	0.000367989	-0.964327	2.68992e-06
ENSG00000038382	TRIO	trio Rho guanine nucleotide exchange factor [Source:HGNC Symbol;Acc:HGNC:12303]	13.8295	14.0635	14.1369	14.4945	14.1103	14.224	14.4488	14.5438	13.5261	13.466	13.6124	13.5908	13.5942	13.3374	13.6607	13.7131	13.4183	13.5664	13.6029	13.6976	13.3822	13.3496	13.5889	13.7442	13.5023	13.2945	13.6803	13.6243	0.154324	0.734855	-0.677104	0.00355463	-0.623376	0.0113452	-0.612778	0.00267713	-0.659038	0.00350089	-0.67214	0.00178757
ENSG00000038427	VCAN	versican [Source:HGNC Symbol;Acc:HGNC:2464]	16.6152	17.5123	16.8656	17.6465	16.5304	17.4902	16.7478	17.4836	14.8445	15.9711	14.8181	16.7224	14.383	15.5873	14.7316	16.6935	14.3098	15.183	14.8439	15.3619	13.5639	14.4503	14.7467	15.2351	12.7755	13.7314	14.1444	14.6552	-0.137662	0.849708	-1.47225	0.0523878	-1.64412	0.0493866	-2.33157	1.35007e-15	-2.69366	2.03934e-14	-3.37687	1.80194e-20
ENSG00000038532	CLEC16A	C-type lectin domain containing 16A [Source:HGNC Symbol;Acc:HGNC:29013]	9.81068	9.87334	9.86727	10.2527	9.65256	9.76984	10.324	10.4026	9.45506	9.49111	10.1078	10.0222	9.2289	9.89381	9.98816	10.007	10.4309	10.3003	10.3334	10.5732	10.3746	9.82461	9.97099	10.2683	10.0538	9.51956	10.1322	9.97164	0.0848359	0.899524	-0.224203	0.623487	-0.191733	0.672943	0.461194	0.0407691	0.162287	0.665694	-0.0587501	0.889874
ENSG00000038945	MSR1	macrophage scavenger receptor 1 [Source:HGNC Symbol;Acc:HGNC:7376]	6.21649	6.37048	6.06866	6.17636	5.73144	7.20115	6.33643	5.28693	6.32871	4.45585	4.73688	3.84743	5.22008	5.80215	5.50748	7.09268	8.56243	7.90258	8.01205	8.79114	9.85968	9.89239	9.53078	9.96158	8.36434	9.28265	8.87926	9.23411	0.110668	0.943278	-1.31103	0.192582	-0.107925	0.931636	2.44072	5.21425e-13	4.06102	1.55792e-77	3.11466	2.02128e-25
ENSG00000039068	CDH1	cadherin 1 [Source:HGNC Symbol;Acc:HGNC:1748]	0.620754	1.15448	0.813513	1.2333	0.620664	0.621323	0.849992	0.881636	0.62139	0.621378	0.621086	0.621115	0.621058	0.621174	0.620866	0.621114	0.621399	0.622193	0.621018	0.622006	0.621322	0.621558	0.620637	0.675793	0.621872	0.621492	0.68281	0.621361	-2.96903	0.323986	-6.92945	0.00672832	-7.00053	0.00420077	-6.72529	0.00745705	-6.18598	0.00794857	-6.0413	0.00920566
ENSG00000039123	MTREX	Mtr4 exosome RNA helicase [Source:HGNC Symbol;Acc:HGNC:18734]	13.3672	13.2779	13.2579	13.402	12.6985	12.6304	12.7247	12.6742	12.7621	12.7539	12.5301	12.8353	12.7844	12.7468	12.7526	12.8946	13.3037	13.0006	13.1747	13.1097	13.1768	13.2205	13.0195	13.1308	13.1448	13.0803	13.1164	13.014	-0.710498	5.63867e-06	-0.671461	0.000202669	-0.58193	0.000228583	-0.196994	0.286191	-0.203554	0.261716	-0.275299	0.0578748
ENSG00000039139	DNAH5	dynein axonemal heavy chain 5 [Source:HGNC Symbol;Acc:HGNC:2950]	7.3068	6.61791	6.73901	7.62101	6.56717	6.97328	6.94194	6.92717	6.82903	4.40235	6.38294	6.80806	3.97784	5.24293	5.88233	6.12695	4.78995	5.74905	5.94753	3.45303	6.59593	7.61734	7.20646	7.74429	7.19361	6.89532	7.48621	7.45896	-0.401	0.636638	-1.0156	0.279551	-2.15014	0.00414401	-2.49371	0.00343197	0.272569	0.731617	0.139369	0.848082
ENSG00000039319	ZFYVE16	zinc finger FYVE-type containing 16 [Source:HGNC Symbol;Acc:HGNC:20756]	12.0809	12.3668	12.2875	12.65	12.2658	12.3907	12.3	12.7085	12.58	12.5037	12.418	12.7916	12.2274	12.2914	12.3268	12.5722	12.3859	12.3499	12.362	12.3762	12.6752	12.711	12.5421	12.6811	13.0561	12.886	12.9168	12.7892	0.0264713	0.962527	0.17463	0.635816	-0.0362377	0.932439	-0.0103528	0.9767	0.290285	0.233397	0.539618	0.00741951
ENSG00000039523	RIPOR1	RHO family interacting cell polarization regulator 1 [Source:HGNC Symbol;Acc:HGNC:25836]	10.5159	10.2911	10.0598	10.1601	9.39518	9.56804	9.29912	9.76909	9.69347	9.91594	9.39358	9.03511	10.0077	9.69863	9.24372	9.25187	9.79373	9.29691	9.43121	9.74489	9.68899	9.69042	9.42705	9.56304	9.56178	9.08351	9.42186	8.99611	-0.837636	0.00187957	-0.823691	0.00448144	-0.76676	0.00402194	-0.747028	0.00121937	-0.725281	0.000330743	-1.07896	2.15155e-06
ENSG00000039537	C6	complement C6 [Source:HGNC Symbol;Acc:HGNC:1339]	1.97857	2.26408	1.92239	2.5593	1.9546	2.11747	2.8689	2.24981	2.13267	4.74845	3.44159	3.87388	5.43038	6.10887	5.38862	6.33805	7.16825	7.52706	6.78697	6.52315	8.7046	9.32062	8.9963	9.28164	8.39837	8.55418	8.92205	9.15486	NA	NA	NA	NA	6.53796	3.5726e-08	7.92325	6.21851e-15	10.249	9.38564e-30	9.88108	3.5201e-27
ENSG00000039560	RAI14	retinoic acid induced 14 [Source:HGNC Symbol;Acc:HGNC:14873]	14.2796	14.6148	14.4188	15.0497	13.0672	13.3222	12.9778	14.0469	12.7275	13.3548	12.7382	13.9577	12.4338	12.6554	12.5599	13.4376	11.4704	11.7379	11.7853	12.0018	11.5432	12.0178	11.7216	11.6616	11.4486	11.5013	11.8566	11.5737	-1.27581	0.000169691	-1.41207	0.000113048	-1.87755	3.27752e-10	-2.97147	4.33693e-45	-2.98183	5.91215e-42	-3.15053	1.12684e-48
ENSG00000039600	SOX30	SRY-box 30 [Source:HGNC Symbol;Acc:HGNC:30635]	1.41245	1.41241	1.49656	1.4127	1.4123	1.41337	1.74436	2.02933	1.41348	1.65449	1.74821	2.01457	1.41294	1.41313	1.93424	1.41303	1.41349	1.74452	1.50928	1.41448	1.41337	1.41375	1.45687	1.82899	1.41427	1.41365	1.41405	1.90201	NA	NA	NA	NA	NA	NA	NA	NA	NA	NA	NA	NA
ENSG00000039650	PNKP	polynucleotide kinase 3'-phosphatase [Source:HGNC Symbol;Acc:HGNC:9154]	8.77203	8.17401	9.0032	9.16402	8.49223	7.54187	9.07332	8.8448	7.82992	8.74276	8.79633	9.04378	8.55952	8.41196	8.79413	8.88052	7.95604	8.53019	8.31316	8.68123	8.44574	7.70787	8.75876	8.52371	7.58436	8.16989	8.69366	8.40901	-0.293669	0.726627	-0.214902	0.766268	-0.205422	0.706491	-0.499801	0.240172	-0.479059	0.318692	-0.652738	0.137898
ENSG00000039987	BEST2	bestrophin 2 [Source:HGNC Symbol;Acc:HGNC:17107]	-1.08063	-1.00571	-1.08067	-1.0806	-1.08065	-1.0791	-1.08065	-1.00681	-1.07871	-0.742495	-1.08052	-1.08034	-1.08057	-1.07998	-1.08061	-1.08034	-1.07866	-1.0745	-1.08058	-1.07542	-1.0791	-1.07777	-1.08065	-1.0795	-1.0761	-1.03516	-1.0338	-1.07888	NA	NA	NA	NA	NA	NA	NA	NA	NA	NA	NA	NA
ENSG00000040199	PHLPP2	PH domain and leucine rich repeat protein phosphatase 2 [Source:HGNC Symbol;Acc:HGNC:29149]	11.2667	11.3217	11.3113	11.5205	10.4596	10.7955	10.2125	11.1503	10.1028	10.2994	9.99158	10.1759	10.367	10.0759	10.1391	10.1805	10.4773	10.3725	10.4315	10.2914	10.3441	10.4872	10.6316	10.5711	10.0678	10.3289	10.3764	10.5959	-0.72858	0.0255155	-1.32391	2.19644e-12	-1.26008	2.68441e-13	-1.0283	3.16936e-12	-0.899278	3.94823e-08	-1.08609	2.13488e-09
ENSG00000040275	SPDL1	spindle apparatus coiled-coil protein 1 [Source:HGNC Symbol;Acc:HGNC:26010]	12.8758	12.9354	12.9906	12.9077	11.8843	12.2577	11.5996	12.4822	10.8877	11.3467	10.8235	11.5835	11.1385	11.2748	11.3806	11.4998	11.2353	11.4698	11.6634	11.21	10.7022	11.3605	10.6864	10.8751	11.2648	10.7969	10.9314	10.5353	-0.898495	0.000966549	-1.83537	1.85668e-14	-1.68718	3.10371e-26	-1.59327	4.25635e-26	-2.07561	1.47541e-26	-2.12547	5.93489e-31
ENSG00000040341	STAU2	staufen double-stranded RNA binding protein 2 [Source:HGNC Symbol;Acc:HGNC:11371]	10.4886	10.3635	10.4942	10.8982	9.63435	10.1749	10.2363	10.2048	10.1924	9.93421	10.2535	10.5541	10.1135	10.3149	10.3756	10.5191	10.8264	10.9843	10.8669	10.7842	11.2688	11.3086	11.2577	11.4607	11.715	11.4453	11.6452	11.5921	-0.555671	0.115679	-0.392901	0.251735	-0.285401	0.379589	0.286684	0.247207	0.773143	0.000171467	1.04098	8.60635e-08
ENSG00000040487	PQLC2	PQ loop repeat containing 2 [Source:HGNC Symbol;Acc:HGNC:26001]	8.31014	7.54066	8.26617	8.33859	7.67786	7.37649	7.63643	7.93743	7.73062	7.81455	8.07955	8.07167	8.01827	8.18243	8.11524	8.46785	8.80447	8.36009	8.43237	8.49526	8.85031	8.94305	7.99902	8.85876	9.03236	9.09124	8.96455	9.0064	-0.588757	0.272108	-0.299321	0.578135	0.031385	0.961654	0.418345	0.301076	0.628284	0.148681	0.953602	0.000783694
ENSG00000040531	CTNS	cystinosin, lysosomal cystine transporter [Source:HGNC Symbol;Acc:HGNC:2518]	6.41824	7.52461	7.57457	7.71845	7.27046	6.58418	7.56487	7.54542	7.20927	7.96281	7.55776	7.91284	7.67957	7.53011	8.14298	7.77094	7.7304	7.87349	8.01472	7.53972	7.85205	8.22568	8.22781	8.40516	8.48774	7.61433	8.34455	8.55054	-0.16694	0.882811	0.304353	0.702213	0.438301	0.487552	0.458237	0.430749	0.923257	0.0432303	1.02469	0.0309975
ENSG00000040608	RTN4R	reticulon 4 receptor [Source:HGNC Symbol;Acc:HGNC:18601]	1.19671	1.19664	1.47513	1.1971	1.19648	1.6733	1.19642	1.19652	1.26911	1.26889	1.19755	1.19762	1.19748	1.19778	1.19699	1.19762	1.19835	1.20035	1.19738	1.19988	2.09623	1.19875	1.19641	1.19798	2.09351	1.95172	1.70694	1.19825	NA	NA	NA	NA	NA	NA	NA	NA	NA	NA	4.39323	0.0536894
ENSG00000040633	PHF23	PHD finger protein 23 [Source:HGNC Symbol;Acc:HGNC:28428]	10.9755	10.9709	10.8257	11.1085	10.061	9.99475	10.1596	10.501	10.5009	10.6787	10.3035	10.3503	10.153	10.782	10.4136	10.7884	10.7966	10.9351	10.516	10.9384	11.2998	11.0739	11.0464	11.1974	11.3447	11.1768	11.4647	11.2684	-0.857181	0.000559463	-0.584682	0.00748297	-0.466426	0.0921933	-0.192291	0.451845	0.182742	0.442929	0.32933	0.0823242
ENSG00000040731	CDH10	cadherin 10 [Source:HGNC Symbol;Acc:HGNC:1749]	6.08147	5.6243	5.46431	6.0637	5.11668	5.58635	5.21116	6.11764	4.95141	5.09037	4.85988	5.81452	5.16702	5.92319	5.59344	6.07333	3.59648	5.79036	5.35994	5.71934	3.99258	5.32006	5.68596	5.39681	4.52027	4.4628	5.04893	5.16285	-0.443051	0.727849	-1.01897	0.239285	-0.18778	0.855742	-0.764933	0.613646	-0.984401	0.336343	-1.80542	0.00682466
ENSG00000040933	INPP4A	inositol polyphosphate-4-phosphatase type I A [Source:HGNC Symbol;Acc:HGNC:6074]	10.5848	10.8465	10.7952	11.1975	10.7241	10.7523	10.6753	11.0283	11.2752	11.1546	11.0146	11.3326	10.9649	11.255	11.3296	11.5417	11.1845	11.27	11.0633	11.5529	11.1679	11.2751	10.9047	11.1547	11.0505	10.9908	11.0138	11.0478	-0.119743	0.809078	0.285907	0.38822	0.397919	0.204407	0.405654	0.119544	0.257525	0.390739	0.124544	0.684491
ENSG00000041353	RAB27B	RAB27B, member RAS oncogene family [Source:HGNC Symbol;Acc:HGNC:9767]	9.98185	10.8777	10.8959	9.40702	9.2917	10.2982	10.0288	9.43834	8.10556	9.76063	9.30913	9.64805	8.29708	9.04296	8.87474	8.73786	5.41012	7.92727	6.58776	6.71401	4.85508	4.15515	6.24477	6.03591	4.24897	3.81824	5.66088	6.1377	-0.674318	0.240768	-1.19419	0.0218397	-1.81211	7.31121e-07	-3.80012	8.65749e-08	-5.34388	1.3151e-27	-5.71721	4.74488e-14
ENSG00000041357	PSMA4	proteasome subunit alpha 4 [Source:HGNC Symbol;Acc:HGNC:9533]	14.8485	14.6521	14.3262	14.3717	14.46	14.5872	14.0462	13.9708	14.1125	14.1068	13.4364	13.9213	14.0502	14.0169	13.5436	13.8893	14.4565	13.6218	14.1005	13.9621	14.8845	14.5195	13.9919	14.1482	14.927	14.7564	14.3415	14.1493	-0.330458	0.300665	-0.712192	0.00563704	-0.730446	0.000322889	-0.526946	0.0430198	-0.146361	0.722466	-0.0140977	0.976069
ENSG00000041515	MYO16	myosin XVI [Source:HGNC Symbol;Acc:HGNC:29822]	2.57235	2.57185	2.97353	3.25225	2.57051	2.58382	2.57011	2.57083	2.58516	2.58493	2.57908	3.10361	2.57852	2.58085	2.57464	3.33362	3.56311	3.42065	3.61765	3.45508	4.56768	4.65037	3.76574	4.4054	5.06431	4.63586	4.67491	5.00903	NA	NA	NA	NA	NA	NA	NA	NA	3.91964	0.00141218	4.67135	2.05109e-06
ENSG00000041802	LSG1	large 60S subunit nuclear export GTPase 1 [Source:HGNC Symbol;Acc:HGNC:25652]	12.2995	12.0819	12.1424	12.4144	11.6617	11.7903	11.6736	12.4282	11.2368	11.699	11.2901	11.7423	11.5048	11.3119	11.6727	11.7623	11.9176	11.7827	11.7709	11.7736	11.6859	11.6202	11.324	11.5555	11.7705	11.5966	11.6303	11.6265	-0.361265	0.357411	-0.803013	0.00124465	-0.724229	0.00076246	-0.460859	0.00497782	-0.723894	6.79322e-05	-0.636812	7.63542e-05
ENSG00000041880	PARP3	poly(ADP-ribose) polymerase family member 3 [Source:HGNC Symbol;Acc:HGNC:273]	10.5386	10.7156	10.284	10.9485	9.84866	10.4785	10.5323	10.5687	10.4524	10.2583	9.99158	10.1726	9.81551	9.73726	10.2904	10.1737	9.88598	9.86303	9.79801	9.69988	11.2948	10.4349	10.4124	10.6099	12.3065	11.8668	11.9233	11.204	-0.306202	0.523695	-0.492933	0.101227	-0.684079	0.0210346	-0.890252	4.08788e-05	0.0855673	0.872201	1.26189	7.95701e-06
ENSG00000041982	TNC	tenascin C [Source:HGNC Symbol;Acc:HGNC:5318]	13.479	14.1463	13.6809	13.8233	13.3897	14.3446	13.7337	13.6443	12.2256	13.1202	11.5464	11.9796	9.16014	9.76236	8.24438	8.75154	5.63279	7.55818	5.94305	5.80533	6.25194	7.32841	5.78377	5.86474	6.02752	7.57384	7.37248	6.57036	-0.0171699	0.980479	-1.55421	1.45849e-05	-4.92027	3.43396e-65	-7.65018	2.10888e-48	-7.65569	4.98722e-120	-7.07557	1.21308e-114
ENSG00000041988	THAP3	THAP domain containing 3 [Source:HGNC Symbol;Acc:HGNC:20855]	8.82236	8.82006	8.82005	9.01827	8.79747	9.41056	9.03613	8.61093	9.17153	9.65596	9.05909	9.14613	9.13366	9.25132	9.37491	9.49945	9.83111	9.92652	9.44968	9.7011	10.186	10.2018	9.66532	9.88031	10.1923	9.93415	9.98748	9.9947	0.0896555	0.891588	0.387524	0.270648	0.452267	0.0993658	0.914514	9.75643e-06	1.20498	5.04607e-08	1.21488	5.22341e-12
ENSG00000042062	RIPOR3	RIPOR family member 3 [Source:HGNC Symbol;Acc:HGNC:16168]	2.78369	4.44076	2.71041	3.02019	5.00089	3.31942	5.30991	3.7231	6.48253	8.40185	7.91372	9.07018	8.61737	9.47134	9.11734	10.6107	9.75588	10.1529	10.1124	10.5516	9.37981	9.66103	9.87224	10.0502	9.1207	9.22002	9.05502	9.22123	1.63839	0.481386	5.85957	1.01332e-13	7.40186	2.683e-15	7.93216	1.47207e-59	7.50065	6.82137e-50	6.82612	3.77586e-39
ENSG00000042088	TDP1	tyrosyl-DNA phosphodiesterase 1 [Source:HGNC Symbol;Acc:HGNC:18884]	10.2023	9.70956	9.97415	10.0177	8.76492	9.30582	9.24828	9.2561	8.68537	9.19166	9.12604	9.40306	9.15201	9.07339	9.07856	9.48591	9.60108	9.50703	9.66153	10.0297	9.34201	9.38844	9.50383	9.30693	9.04176	9.20742	9.72563	9.52205	-0.925675	0.0018137	-0.970354	0.000738174	-0.866695	0.000394153	-0.306946	0.293154	-0.654523	0.00117543	-0.65997	0.0116339
ENSG00000042286	AIFM2	apoptosis inducing factor, mitochondria associated 2 [Source:HGNC Symbol;Acc:HGNC:21411]	10.1368	9.91856	9.80167	10.1956	9.91752	10.0782	9.69347	10.0718	10.2028	10.6514	10.1234	10.7106	11.1291	10.7142	10.7855	10.9144	13.3574	12.0654	12.6413	12.5489	13.5388	13.2128	12.7425	13.0636	13.5371	13.3144	12.9711	12.9875	-0.120281	0.8011	0.395976	0.260951	0.868523	4.43205e-05	2.79392	1.64591e-25	3.25091	3.56761e-53	3.28514	1.49428e-64
ENSG00000042304	C2orf83	chromosome 2 open reading frame 83 [Source:HGNC Symbol;Acc:HGNC:25344]	0.237777	0.23776	0.237637	0.237881	0.237716	0.238162	0.534564	0.323578	0.238208	0.2382	0.238002	0.684683	0.237983	0.238061	0.237853	0.238021	0.238214	0.238751	0.237956	0.781886	0.238162	0.238321	0.237698	0.238116	0.238534	0.238276	0.238446	0.238188	NA	NA	NA	NA	NA	NA	NA	NA	NA	NA	NA	NA
ENSG00000042317	SPATA7	spermatogenesis associated 7 [Source:HGNC Symbol;Acc:HGNC:20423]	8.43279	8.49944	8.83603	9.23337	8.85772	8.41039	9.09677	8.96035	9.11597	9.94322	9.85152	9.86648	9.38194	8.69292	9.6886	9.75019	7.54609	9.38298	9.61705	8.68085	8.75962	8.97126	8.96707	9.28396	9.15002	9.09833	9.19506	9.24177	0.0228984	0.978743	0.973567	0.00920641	0.672781	0.123093	0.224281	0.778997	0.225583	0.630949	0.381267	0.27361
ENSG00000042429	MED17	mediator complex subunit 17 [Source:HGNC Symbol;Acc:HGNC:2375]	9.5961	9.24807	9.38067	9.07912	9.66327	9.26272	9.40684	9.33845	9.82571	9.84195	8.96847	9.42362	9.51691	9.68365	9.67256	9.23999	9.29864	9.24707	9.4103	8.7274	8.75158	8.85591	9.03951	9.21156	8.81892	8.54871	8.58854	9.1274	0.0488678	0.928072	0.192089	0.701044	0.185291	0.578208	-0.169168	0.673346	-0.397917	0.156365	-0.62164	0.0181812
ENSG00000042445	RETSAT	retinol saturase [Source:HGNC Symbol;Acc:HGNC:25991]	10.9129	10.8153	10.8406	11.1379	11.12	11.3628	11.2367	11.0469	11.3853	11.8719	11.4019	12.0486	11.8723	11.8751	11.9457	12.2651	14.4205	13.5767	13.9467	14.2392	15.3814	14.8968	14.6792	15.046	15.9806	15.6155	15.6236	15.3609	0.227298	0.485247	0.75628	0.00785137	1.06903	1.94879e-07	3.23103	1.59982e-55	4.20721	7.59639e-106	4.84304	1.55459e-161
ENSG00000042493	CAPG	capping actin protein, gelsolin like [Source:HGNC Symbol;Acc:HGNC:1474]	11.1934	10.8891	10.7851	10.9153	11.0368	10.8395	10.9365	10.6986	10.325	9.66907	9.76765	9.72449	10.4649	10.3476	10.1823	9.45123	10.8471	10.3751	10.4535	10.5812	10.2505	9.87001	10.1291	10.0728	9.89869	9.54173	9.93332	9.99845	-0.121185	0.740527	-1.16974	4.06127e-07	-0.877337	0.000920556	-0.412187	0.0712606	-0.922087	4.20597e-07	-1.18842	2.89778e-10
ENSG00000042753	AP2S1	adaptor related protein complex 2 subunit sigma 1 [Source:HGNC Symbol;Acc:HGNC:565]	11.6624	11.9102	11.6435	12.3034	11.6987	11.7178	11.5041	11.6285	10.4984	11.1872	10.4925	11.1039	10.1835	10.7352	10.4246	10.7866	10.5105	10.6157	10.4487	10.6801	10.7461	10.892	10.6822	10.6418	11.066	10.9684	10.8347	10.7945	-0.328924	0.339302	-1.14108	0.000236839	-1.45121	1.84266e-08	-1.41833	6.06346e-12	-1.22864	2.29197e-08	-1.06531	1.43318e-06
ENSG00000042781	USH2A	usherin [Source:HGNC Symbol;Acc:HGNC:12601]	2.95138	2.94942	2.97406	2.76711	2.64532	3.69897	2.7032	2.64543	3.70996	2.65001	2.93144	2.71413	3.17469	2.71549	2.64665	2.64828	2.95315	2.94698	2.71189	2.87446	3.37098	3.46154	3.74308	3.76842	3.64193	3.3284	3.76542	3.82449	NA	NA	NA	NA	NA	NA	NA	NA	2.49469	0.0108957	2.6148	0.0053725
ENSG00000042832	TG	thyroglobulin [Source:HGNC Symbol;Acc:HGNC:11764]	3.13774	3.13639	3.12615	4.18538	6.63344	6.04186	5.8832	6.24447	3.83709	6.31927	5.60962	5.53713	5.06176	5.32053	4.92544	4.55824	3.17248	4.29905	3.61646	4.32741	5.18783	5.26232	5.12658	4.51369	5.90431	4.29412	4.9144	4.71212	5.41492	1.14955e-05	4.51397	0.00604385	3.47608	0.0490024	NA	NA	3.63421	0.032406	3.74018	0.0324872
ENSG00000042980	ADAM28	ADAM metallopeptidase domain 28 [Source:HGNC Symbol;Acc:HGNC:206]	0.919741	0.919706	1.01428	0.919967	0.919609	0.920578	0.91958	0.919632	0.920678	0.92066	1.03025	0.920272	0.920189	0.920359	0.919907	0.920272	0.920691	0.921864	0.920129	0.921588	1.1386	1.62875	0.969836	1.5359	1.87231	0.920828	1.15958	1.23115	NA	NA	NA	NA	NA	NA	NA	NA	NA	NA	NA	NA
ENSG00000043039	BARX2	BARX homeobox 2 [Source:HGNC Symbol;Acc:HGNC:956]	-1.8651	-1.86517	-1.86571	-1.86467	-1.86536	-1.86359	-1.86542	-1.86531	-1.86342	-1.86345	-1.86419	-1.86412	-1.86426	-1.86396	-1.86478	-1.86412	-1.8634	-1.86163	-1.86437	-1.86202	-1.86359	-1.86302	-1.86544	-1.86376	-1.86231	-1.86318	-1.8626	-1.75365	NA	NA	NA	NA	NA	NA	NA	NA	NA	NA	NA	NA
ENSG00000043093	DCUN1D1	defective in cullin neddylation 1 domain containing 1 [Source:HGNC Symbol;Acc:HGNC:18184]	12.2393	12.4849	12.0325	12.3215	12.4495	12.3407	11.9892	12.2073	12.3618	12.4323	11.9442	12.3322	12.0735	12.1984	12.0192	12.1909	12.6587	12.302	12.3415	12.6346	12.8108	12.7415	12.2284	12.5338	13.0067	12.8943	12.7274	12.6626	-0.0716101	0.864736	-0.0480558	0.9131	-0.196063	0.443872	0.206407	0.424928	0.319865	0.229128	0.539181	0.00381597
ENSG00000043143	JADE2	jade family PHD finger 2 [Source:HGNC Symbol;Acc:HGNC:22984]	10.3016	9.98134	10.4501	10.4578	9.85326	9.97773	10.2467	10.5578	9.85373	9.8072	10.1292	10.2257	9.34788	9.06318	9.95773	9.91161	9.00189	9.61995	9.86829	10.0182	10.4159	9.53416	10.3302	10.5108	10.7519	10.658	10.8534	10.6223	-0.166834	0.759613	-0.361817	0.257598	-0.755437	0.0235149	-0.685519	0.026129	-0.077183	0.879491	0.408102	0.0582045
ENSG00000043462	LCP2	lymphocyte cytosolic protein 2 [Source:HGNC Symbol;Acc:HGNC:6529]	-2.06891	-2.06896	-2.06936	-2.06859	-2.0691	-2.06779	-2.06914	-2.06907	-2.06767	-2.06769	-2.06824	-2.06818	-2.06829	-2.06807	-2.06867	-2.06818	-2.06765	-2.06634	-2.06837	-2.06663	-2.06779	-2.06737	-2.06916	-2.06791	-2.06684	-2.06749	-2.01293	-2.06772	NA	NA	NA	NA	NA	NA	NA	NA	NA	NA	NA	NA
ENSG00000043514	TRIT1	tRNA isopentenyltransferase 1 [Source:HGNC Symbol;Acc:HGNC:20286]	10.7556	10.6777	10.5928	10.7161	10.2557	9.9937	10.119	10.0307	10.0059	10.3449	10.1344	10.3898	10.1874	10.5491	10.0966	10.0957	10.3161	9.92982	10.2744	10.1938	10.4926	10.4879	10.2308	10.3885	10.2881	10.4357	10.3883	10.2966	-0.662624	0.000485301	-0.530135	0.0243187	-0.503962	0.0139972	-0.542137	0.00295729	-0.306709	0.116766	-0.380784	0.0164602
ENSG00000043591	ADRB1	adrenoceptor beta 1 [Source:HGNC Symbol;Acc:HGNC:285]	2.27279	2.27159	2.2625	2.2803	2.26835	2.3	2.26736	2.26912	2.30314	2.30258	2.46933	2.29023	2.28754	3.56471	2.2783	4.56832	4.52268	3.48412	2.61347	4.55776	5.63433	5.18779	3.98325	3.25472	8.17494	5.55855	4.9059	4.72258	NA	NA	NA	NA	NA	NA	7.20333	0.000251376	8.37942	1.04302e-07	9.67907	6.63521e-13
ENSG00000044012	GUCA2B	guanylate cyclase activator 2B [Source:HGNC Symbol;Acc:HGNC:4683]	-1.33324	-1.33338	-1.33388	-1.33236	-1.33377	-1.33018	-1.33386	-1.33367	-1.32984	-1.3299	-1.3314	-1.33124	-1.33154	-1.33093	-1.3326	-1.33124	-1.3298	-1.32621	-1.33176	-1.327	-1.33018	-1.32903	-1.33386	-1.33052	-1.32758	-0.911477	-1.32817	-1.32999	NA	NA	NA	NA	NA	NA	NA	NA	NA	NA	NA	NA
ENSG00000044090	CUL7	cullin 7 [Source:HGNC Symbol;Acc:HGNC:21024]	10.9516	10.8801	11.0307	11.2208	10.6438	11.157	11.0643	10.8538	10.9868	11.3202	11.2202	11.4881	10.5595	10.7853	11.0648	11.196	10.5188	10.6986	10.7603	10.6792	10.8774	10.7586	11.1543	11.4926	11.332	10.8542	11.3491	11.3225	-0.127701	0.779733	0.202337	0.565733	-0.137562	0.728818	-0.392556	0.0361191	0.0668624	0.876153	0.180201	0.517123
ENSG00000044115	CTNNA1	catenin alpha 1 [Source:HGNC Symbol;Acc:HGNC:2509]	14.3223	14.3178	14.3356	14.8023	14.0233	14.4349	14.2232	14.4965	13.2239	13.4033	13.1002	13.6781	13.21	13.2057	13.3541	13.4583	13.5695	13.6635	13.5913	13.6799	14.0156	14.0048	13.8503	14.1189	14.0284	13.957	14.0839	13.9911	-0.200016	0.626919	-1.17449	1.94193e-06	-1.22232	2.91143e-09	-0.877785	5.16146e-07	-0.486638	0.0248168	-0.492656	0.0133513
ENSG00000044446	PHKA2	phosphorylase kinase regulatory subunit alpha 2 [Source:HGNC Symbol;Acc:HGNC:8926]	9.3009	8.8307	9.53182	9.91014	8.75698	9.34897	9.50917	9.42241	8.73991	8.94438	9.68257	9.73862	9.75128	8.97352	9.69816	9.71242	9.99111	9.85398	10.116	9.64924	10.4121	10.0981	10.4526	10.5093	10.2654	10.2594	10.5147	10.531	-0.209476	0.764333	-0.160669	0.824715	0.0897413	0.888009	0.47855	0.183809	0.974994	0.00104347	0.977571	0.000730181
ENSG00000044459	CNTLN	centlein [Source:HGNC Symbol;Acc:HGNC:23432]	12.0341	11.8538	12.0397	11.9437	11.954	11.8637	11.9942	11.5731	12.6265	12.5897	12.6191	12.342	12.2385	12.4234	12.4706	12.0732	11.2472	11.6582	11.8639	11.8147	11.5897	11.3439	11.6513	11.5451	11.0827	11.464	11.5085	11.3298	-0.165111	0.58212	0.547032	0.00062785	0.318012	0.101328	-0.329642	0.151776	-0.457237	0.00251014	-0.664897	4.60381e-05
ENSG00000044524	EPHA3	EPH receptor A3 [Source:HGNC Symbol;Acc:HGNC:3387]	3.83344	4.8671	4.74799	4.15487	3.63127	3.89861	4.44391	4.18754	2.93374	2.93357	3.09117	3.34495	2.9291	2.93072	2.9264	3.53946	2.93386	3.66611	3.75413	2.94225	3.17659	4.94806	3.91837	3.91825	4.15997	2.93515	3.99467	4.04885	-0.830012	0.572526	-4.57537	0.000367326	-4.23133	0.00582408	-2.7472	0.0626067	-0.56146	0.727023	-1.28328	0.345978
ENSG00000044574	HSPA5	heat shock protein family A (Hsp70) member 5 [Source:HGNC Symbol;Acc:HGNC:5238]	15.8518	16.1846	16.1028	16.7797	15.5998	15.9168	15.5914	16.2468	14.4243	14.816	14.1135	14.7486	14.3111	14.2798	14.0936	14.5992	15.4049	14.389	15.0823	14.9811	15.2397	15.172	15.1079	15.2598	14.9546	14.8587	14.9447	14.752	-0.462862	0.2547	-1.82337	1.63429e-10	-2.03939	4.56148e-16	-1.3183	2.85488e-06	-1.12494	2.40564e-06	-1.47147	1.78886e-10
ENSG00000046604	DSG2	desmoglein 2 [Source:HGNC Symbol;Acc:HGNC:3049]	7.24971	8.04936	7.89831	7.45876	7.83254	7.96995	7.74299	6.71782	6.33199	7.3825	6.8971	6.31794	6.88818	6.88383	7.03924	6.22041	5.95101	6.60398	5.7983	5.62655	4.8376	5.70528	5.52554	4.81993	3.12105	5.46528	5.17326	4.94435	-0.118801	0.905692	-1.16187	0.0239392	-1.17842	0.00424888	-2.12958	7.65561e-07	-3.18445	5.10124e-13	-3.73037	8.27354e-08
ENSG00000046647	GEMIN8	gem nuclear organelle associated protein 8 [Source:HGNC Symbol;Acc:HGNC:26044]	7.08118	7.03719	7.24038	7.74104	7.25856	5.97045	7.43849	7.27188	8.01721	8.07089	8.09539	8.03581	8.44915	8.28239	8.29242	8.35572	8.12832	8.23093	8.10871	8.58845	7.95472	8.48749	8.16498	8.3067	8.50815	8.1033	8.18213	7.97257	-0.29777	0.776418	0.814827	0.038148	1.16674	0.000515626	1.11419	0.00133726	1.07753	0.00225885	1.01423	0.00426435
ENSG00000046651	OFD1	OFD1, centriole and centriolar satellite protein [Source:HGNC Symbol;Acc:HGNC:2567]	10.1626	10.4276	10.5378	10.6724	9.9685	9.97057	9.8787	10.2001	10.7753	10.5565	10.489	10.5455	10.2335	9.94253	10.4528	10.3299	10.1037	10.1546	10.2262	9.99216	10.0521	10.0977	10.5447	10.4276	10.5842	10.3146	10.4516	10.0833	-0.522297	0.0737305	0.0846985	0.835755	-0.255831	0.446404	-0.376346	0.0974886	-0.187095	0.58015	-0.127825	0.702032
ENSG00000046653	GPM6B	glycoprotein M6B [Source:HGNC Symbol;Acc:HGNC:4461]	1.84703	1.84697	1.84651	1.84742	1.84681	1.84847	2.19792	2.06285	1.84864	1.84861	1.95249	2.33707	1.8478	1.84809	2.42143	2.36716	2.51232	2.54211	1.8477	1.91726	1.84846	2.74785	2.3415	2.05308	1.84986	1.96426	2.25385	2.01091	NA	NA	NA	NA	NA	NA	NA	NA	NA	NA	NA	NA
ENSG00000046889	PREX2	phosphatidylinositol-3,4,5-trisphosphate dependent Rac exchange factor 2 [Source:HGNC Symbol;Acc:HGNC:22950]	1.05566	1.05561	1.05519	1.05602	1.05546	1.05697	1.05541	1.05549	1.05712	1.05709	1.05642	1.05649	1.05636	1.05663	1.05592	1.05649	1.25404	1.05896	1.05627	1.05853	1.05697	1.13223	1.42683	1.24756	1.96221	2.13818	2.01647	1.44843	NA	NA	NA	NA	NA	NA	NA	NA	NA	NA	7.42735	8.6574e-06
ENSG00000047056	WDR37	WD repeat domain 37 [Source:HGNC Symbol;Acc:HGNC:31406]	9.6088	10.1703	9.68307	9.83301	9.3845	9.54193	9.70063	9.75267	9.65288	9.7365	9.36693	9.60345	9.22347	9.2082	9.40846	9.32026	9.02839	8.86441	9.40161	9.54722	9.52159	9.28593	9.27848	9.48212	9.63853	9.52489	9.40768	9.60937	-0.294903	0.480358	-0.312702	0.358566	-0.622658	0.0136772	-0.664013	0.0233164	-0.487833	0.0569742	-0.345785	0.180316
ENSG00000047188	YTHDC2	YTH domain containing 2 [Source:HGNC Symbol;Acc:HGNC:24721]	11.8245	11.7533	11.7006	11.7032	11.2365	11.5801	11.5389	11.4017	11.7021	11.3396	11.391	11.7152	11.4281	11.1331	11.3955	11.3754	11.3163	11.1797	11.5069	11.1719	11.7635	11.5238	11.4601	11.3506	11.9093	11.9447	11.6088	11.5278	-0.351508	0.156821	-0.255269	0.32135	-0.455683	0.0097492	-0.477896	0.00304795	-0.230269	0.262186	-0.0143046	0.966021
ENSG00000047230	CTPS2	CTP synthase 2 [Source:HGNC Symbol;Acc:HGNC:2520]	9.43745	9.53999	9.76793	9.75248	8.99794	9.33825	9.40403	9.30321	9.71173	9.41968	9.7986	9.9059	9.64499	9.45359	10.0336	9.78199	9.72482	9.97785	10.0159	10.0926	10.0454	9.93744	9.99471	9.95482	10.0113	10.0116	9.97161	10.1704	-0.427157	0.221671	0.0441518	0.927548	0.0900228	0.835579	0.334608	0.16302	0.366441	0.081783	0.409392	0.0418776
ENSG00000047249	ATP6V1H	ATPase H+ transporting V1 subunit H [Source:HGNC Symbol;Acc:HGNC:18303]	11.226	11.1996	11.0911	11.4721	10.6472	11.4026	10.8696	10.8133	10.2329	10.6761	10.3477	10.6595	10.1956	10.2954	10.3191	10.828	10.8481	10.7177	10.8877	10.9279	11.1836	10.9322	10.9486	11.1691	11.7535	11.2874	11.4724	11.1978	-0.345794	0.368458	-0.844953	0.000537367	-0.889361	0.000432342	-0.442008	0.0184474	-0.211035	0.413059	0.166995	0.577367
ENSG00000047315	POLR2B	RNA polymerase II subunit B [Source:HGNC Symbol;Acc:HGNC:9188]	13.9974	13.8183	13.897	13.955	13.6362	13.7453	13.6846	13.7505	13.6779	13.7367	13.5259	13.8488	13.6897	13.5765	13.6661	13.9721	14.1916	14.1563	13.9776	13.8788	14.4821	14.26	14.0656	14.2712	14.6399	14.5311	14.6293	14.3937	-0.261814	0.233658	-0.27036	0.243727	-0.21893	0.372472	0.126902	0.546843	0.3621	0.0421278	0.624119	4.79029e-06
ENSG00000047346	FAM214A	family with sequence similarity 214 member A [Source:HGNC Symbol;Acc:HGNC:25609]	10.3486	10.5946	10.4028	10.6102	10.8927	10.8956	10.9807	10.1372	11.0471	11.1451	10.8538	10.8499	11.1154	11.0132	10.8247	11.1275	11.8935	11.4255	11.606	11.2851	13.0278	12.8839	12.6743	12.7824	13.4079	13.2312	13.2907	13.1276	0.2298	0.599422	0.451161	0.0459847	0.516355	0.0123133	1.10285	1.94511e-08	2.43213	2.87196e-53	2.84631	7.16196e-84
ENSG00000047365	ARAP2	ArfGAP with RhoGAP domain, ankyrin repeat and PH domain 2 [Source:HGNC Symbol;Acc:HGNC:16924]	-1.49756	-1.66113	-1.66173	-1.66057	-1.66134	-1.65936	-1.66141	-1.66129	-1.65918	-1.65921	-1.66004	-1.65995	-1.66012	-1.65978	-1.6607	-1.65995	-1.65915	-1.65718	-1.66024	-1.65761	-1.65936	-1.65873	-1.66143	-1.65955	-1.65794	-1.65891	-1.65826	-1.65926	NA	NA	NA	NA	NA	NA	NA	NA	NA	NA	NA	NA
ENSG00000047410	TPR	translocated promoter region, nuclear basket protein [Source:HGNC Symbol;Acc:HGNC:12017]	15.2673	15.3184	15.2484	15.3275	15.1444	15.3888	15.132	15.2208	14.9509	15.1686	14.7288	15.2122	14.9549	14.9914	14.9255	15.0241	15.0116	14.8119	14.8898	14.8273	14.9322	14.9255	14.62	14.7284	14.828	15.0043	14.8035	14.6519	-0.109708	0.720099	-0.315696	0.220811	-0.359061	0.0184071	-0.430582	0.000745602	-0.505383	0.0011057	-0.50607	0.000420444
ENSG00000047457	CP	ceruloplasmin [Source:HGNC Symbol;Acc:HGNC:2295]	1.72834	1.97688	1.5159	1.47002	1.46954	2.12859	1.51748	1.60669	1.47096	1.47093	1.52466	1.7913	1.47031	1.52609	1.46994	1.71203	1.47097	1.72146	1.78412	1.47216	1.47082	1.58884	1.56243	1.47069	1.53737	2.56219	1.64877	1.63385	NA	NA	NA	NA	NA	NA	NA	NA	NA	NA	NA	NA
ENSG00000047578	KIAA0556	KIAA0556 [Source:HGNC Symbol;Acc:HGNC:29068]	10.0137	10.0819	10.0801	10.484	8.9715	9.99748	10.1742	10.426	10.0287	10.4255	10.1437	10.4639	9.92274	9.76659	10.0185	10.1171	8.88105	9.58388	9.74826	9.66879	9.29466	8.93374	9.62827	9.86536	9.23554	9.58399	9.78424	9.62005	-0.228058	0.748128	0.0565407	0.913292	-0.265885	0.419882	-0.729985	0.0123794	-0.76269	0.0117677	-0.681302	0.00531276
ENSG00000047579	DTNBP1	dystrobrevin binding protein 1 [Source:HGNC Symbol;Acc:HGNC:17328]	8.31956	7.40572	7.867	8.23011	7.26729	4.45048	6.99394	7.1885	6.73553	7.18724	7.49044	7.51792	7.38848	7.61715	7.56518	7.44533	7.35587	6.84621	6.85513	7.14194	5.46019	6.97462	7.25732	6.95195	7.6717	7.76187	7.60248	6.70227	-1.46996	0.0868985	-0.941363	0.0503854	-0.641919	0.126624	-1.16052	0.00327076	-1.46357	0.00773789	-0.644246	0.201423
ENSG00000047597	XK	X-linked Kx blood group [Source:HGNC Symbol;Acc:HGNC:12811]	-1.2099	-1.2099	-1.20995	-1.20984	-1.20992	-1.20969	-1.20992	-1.16711	-1.20967	-1.20967	-1.20978	-1.20977	-1.20979	-1.20974	-1.20986	-1.20977	-0.650714	-1.20453	-1.2098	-1.20566	-1.20969	-1.20854	-1.20992	-1.20972	-1.20649	-1.20899	-1.20732	-1.20968	NA	NA	NA	NA	NA	NA	NA	NA	NA	NA	NA	NA
ENSG00000047617	ANO2	anoctamin 2 [Source:HGNC Symbol;Acc:HGNC:1183]	0.57287	0.572843	0.57264	0.626178	0.57277	0.573502	0.572748	0.572787	0.573577	0.573564	0.573239	0.769037	1.23989	1.14647	1.20218	0.573271	0.573586	0.574468	0.573163	0.57426	0.573502	0.573763	0.572741	0.573427	0.574112	0.57369	0.573968	0.573544	NA	NA	NA	NA	6.38988	0.00330226	NA	NA	NA	NA	NA	NA
ENSG00000047621	C12orf4	chromosome 12 open reading frame 4 [Source:HGNC Symbol;Acc:HGNC:1184]	11.4675	11.8338	11.4823	11.7014	10.4241	10.6692	10.41	10.902	10.3817	10.5196	10.1885	10.8532	10.6811	10.7767	10.6228	10.8798	11.5993	11.3104	11.3427	11.2318	11.9736	11.7397	11.6686	12.0012	12.3167	11.947	12.139	12.1331	-1.09429	4.58053e-06	-1.21284	7.65637e-07	-0.956648	3.89603e-07	-0.278151	0.223893	0.223279	0.387301	0.500415	0.00783043
ENSG00000047634	SCML1	Scm polycomb group protein like 1 [Source:HGNC Symbol;Acc:HGNC:10580]	9.85102	9.86634	9.5264	9.98789	9.32034	9.10057	9.03504	9.39953	9.18223	9.17535	9.56945	9.43216	9.69917	9.51832	9.68211	9.94276	10.8673	10.0828	10.1095	10.0128	11.8367	11.5959	11.0449	11.1289	12.2775	11.9881	11.9292	11.7891	-0.673511	0.0182831	-0.545754	0.0528695	-0.136593	0.725555	0.506473	0.121283	1.69121	4.52552e-12	2.26491	4.13003e-33
ENSG00000047644	WWC3	WWC family member 3 [Source:HGNC Symbol;Acc:HGNC:29237]	10.994	10.7925	11.2174	11.7814	10.4619	10.1445	10.3921	11.0674	10.6715	10.1166	10.4859	10.7326	10.572	10.4316	10.6225	10.7689	10.2735	10.319	10.4862	10.7863	10.3201	10.209	10.0928	10.4663	10.2295	9.70388	9.97661	10.1734	-0.766904	0.0606498	-0.823631	0.0150313	-0.719024	0.0228547	-0.824701	0.00487868	-1.03385	0.000230087	-1.31295	2.3742e-06
ENSG00000047648	ARHGAP6	Rho GTPase activating protein 6 [Source:HGNC Symbol;Acc:HGNC:676]	5.4233	5.8898	5.22785	5.53255	3.75294	6.44562	5.12717	6.35282	7.76579	6.92695	8.01495	7.88846	8.3642	7.70999	8.71163	7.71513	7.61957	8.1035	8.14577	8.29609	7.03488	7.28003	7.77725	8.27526	5.57162	7.02189	7.21747	7.48428	0.335779	0.868993	2.64392	3.60081e-09	3.23861	1.66905e-15	3.09897	1.12319e-18	2.65495	8.56785e-09	1.80844	0.00363408
ENSG00000047662	FAM184B	family with sequence similarity 184 member B [Source:HGNC Symbol;Acc:HGNC:29235]	3.30282	3.7138	3.83475	4.31151	3.25295	3.9783	3.97746	4.12913	3.2877	3.17256	4.18596	4.11723	3.56673	3.61424	4.19728	3.87376	3.60146	3.83023	3.6628	3.25384	3.22972	3.79075	3.3781	3.91933	3.18361	3.48835	3.71064	3.66928	0.0404461	0.989249	-0.229834	0.931938	-0.092439	0.963719	-0.857095	0.624276	-0.794931	0.668858	-1.17693	0.460558
ENSG00000047849	MAP4	microtubule associated protein 4 [Source:HGNC Symbol;Acc:HGNC:6862]	13.8763	13.8196	14.1685	14.5083	13.7438	13.95	14.1605	14.2709	13.2889	13.2949	13.3775	13.5852	13.2393	13.1064	13.4778	13.5542	13.5792	13.8557	13.8207	13.8923	13.7353	13.7416	14.0359	14.1459	13.8401	13.8162	14.1562	14.0919	-0.118498	0.822823	-0.805152	0.00168617	-0.824645	0.00137133	-0.356831	0.164563	-0.214095	0.525572	-0.175293	0.583144
ENSG00000047932	GOPC	golgi associated PDZ and coiled-coil motif containing [Source:HGNC Symbol;Acc:HGNC:17643]	13.4295	13.891	13.4783	13.9133	13.5046	13.6643	13.3156	13.7143	13.29	13.8705	12.8523	13.9397	12.9189	13.2152	12.9552	13.773	12.8171	12.8908	12.7821	13.0214	12.4371	12.592	12.1677	12.3926	12.3866	12.4058	12.3755	12.3014	-0.186709	0.635843	-0.185816	0.733645	-0.478814	0.157961	-0.859213	4.12538e-06	-1.34335	2.06744e-11	-1.404	3.9716e-15
ENSG00000047936	ROS1	ROS proto-oncogene 1, receptor tyrosine kinase [Source:HGNC Symbol;Acc:HGNC:10261]	2.93244	5.05387	4.94329	5.11985	2.9306	4.62994	3.93487	4.15855	4.84076	3.851	4.13659	4.91577	2.93864	2.94099	3.32942	3.28616	2.94551	2.96122	2.93783	4.0641	2.94398	4.93481	4.28445	3.43362	2.95493	4.66517	3.34064	4.34564	-1.40165	0.578423	-0.528341	0.80158	-4.73868	0.00363313	-3.44168	0.412746	-1.16782	0.605145	-1.46408	0.464376
ENSG00000048028	USP28	ubiquitin specific peptidase 28 [Source:HGNC Symbol;Acc:HGNC:12625]	10.0816	9.98265	10.1783	10.467	10.3585	10.0182	10.235	10.4459	10.2078	10.6074	10.8396	10.9789	10.4851	10.3933	10.8233	10.7065	10.3954	10.4609	10.5046	10.1476	10.1276	10.1843	10.0572	10.1433	10.2319	9.92425	10.2629	10.1505	0.0415918	0.940516	0.477873	0.16884	0.411724	0.152835	0.187659	0.529013	-0.0757625	0.831964	-0.0759644	0.828069
ENSG00000048052	HDAC9	histone deacetylase 9 [Source:HGNC Symbol;Acc:HGNC:14065]	8.00786	9.0261	7.82249	8.77997	7.68536	8.66027	7.16359	7.5474	6.1958	8.31029	6.71321	6.03519	4.94376	6.85728	6.08033	6.16293	5.71333	6.74046	5.9036	6.08236	6.31239	6.91578	6.18988	6.30755	6.65445	7.38483	7.16488	7.02243	-0.775903	0.286594	-1.63146	0.0264087	-2.87665	5.36478e-08	-2.87388	1.04492e-10	-2.49054	3.80736e-09	-1.74462	2.92509e-05
ENSG00000048140	TSPAN17	tetraspanin 17 [Source:HGNC Symbol;Acc:HGNC:13594]	10.7707	10.5756	10.652	10.7333	10.2687	10.5913	10.2141	10.3853	9.83269	10.1306	9.89579	10.387	10.235	10.3114	9.87626	10.0615	9.68536	9.60667	9.73644	9.47965	9.92492	9.80982	9.9084	9.88261	10.4638	10.013	9.9536	10.0441	-0.372229	0.175706	-0.683446	0.00786816	-0.623729	0.00109622	-1.13139	1.40137e-13	-0.858664	5.17509e-09	-0.61209	0.00239601
ENSG00000048162	NOP16	NOP16 nucleolar protein [Source:HGNC Symbol;Acc:HGNC:26934]	10.6718	10.4113	10.1535	10.4973	9.89052	10.1254	9.23261	10.267	9.42802	9.52975	9.0858	9.36442	9.78106	9.93666	9.76792	9.87169	11.7217	10.6882	10.962	10.95	10.9668	10.8404	10.4274	10.7154	10.6481	10.6735	10.4791	10.4748	-0.58287	0.138993	-1.1948	2.69308e-07	-0.672187	0.00159301	0.714715	0.0191617	0.313453	0.271499	0.102554	0.730938
ENSG00000048342	CC2D2A	coiled-coil and C2 domain containing 2A [Source:HGNC Symbol;Acc:HGNC:29253]	11.343	10.9196	11.3534	11.3562	11.14	11.0865	11.2482	10.9963	11.5606	11.271	11.5879	11.6786	11.1037	11.4264	11.5092	11.2203	9.76039	10.8015	10.7862	10.7297	10.6093	10.4196	10.7395	10.7493	10.7454	10.4739	10.5903	10.4858	-0.185383	0.594786	0.23892	0.440537	0.0378928	0.924703	-0.72094	0.0161723	-0.656187	0.000867824	-0.736399	8.27756e-05
ENSG00000048392	RRM2B	ribonucleotide reductase regulatory TP53 inducible subunit M2B [Source:HGNC Symbol;Acc:HGNC:17296]	11.9072	12.6468	11.9888	12.3425	11.7964	12.6677	11.8685	11.8885	12.4197	12.928	12.0344	12.6921	12.8171	13.2343	12.7154	13.2317	13.633	13.5364	13.2135	13.3628	13.7082	13.8905	12.9532	13.2606	14.2079	14.2217	13.5786	13.4136	-0.195306	0.729251	0.269063	0.553628	0.756973	0.00511916	1.21348	2.13038e-08	1.27903	4.76602e-06	1.67099	2.62556e-10
ENSG00000048405	ZNF800	zinc finger protein 800 [Source:HGNC Symbol;Acc:HGNC:27267]	10.3078	10.6846	10.464	10.7768	9.87957	10.2048	10.1334	10.642	10.1014	10.657	10.4868	10.7985	10.3831	10.648	10.7484	10.654	10.7289	11.0114	10.8802	11.0308	10.8597	10.6221	10.6585	10.6425	10.7414	10.7489	10.9559	11.0484	-0.380212	0.360061	-0.0832813	0.874885	0.010926	0.97963	0.34714	0.136959	0.122876	0.701636	0.292335	0.234984
ENSG00000048462	TNFRSF17	TNF receptor superfamily member 17 [Source:HGNC Symbol;Acc:HGNC:11913]	-1.09798	-1.09799	-1.09802	-1.09795	-1.098	-1.09631	-1.098	-1.09799	-1.09593	-1.096	-0.979774	-1.0975	-1.09784	-0.873088	-1.05891	-1.09751	-1.09588	-0.967044	-1.09793	-1.09275	-1.09631	-1.09502	-1.098	-1.05508	-1.0934	-1.09538	-1.09406	-1.09609	NA	NA	NA	NA	NA	NA	NA	NA	NA	NA	NA	NA
ENSG00000048471	SNX29	sorting nexin 29 [Source:HGNC Symbol;Acc:HGNC:30542]	10.4495	10.526	10.7182	11.1439	10.8579	11.3312	11.4694	10.9084	11.5652	11.2496	11.501	11.5053	11.1688	10.98	11.4545	11.3662	9.84736	10.9935	10.7822	11.2504	10.4524	10.3022	10.6059	10.7355	10.5975	10.5729	10.5518	10.6185	0.404555	0.32778	0.697087	0.00947219	0.503256	0.101656	0.0555293	0.929992	-0.227177	0.523811	-0.193891	0.541452
ENSG00000048540	LMO3	LIM domain only 3 [Source:HGNC Symbol;Acc:HGNC:6643]	6.98303	7.62055	8.12104	6.98379	10.2241	10.1121	10.9169	9.24937	12.9693	12.7167	13.1502	12.8618	13.4302	13.4617	13.8484	13.3891	12.2445	13.4295	13.4049	13.0572	9.96005	10.3504	10.7038	10.7637	8.49429	9.51172	10.2036	10.3827	2.81318	1.318e-11	5.5909	2.1426e-97	6.24592	2.66451e-126	5.80697	1.06211e-77	3.0982	1.06253e-22	2.3931	6.47717e-08
ENSG00000048544	MRPS10	mitochondrial ribosomal protein S10 [Source:HGNC Symbol;Acc:HGNC:14502]	12.2426	12.3172	12.2418	12.3129	11.9058	12.2402	11.7959	11.8601	11.5979	11.6876	11.4564	11.9139	11.8444	11.6844	11.7214	12.0121	12.5936	12.2571	12.4179	12.2583	12.8452	12.7683	12.4732	12.6963	13.051	13.165	12.885	12.8322	-0.372643	0.125849	-0.672112	0.00128958	-0.504515	0.00646584	0.098551	0.68308	0.430387	0.0110002	0.706177	1.05201e-06
ENSG00000048545	GUCA1A	guanylate cyclase activator 1A [Source:HGNC Symbol;Acc:HGNC:4678]	-2.17054	-2.17057	-2.17081	-2.14592	-2.17066	-2.16987	-2.17069	-2.17064	-2.1698	-2.16981	-2.17014	-2.17011	-2.17017	-2.17004	-2.1704	-2.17011	-2.16979	-2.169	-2.17022	-2.16917	-2.16987	-2.16962	-2.17069	-2.16995	-2.1693	-2.16969	-2.16943	-2.16983	NA	NA	NA	NA	NA	NA	NA	NA	NA	NA	NA	NA
ENSG00000048649	RSF1	remodeling and spacing factor 1 [Source:HGNC Symbol;Acc:HGNC:18118]	13.0631	13.0964	13.0505	13.2742	12.761	12.9887	13.0419	13.0505	12.7721	12.8373	12.7503	12.9951	12.7136	12.7574	12.6984	12.8622	12.6721	12.6387	12.7173	12.7227	12.8191	12.8506	12.8203	12.9512	13.0526	13.0203	13.1852	12.9555	-0.204306	0.50816	-0.340817	0.132043	-0.411469	0.0265102	-0.466517	0.000834541	-0.281398	0.108776	-0.100983	0.652603
ENSG00000048707	VPS13D	vacuolar protein sorting 13 homolog D [Source:HGNC Symbol;Acc:HGNC:23595]	12.8342	12.8872	12.9319	13.1402	12.304	12.6258	12.8492	13.0431	12.5715	12.8845	12.9179	13.1657	12.7573	12.8017	12.9765	12.932	12.8263	12.8789	12.9372	12.968	13.1498	13.154	13.2312	13.3131	13.3897	13.2255	13.4541	13.3386	-0.263832	0.507188	-0.101315	0.807198	-0.120951	0.678742	-0.0678003	0.787848	0.257991	0.182122	0.382888	0.0236176
ENSG00000048740	CELF2	CUGBP Elav-like family member 2 [Source:HGNC Symbol;Acc:HGNC:2550]	7.23892	7.86528	8.26597	7.94869	7.57881	7.5709	7.8651	7.32029	6.83858	8.55879	8.75077	8.61842	9.81426	9.00947	10.0483	9.47424	9.76133	10.491	10.357	9.80523	10.1434	10.4373	10.3536	10.3281	9.87588	10.5219	10.558	10.2326	-0.351443	0.609741	0.491567	0.51522	1.8655	5.80475e-08	2.41905	3.05701e-16	2.61728	2.75268e-25	2.60129	2.93351e-20
ENSG00000048828	FAM120A	family with sequence similarity 120A [Source:HGNC Symbol;Acc:HGNC:13247]	12.7313	12.5725	12.8803	13.1309	12.7083	12.83	12.8523	13.016	12.6243	12.5065	12.5942	12.8409	12.7632	12.5351	12.8318	12.8562	12.8786	12.9473	13.0123	13.055	12.6038	12.4834	12.8514	12.8906	11.9406	12.4293	12.5955	12.5953	-0.0304983	0.952834	-0.256034	0.418746	-0.131116	0.709313	0.11832	0.678575	-0.143263	0.657766	-0.477331	0.0610823
ENSG00000048991	R3HDM1	R3H domain containing 1 [Source:HGNC Symbol;Acc:HGNC:9757]	10.764	10.3715	10.5638	10.6976	10.2533	10.3428	10.548	10.5086	10.1801	10.1294	9.87946	10.2832	9.44592	10.0707	10.0721	10.3135	10.1381	10.3201	10.2172	10.3457	10.788	10.306	10.5891	10.5854	11.1051	10.6442	11.0468	10.4997	-0.238463	0.502973	-0.555744	0.0253825	-0.65549	0.0263283	-0.384189	0.0544099	-0.0409675	0.912388	0.224863	0.462156
ENSG00000049089	COL9A2	collagen type IX alpha 2 chain [Source:HGNC Symbol;Acc:HGNC:2218]	2.71936	2.71788	2.84787	2.85296	2.83181	2.91812	2.61351	2.57908	2.92397	2.55201	3.0027	3.00568	2.58848	2.67103	3.14231	2.87056	2.50583	3.15723	3.08462	2.50736	2.50563	3.20014	2.61328	2.96837	2.50702	2.72505	2.55715	2.63843	NA	NA	NA	NA	NA	NA	NA	NA	NA	NA	NA	NA
ENSG00000049130	KITLG	KIT ligand [Source:HGNC Symbol;Acc:HGNC:6343]	13.0921	13.2124	13.3233	13.2481	13.2744	13.3367	13.7159	12.4779	12.5117	12.4739	12.0618	12.3683	11.6229	11.3143	11.6855	11.082	11.274	11.2686	11.6413	11.2406	11.0263	11.6915	11.5827	11.7118	10.8569	11.0018	11.2037	11.2858	0.000757275	0.998908	-0.936251	5.27962e-07	-1.87409	1.27629e-25	-1.93445	3.88996e-38	-1.75861	8.12973e-20	-2.22831	6.30279e-50
ENSG00000049167	ERCC8	ERCC excision repair 8, CSA ubiquitin ligase complex subunit [Source:HGNC Symbol;Acc:HGNC:3439]	9.66089	9.71789	9.83885	9.88809	9.78282	9.5729	9.73166	9.62757	9.25969	9.3178	8.93951	9.76977	9.66209	9.73856	9.31398	9.92511	10.4546	9.97872	10.0305	9.90351	10.7781	10.6941	10.2737	10.4927	11.0776	10.7734	10.5966	10.7143	-0.151228	0.685597	-0.493768	0.160595	-0.141625	0.710923	0.335246	0.20185	0.832969	4.1631e-05	1.05367	1.05845e-08
ENSG00000049192	ADAMTS6	ADAM metallopeptidase with thrombospondin type 1 motif 6 [Source:HGNC Symbol;Acc:HGNC:222]	13.8939	13.9082	13.7096	13.7786	13.7412	13.9903	13.7586	13.6918	13.7969	14.009	13.726	13.7829	13.577	13.7952	13.5362	13.5874	13.0866	12.919	13.0517	13.1044	12.1074	12.2887	11.7872	12.1411	11.3771	11.2979	11.3085	11.6143	-0.0676975	0.847943	-0.0406393	0.904058	-0.237571	0.192311	-0.822105	1.06373e-10	-1.79392	2.45761e-28	-2.52726	2.31706e-79
ENSG00000049239	H6PD	hexose-6-phosphate dehydrogenase/glucose 1-dehydrogenase [Source:HGNC Symbol;Acc:HGNC:4795]	10.7431	11.1184	11.0756	11.6055	10.9093	10.8712	11.2196	11.9792	11.5096	11.9033	12.0104	12.9528	11.8168	12.0116	12.353	12.9102	11.6637	12.4519	12.1816	12.3025	11.5503	11.5259	11.8916	12.1632	10.8867	10.8823	11.4654	11.633	0.121308	0.871435	1.03181	0.0128296	1.18215	0.000439452	1.02706	0.000112503	0.646964	0.0305708	0.0534757	0.919416
ENSG00000049245	VAMP3	vesicle associated membrane protein 3 [Source:HGNC Symbol;Acc:HGNC:12644]	11.8926	11.8521	11.9595	12.3575	11.9002	12.1036	12.1353	12.3517	11.6508	11.6621	11.6198	12.1942	11.6126	11.745	12.1854	12.3396	12.0585	12.2388	12.4284	12.4027	12.2038	12.0946	12.2176	12.332	12.2123	12.3551	12.664	12.3866	0.0634308	0.903484	-0.283503	0.454753	-0.0593199	0.906487	0.250882	0.340088	0.177469	0.538625	0.364083	0.135017
ENSG00000049246	PER3	period circadian regulator 3 [Source:HGNC Symbol;Acc:HGNC:8847]	9.20099	9.59082	9.80009	9.85217	8.28681	8.39144	8.8276	8.80003	6.62892	7.16126	7.88563	6.97837	8.03089	8.35345	8.67959	8.25026	8.3976	8.47912	7.84238	8.62845	10.6557	9.79742	9.95008	10.3772	10.8498	10.8633	10.7365	10.6704	-1.15328	0.000558634	-2.6442	2.83557e-14	-1.41935	4.53582e-07	-1.38214	7.88029e-07	0.63687	0.0515511	1.1978	1.21283e-08
ENSG00000049247	UTS2	urotensin 2 [Source:HGNC Symbol;Acc:HGNC:12636]	0.48025	0.480234	0.717784	0.603062	0.48019	0.480632	0.628747	0.4802	0.480678	0.48067	0.480473	0.480492	0.92893	0.480532	0.480325	0.480492	0.480684	0.539894	0.524874	0.481095	0.480632	0.480791	0.520005	0.614673	0.586993	0.530935	0.866458	0.618183	NA	NA	NA	NA	NA	NA	NA	NA	NA	NA	NA	NA
ENSG00000049249	TNFRSF9	TNF receptor superfamily member 9 [Source:HGNC Symbol;Acc:HGNC:11924]	2.84826	3.0365	2.27288	2.15891	2.50993	3.0392	2.09132	2.43752	1.75415	2.55155	2.02438	1.75264	1.75233	1.75296	1.75128	1.75264	1.75419	1.94528	1.75211	1.75749	1.75378	1.75506	1.75001	1.75341	1.75677	1.7547	1.75606	1.75398	-0.176832	0.950663	-2.58928	0.19545	-7.51844	2.57804e-05	-5.80989	0.00130771	-7.45237	2.50602e-05	-7.30431	3.65602e-05
ENSG00000049283	EPN3	epsin 3 [Source:HGNC Symbol;Acc:HGNC:18235]	1.16648	1.82041	1.40075	1.1667	1.16635	1.1673	1.25524	1.33661	1.1674	1.16738	1.21878	1.51067	1.16692	1.92503	1.16664	1.167	1.16741	1.16855	1.68669	1.16828	1.1673	1.16764	1.16632	1.48494	1.2885	1.16754	1.1679	1.45331	NA	NA	NA	NA	NA	NA	NA	NA	NA	NA	NA	NA
ENSG00000049323	LTBP1	latent transforming growth factor beta binding protein 1 [Source:HGNC Symbol;Acc:HGNC:6714]	14.8263	15.2661	15.316	15.8333	15.2937	15.7369	15.8212	16.1237	15.2196	15.6155	15.225	16.2872	13.8083	14.1277	14.2007	14.9906	12.3926	13.3329	12.9888	13.1386	10.8132	11.8887	11.6675	11.6084	10.3724	11.0772	11.4725	11.5049	0.390912	0.387071	0.2686	0.635585	-1.06133	0.00270568	-2.44232	6.18263e-21	-3.9381	2.09222e-45	-4.34616	1.43907e-51
ENSG00000049449	RCN1	reticulocalbin 1 [Source:HGNC Symbol;Acc:HGNC:9934]	13.5451	13.7462	13.8944	14.2708	13.4311	13.828	13.8708	13.9023	13.1482	13.4745	13.0648	13.7306	13.3646	13.2768	13.3561	14.048	13.6736	13.7654	13.7021	13.7591	13.6779	13.7462	13.558	13.8274	13.5519	13.6185	13.789	13.7056	-0.164813	0.729212	-0.57323	0.0819608	-0.383276	0.3028	-0.187877	0.5181	-0.202564	0.523862	-0.262406	0.33177
ENSG00000049540	ELN	elastin [Source:HGNC Symbol;Acc:HGNC:3327]	10.5167	8.46877	9.9282	9.68885	10.9015	10.022	10.5114	9.96641	9.86413	9.79842	9.37236	9.73284	9.53968	9.40811	9.55379	8.5955	10.2359	9.97849	9.5917	9.87628	9.85296	10.2262	9.63061	9.90472	9.68167	10.2175	9.58154	9.39356	0.557415	0.386954	-0.179527	0.81788	-0.57515	0.306821	0.105004	0.889491	0.0948141	0.900407	-0.104647	0.887048
ENSG00000049541	RFC2	replication factor C subunit 2 [Source:HGNC Symbol;Acc:HGNC:9970]	9.96559	9.02124	9.46231	9.37403	9.40368	9.27887	9.05563	9.05238	7.94661	8.59751	8.35935	8.74895	7.72604	8.68338	7.87001	8.25237	8.73503	8.12302	8.55493	8.01764	8.8153	8.61935	8.86342	8.91193	8.90038	8.70825	8.85909	8.68954	-0.368694	0.409243	-1.19847	0.000810858	-1.48057	1.37751e-05	-1.23399	0.000124737	-0.767868	0.00870028	-0.804149	0.00458632
ENSG00000049618	ARID1B	AT-rich interaction domain 1B [Source:HGNC Symbol;Acc:HGNC:18040]	12.0777	11.9674	12.098	12.1329	12.3709	12.223	12.4839	12.3377	12.4422	12.3305	12.4242	12.436	12.3783	12.1755	12.4004	12.3764	12.1687	12.225	12.3611	12.3345	12.2751	12.0544	12.2758	12.3785	12.3578	12.3625	12.3637	12.3521	0.252799	0.290798	0.298901	0.110842	0.241992	0.243603	0.196365	0.251927	0.17805	0.38651	0.269588	0.052958
ENSG00000049656	CLPTM1L	CLPTM1 like [Source:HGNC Symbol;Acc:HGNC:24308]	12.9963	12.7494	12.4121	12.6871	12.5237	12.6935	12.2325	12.4027	11.9526	11.8894	11.4209	12.1957	11.9408	11.9524	11.634	11.9843	12.1366	11.7779	11.8862	12.2045	12.6317	12.5084	11.8351	12.0367	12.816	12.715	12.2985	12.16	-0.306467	0.312384	-0.907826	0.000623125	-0.904272	4.10083e-06	-0.75445	0.000198779	-0.458334	0.122874	-0.238247	0.435059
ENSG00000049759	NEDD4L	neural precursor cell expressed, developmentally down-regulated 4-like, E3 ubiquitin protein ligase [Source:HGNC Symbol;Acc:HGNC:7728]	8.54752	8.61491	8.74579	8.51054	7.20483	7.9844	8.20057	7.50468	8.04611	8.83744	8.78067	8.76573	8.5518	8.4236	9.16031	8.94408	7.81471	9.08962	9.00744	8.44033	9.24922	9.16997	9.22066	9.43721	9.58414	9.7907	9.8949	9.74216	-0.950422	0.0290303	-0.0025435	0.997342	0.191939	0.680939	0.0624618	0.925603	0.725352	0.00023205	1.2348	1.38754e-12
ENSG00000049768	FOXP3	forkhead box P3 [Source:HGNC Symbol;Acc:HGNC:6106]	0.392457	0.392435	0.392276	0.392591	0.392378	0.392955	0.628248	0.561726	0.593572	0.393004	0.538723	0.392773	0.392723	0.392824	0.392555	0.581387	0.393022	0.461722	0.392688	0.393555	0.392955	0.393161	0.392355	0.448092	1.12404	0.393103	0.393323	0.548606	NA	NA	NA	NA	NA	NA	NA	NA	NA	NA	NA	NA
ENSG00000049769	PPP1R3F	protein phosphatase 1 regulatory subunit 3F [Source:HGNC Symbol;Acc:HGNC:14944]	5.9815	5.35842	6.66008	6.51306	6.09586	6.344	6.50128	6.79286	6.15457	6.40309	6.65644	7.26906	7.0526	6.64063	6.7059	7.17729	6.96234	7.229	7.12576	7.49422	6.69576	6.52198	7.48509	7.43305	7.34197	6.7445	7.09417	7.27342	0.276863	0.834304	0.591743	0.533058	0.882716	0.186995	1.29633	0.0177826	1.15941	0.0716126	1.1719	0.0360135
ENSG00000049860	HEXB	hexosaminidase subunit beta [Source:HGNC Symbol;Acc:HGNC:4879]	13.5248	13.8654	13.3669	13.604	13.6459	14.0104	13.4752	13.4483	13.6664	13.8836	13.1469	13.4305	13.5081	13.6172	13.4547	13.343	12.8475	12.8565	12.625	13.0286	12.4931	12.5247	11.7084	12.1817	12.3936	12.5522	11.7497	12.0192	0.0183359	0.972632	-0.0951745	0.833301	-0.158572	0.545453	-0.795973	9.53182e-06	-1.38927	2.61571e-09	-1.46413	4.24178e-11
ENSG00000049883	PTCD2	pentatricopeptide repeat domain 2 [Source:HGNC Symbol;Acc:HGNC:25734]	10.5039	10.0461	10.7022	10.4911	10.6515	10.7955	10.8422	10.5197	10.8362	10.8365	10.9409	10.9267	10.7134	10.4666	10.8411	11.1004	10.8092	10.9432	11.0959	10.9937	10.8375	11.3875	11.2069	11.346	11.3405	11.5368	11.4141	11.3902	0.220672	0.579152	0.400598	0.138715	0.334385	0.320672	0.518738	0.0182964	0.784313	0.000863973	0.98362	2.01714e-07
ENSG00000050030	NEXMIF	neurite extension and migration factor [Source:HGNC Symbol;Acc:HGNC:29433]	-1.66081	-1.66089	-1.66147	-1.66035	-1.66109	-1.65918	-1.50315	-1.66104	-1.659	-1.65903	-1.65983	-1.65975	-1.65991	-1.65959	-1.66047	-1.65975	-1.65898	-1.65707	-1.66003	-1.65749	-1.65918	-1.65857	-1.66118	-1.65936	-1.6578	-1.65874	-1.65811	-1.65908	NA	NA	NA	NA	NA	NA	NA	NA	NA	NA	NA	NA
ENSG00000050130	JKAMP	JNK1/MAPK8 associated membrane protein [Source:HGNC Symbol;Acc:HGNC:20184]	10.7764	11.0086	10.9589	11.1407	10.7386	11.1676	10.7868	10.8167	10.5191	10.7518	10.529	11.0713	10.3947	10.3333	10.5327	10.8369	10.4037	10.7826	10.4732	10.4742	10.7605	10.189	10.6675	10.9181	10.9464	11.0233	11.0944	11.1132	-0.136992	0.747233	-0.296821	0.391425	-0.489937	0.0607852	-0.474794	0.0163425	-0.344269	0.227467	0.0405416	0.890609
ENSG00000050165	DKK3	dickkopf WNT signaling pathway inhibitor 3 [Source:HGNC Symbol;Acc:HGNC:2893]	11.9884	12.1041	11.7923	12.553	12.0997	12.5139	12.2096	12.4641	12.1291	12.5381	11.9946	12.2553	11.7403	11.8891	11.4871	11.5782	10.4889	10.7114	10.4529	10.6627	9.20006	9.52183	9.34026	9.61466	9.44041	9.46599	9.2501	9.40289	0.157306	0.751674	0.0550527	0.919229	-0.52157	0.0580727	-1.63771	5.0065e-15	-2.8364	1.84894e-36	-2.89677	1.25787e-42
ENSG00000050327	ARHGEF5	Rho guanine nucleotide exchange factor 5 [Source:HGNC Symbol;Acc:HGNC:13209]	7.57203	7.66354	7.19429	7.91894	7.54317	7.35459	7.33317	7.46395	7.54297	6.59116	7.93325	7.57403	7.49158	7.57566	7.60285	7.1973	6.66782	7.33414	7.09594	7.07159	8.00432	8.08447	7.94944	7.50566	8.80432	8.39714	8.48566	8.42333	-0.273249	0.687239	-0.20075	0.807628	-0.208181	0.712846	-0.682533	0.121151	0.330189	0.494767	1.05596	0.0006328
ENSG00000050344	NFE2L3	nuclear factor, erythroid 2 like 3 [Source:HGNC Symbol;Acc:HGNC:7783]	4.05045	5.69186	5.19817	6.58146	6.66267	4.89642	5.63905	5.80852	5.59055	5.82003	5.44043	5.83867	6.05571	5.95836	6.00193	6.78409	4.94703	6.03576	5.65186	4.51246	6.03364	5.46858	5.17946	5.23733	5.68049	3.89407	4.40919	5.40218	0.21251	0.925169	-0.146715	0.936081	0.744525	0.558412	-0.499073	0.766018	-0.348155	0.828761	-1.16148	0.428953
ENSG00000050393	MCUR1	mitochondrial calcium uniporter regulator 1 [Source:HGNC Symbol;Acc:HGNC:21097]	11.415	11.267	11.2185	11.7006	10.9309	11.194	10.7858	11.11	10.2665	10.6311	10.6349	10.7181	10.9022	11.0295	10.7963	11.086	11.257	10.6784	11.0825	10.7367	11.1825	11.177	11.0454	11.2179	11.0625	11.5307	11.264	11.1052	-0.462034	0.1173	-0.929102	0.000140777	-0.514076	0.0309572	-0.49072	0.056241	-0.27984	0.263432	-0.20091	0.493162
ENSG00000050405	LIMA1	LIM domain and actin binding 1 [Source:HGNC Symbol;Acc:HGNC:24636]	15.4787	15.4592	15.3363	15.3554	14.4598	14.6105	14.4528	14.0491	15.4032	15.3592	14.9716	15.0528	14.9629	15.1577	14.9787	14.937	14.7227	14.8619	14.8683	14.5866	15.2472	15.2303	14.9605	15.1311	15.3632	15.3306	15.3048	15.1775	-1.0765	8.54633e-10	-0.257201	0.277298	-0.442499	0.00159863	-0.678555	2.11287e-07	-0.276511	0.10314	-0.144267	0.372113
ENSG00000050426	LETMD1	LETM1 domain containing 1 [Source:HGNC Symbol;Acc:HGNC:24241]	10.6746	10.4645	10.5076	10.4835	11.0411	10.7226	10.9242	10.6719	11.6897	11.913	11.8902	11.8657	12.1542	12.2215	12.2924	12.2239	12.1529	12.2148	12.4135	12.28	12.4028	12.3934	12.2108	12.469	12.5466	12.447	12.5297	12.5698	0.277666	0.286555	1.30928	1.08282e-15	1.72165	2.30639e-35	1.78482	3.60125e-41	1.90012	1.44057e-42	2.03578	3.43299e-65
ENSG00000050438	SLC4A8	solute carrier family 4 member 8 [Source:HGNC Symbol;Acc:HGNC:11034]	8.94829	8.47694	8.67757	8.32823	9.09294	9.17314	9.49073	8.76415	8.59173	7.89678	8.1352	7.35719	7.92897	6.60224	8.00684	7.05057	5.20347	7.34876	6.70856	7.26724	4.66902	5.97339	5.85595	5.31651	5.10987	5.8007	5.07361	5.67617	0.557901	0.15942	-0.69989	0.102568	-1.29264	0.00325432	-2.0588	4.23209e-05	-3.63638	1.29114e-21	-3.7787	2.43263e-30
ENSG00000050555	LAMC3	laminin subunit gamma 3 [Source:HGNC Symbol;Acc:HGNC:6494]	0.923125	0.923097	0.922887	0.923302	0.923022	0.923782	0.922999	0.92304	0.92386	0.923847	0.923508	0.923542	0.923476	0.92361	1.05836	0.923541	0.92387	1.15922	0.92343	0.924576	1.67183	0.924055	1.31293	1.33975	1.14489	1.08144	1.09056	1.38146	NA	NA	NA	NA	NA	NA	NA	NA	NA	NA	NA	NA
ENSG00000050628	PTGER3	prostaglandin E receptor 3 [Source:HGNC Symbol;Acc:HGNC:9595]	6.67001	6.65956	6.67717	5.12722	6.66878	4.11576	6.38661	5.66494	9.44799	9.53263	9.60397	7.88256	11.1835	11.1024	11.1986	10.5638	12.6615	12.5502	12.7023	12.0663	12.6095	12.6498	12.6929	12.5314	12.8515	12.9623	13.0536	12.6877	-0.517238	0.731614	2.95646	7.42693e-10	4.82476	4.09503e-53	6.37525	2.32407e-98	6.49518	1.56993e-116	6.75978	3.33702e-122
ENSG00000050730	TNIP3	TNFAIP3 interacting protein 3 [Source:HGNC Symbol;Acc:HGNC:19315]	6.88018	7.38613	7.28742	7.41875	7.0964	6.53475	6.61503	5.95457	6.98905	7.20382	6.6722	7.04129	5.51327	6.38754	5.68143	5.89378	6.17024	4.6408	5.45571	5.55285	5.17735	5.09436	5.22014	3.64082	3.87259	5.18593	4.33847	3.89902	-0.909126	0.116065	-0.398972	0.441869	-1.84544	1.53932e-05	-2.30388	9.8226e-06	-3.30014	6.93777e-09	-4.15383	1.64838e-12
ENSG00000050748	MAPK9	mitogen-activated protein kinase 9 [Source:HGNC Symbol;Acc:HGNC:6886]	10.6523	10.8347	10.6651	11.1236	10.1786	10.8445	10.358	10.674	10.2311	10.6814	10.0387	10.6065	10.4689	10.4688	10.5852	10.8538	10.379	10.6412	10.8297	10.8863	11.3588	11.0713	11.3554	11.573	11.7492	11.7612	11.8219	11.8216	-0.348281	0.393583	-0.485674	0.149351	-0.274099	0.399464	-0.158669	0.640056	0.529042	0.0263529	0.966083	1.0458e-07
ENSG00000050767	COL23A1	collagen type XXIII alpha 1 chain [Source:HGNC Symbol;Acc:HGNC:22990]	-0.446665	-0.446673	-0.446732	-0.446615	-0.446694	-0.446479	-0.446701	-0.446689	-0.446457	-0.446461	-0.446557	-0.446547	-0.446566	-0.446528	-0.294637	-0.402645	-0.446454	-0.389677	-0.288476	-0.391925	-0.446479	-0.446402	-0.446703	-0.446501	-0.446298	-0.446424	-0.077144	-0.314064	NA	NA	NA	NA	NA	NA	NA	NA	NA	NA	NA	NA
ENSG00000050820	BCAR1	BCAR1, Cas family scaffold protein [Source:HGNC Symbol;Acc:HGNC:971]	10.1725	10.1228	10.4081	10.714	9.4062	9.4179	9.47211	9.89062	8.18315	9.02125	9.17481	9.47942	8.90517	9.07879	9.07924	9.20145	9.35411	9.13483	9.08184	9.38516	9.76097	8.93112	9.56362	9.66124	9.67004	9.22537	9.89233	9.73699	-0.913144	0.003034	-1.47457	3.97973e-05	-1.43824	1.72212e-09	-1.22906	3.27296e-08	-0.936012	0.00101414	-0.807557	0.00225338
ENSG00000051009	FAM160A2	family with sequence similarity 160 member A2 [Source:HGNC Symbol;Acc:HGNC:25378]	8.3856	7.97734	8.20483	8.45233	8.36569	8.49343	8.72161	8.73869	8.43909	9.10409	8.21265	8.05452	7.96584	7.55836	8.53146	8.36121	8.30584	8.25433	8.67191	8.36936	8.44593	8.13815	8.53686	8.39247	8.73861	8.19422	8.69813	8.80883	0.324027	0.520221	0.229319	0.711552	-0.152717	0.806488	0.147155	0.740234	0.123005	0.781806	0.378689	0.280388
ENSG00000051108	HERPUD1	homocysteine inducible ER protein with ubiquitin like domain 1 [Source:HGNC Symbol;Acc:HGNC:13744]	11.1276	11.4832	11.4556	12.26	10.8066	10.638	10.8016	11.353	9.30908	10.1668	9.52623	9.99361	9.76452	9.7458	9.78651	9.84022	9.98885	9.6839	10.0755	9.89367	9.44383	10.1025	10.1875	10.2249	10.216	10.2359	10.4256	10.408	-0.803434	0.0427101	-2.00467	4.57374e-09	-2.00751	9.05948e-13	-1.83932	1.50203e-11	-1.72695	2.73233e-08	-1.43109	3.11545e-07
ENSG00000051128	HOMER3	homer scaffold protein 3 [Source:HGNC Symbol;Acc:HGNC:17514]	10.6261	10.4566	10.5499	10.8015	9.66416	9.45863	9.98968	10.0528	9.0603	9.77723	9.27504	9.82778	9.54344	9.50332	9.93983	9.5988	8.85048	9.29619	9.01904	9.60011	8.57551	9.03644	9.0103	9.08395	9.05312	8.7897	9.0228	9.00368	-0.898175	0.00117821	-1.21009	2.88897e-05	-1.05887	1.03695e-06	-1.5099	2.96227e-11	-1.80441	6.14948e-19	-1.79328	2.95263e-24
ENSG00000051180	RAD51	RAD51 recombinase [Source:HGNC Symbol;Acc:HGNC:9817]	6.31881	5.84776	5.55116	5.75122	3.95601	5.71879	4.61655	5.91586	4.71629	4.18648	3.65515	3.10195	2.69464	3.67064	2.68564	3.82659	2.87416	3.76665	3.28411	2.73696	4.57925	3.35691	2.93867	4.04053	2.90773	2.71443	3.55301	2.87139	-0.864991	0.462706	-2.99193	6.19085e-05	-4.63852	5.31005e-07	-5.04649	6.47179e-11	-3.25444	3.80217e-05	-5.79774	7.03644e-13
ENSG00000051341	POLQ	DNA polymerase theta [Source:HGNC Symbol;Acc:HGNC:9186]	11.0756	10.409	10.936	10.4574	10.3448	9.91872	10.0485	10.1731	7.8737	7.96721	7.33083	8.88113	7.42331	7.61087	6.69461	7.398	7.6569	7.36261	7.40034	6.40419	7.06098	7.15265	7.37817	7.16002	6.4243	7.26229	7.4831	7.33702	-0.711129	0.0115192	-2.85489	1.93041e-14	-3.75085	1.1875e-46	-3.7777	1.44233e-37	-3.86649	1.04534e-68	-3.89794	4.03467e-44
ENSG00000051382	PIK3CB	phosphatidylinositol-4,5-bisphosphate 3-kinase catalytic subunit beta [Source:HGNC Symbol;Acc:HGNC:8976]	9.57088	9.24617	9.79385	9.90159	9.04648	9.41883	9.06925	9.28149	7.35921	8.54632	7.59525	8.49859	8.57198	8.02935	8.14663	8.88461	8.75306	8.97313	9.17937	9.07115	9.68041	9.4003	9.72809	9.5923	9.61046	9.72406	9.80356	9.68291	-0.517998	0.16381	-1.72476	1.64471e-05	-1.33369	3.67335e-05	-0.71841	0.00611627	-0.0601256	0.890812	0.0298249	0.944649
ENSG00000051523	CYBA	cytochrome b-245 alpha chain [Source:HGNC Symbol;Acc:HGNC:2577]	11.1523	11.2234	10.7408	11.4062	11.2695	11.6473	10.9709	11.5218	10.9417	11.2445	10.5409	11.2558	10.4433	10.5469	10.3589	10.8218	10.7144	10.9473	10.5848	10.9754	8.79776	9.84907	9.00474	9.27712	8.92105	9.17443	8.41515	8.60512	0.191476	0.69338	-0.179752	0.707268	-0.661421	0.0129718	-0.371858	0.166057	-1.96503	8.15049e-12	-2.49738	2.78393e-24
ENSG00000051596	THOC3	THO complex 3 [Source:HGNC Symbol;Acc:HGNC:19072]	9.25556	8.87318	9.19998	9.62999	8.61683	8.64741	9.70956	8.64539	8.28702	8.64016	8.22605	8.91336	9.12068	8.03698	7.95655	8.40406	8.6706	8.44423	8.33394	9.42302	8.37345	9.03796	8.14033	8.25297	8.50912	8.36492	7.88635	8.34558	-0.3403	0.619837	-0.844597	0.024365	-0.936474	0.0212795	-0.542852	0.216869	-0.861137	0.0171129	-1.11309	0.000139211
ENSG00000051620	HEBP2	heme binding protein 2 [Source:HGNC Symbol;Acc:HGNC:15716]	12.5194	12.6052	12.1269	12.5976	12.1914	12.5831	12.38	12.5219	12.6717	12.6078	12.4282	12.467	13.2693	13.1124	13.0668	13.1233	14.9734	14.5731	14.6571	14.5909	14.9876	15.118	14.4135	14.8052	15.0871	15.1315	14.6659	14.8627	-0.0894348	0.847267	0.0197118	0.963001	0.653122	0.000730049	2.28435	4.40892e-39	2.4434	1.81883e-31	2.5168	1.90341e-43
ENSG00000051825	MPHOSPH9	M-phase phosphoprotein 9 [Source:HGNC Symbol;Acc:HGNC:7215]	11.8151	11.7364	11.9904	11.9158	12.0164	11.8681	11.9452	11.6606	11.1717	11.1793	10.905	11.4915	11.0349	11.1468	11.2294	11.3986	11.7382	11.382	11.7359	11.7588	11.8203	11.8199	11.696	11.8191	11.8545	11.9367	11.7931	11.7911	-0.0368117	0.925807	-0.736042	0.00153038	-0.71432	0.000180842	-0.227206	0.297242	-0.0885897	0.70828	-0.0522741	0.821973
ENSG00000052126	PLEKHA5	pleckstrin homology domain containing A5 [Source:HGNC Symbol;Acc:HGNC:30036]	12.4551	12.5353	12.5371	12.1559	13.2098	13.246	13.3969	12.7187	14.109	13.6929	13.9094	13.485	13.6114	13.5654	13.6606	13.0849	12.5316	12.7393	12.9553	12.5747	12.0045	12.1177	12.1896	12.0656	11.889	11.7653	11.9285	11.7354	0.715855	0.00199072	1.37952	2.59069e-14	1.0705	1.33409e-09	0.277273	0.198233	-0.349442	0.0332026	-0.641934	1.47109e-05
ENSG00000052344	PRSS8	serine protease 8 [Source:HGNC Symbol;Acc:HGNC:9491]	-1.66243	-1.66252	-1.66324	-1.66186	-1.66278	-1.66042	-1.66286	-1.66272	-1.6602	-1.66023	-1.66122	-1.66112	-1.66132	-1.66092	-1.66201	-1.66112	-1.66017	-1.65781	-1.66146	-1.65833	-1.66042	-1.65966	-1.63847	-1.66064	-1.65871	-1.489	-1.6591	-1.66029	NA	NA	NA	NA	NA	NA	NA	NA	NA	NA	NA	NA
ENSG00000052723	SIKE1	suppressor of IKBKE 1 [Source:HGNC Symbol;Acc:HGNC:26119]	11.522	11.4264	11.7104	12.0167	11.179	11.5753	11.8324	12.0285	11.4118	11.4442	11.4307	11.8962	11.3589	11.5365	11.7149	12.0543	11.6354	11.9812	11.9266	12.0355	11.9064	11.8615	11.8415	11.8414	11.9218	11.7294	12.1313	11.9926	-0.0344096	0.959704	-0.180337	0.671899	-0.0285593	0.955583	0.205772	0.484471	0.169306	0.569444	0.240441	0.384888
ENSG00000052749	RRP12	ribosomal RNA processing 12 homolog [Source:HGNC Symbol;Acc:HGNC:29100]	11.2812	11.3967	11.1618	11.3037	10.5561	10.5354	10.3154	11.2029	10.1376	10.4731	10.1119	10.5009	10.3462	10.3873	10.3581	10.5538	10.8638	10.7454	10.6385	10.9478	10.6417	10.5049	10.272	10.4293	10.8434	10.3307	10.2916	10.3667	-0.658658	0.0418804	-1.0633	6.24131e-07	-0.948901	2.20501e-08	-0.523938	0.00162311	-0.869109	2.22167e-07	-0.880728	7.63076e-06
ENSG00000052795	FNIP2	folliculin interacting protein 2 [Source:HGNC Symbol;Acc:HGNC:29280]	9.01819	9.9733	9.64408	10.4181	8.59129	9.17798	9.25206	9.58984	9.29091	9.01677	8.9484	8.76034	8.39612	8.77354	9.54906	9.54907	10.1357	10.1762	10.2167	9.80671	10.8764	10.9108	10.7171	10.9479	11.6359	11.2495	11.5606	11.4491	-0.734464	0.168208	-0.95509	0.0156714	-0.775337	0.123382	0.230289	0.654066	1.04964	0.00160935	1.67667	5.33553e-08
ENSG00000052802	MSMO1	methylsterol monooxygenase 1 [Source:HGNC Symbol;Acc:HGNC:10545]	10.1191	10.8756	10.1938	10.8249	8.94447	10.2196	9.61929	9.84175	10.315	9.94088	9.66007	10.3736	10.4448	9.39542	9.2583	10.822	11.8947	11.0553	11.3376	11.3227	13.6103	13.1101	13.1475	13.5354	14.0842	13.884	14.1181	13.963	-0.883608	0.043341	-0.513679	0.196567	-0.453647	0.431023	0.905294	0.00255355	2.90676	1.00921e-32	3.55404	8.61478e-59
ENSG00000052841	TTC17	tetratricopeptide repeat domain 17 [Source:HGNC Symbol;Acc:HGNC:25596]	12.5794	12.8376	12.7607	13.1816	12.7391	13.0264	13.0297	13.1874	13.384	13.3611	13.5379	13.6087	13.3383	13.4924	13.6164	13.6133	13.412	13.4813	13.4709	13.6674	13.1033	13.105	13.0266	13.1204	12.9547	12.9156	13.1299	13.1012	0.110749	0.818999	0.584818	0.0169136	0.64579	0.00530665	0.656809	0.000760528	0.226296	0.396968	0.142261	0.621707
ENSG00000052850	ALX4	ALX homeobox 4 [Source:HGNC Symbol;Acc:HGNC:450]	-0.386753	-0.38676	-0.233954	-0.386712	-0.386777	-0.386599	-0.288225	-0.256939	-0.386581	-0.386584	-0.347661	-0.209101	-0.386671	-0.386639	-0.386723	-0.347349	-0.386578	-0.2439	-0.348395	-0.386412	-0.386599	-0.386535	-0.386784	-0.307159	-0.386449	-0.386553	-0.386485	-0.386589	NA	NA	NA	NA	NA	NA	NA	NA	NA	NA	NA	NA
ENSG00000053108	FSTL4	follistatin like 4 [Source:HGNC Symbol;Acc:HGNC:21389]	-1.9663	-1.96635	-1.95339	-1.92594	-1.96649	-1.9652	-1.96653	-1.96645	-1.96507	-1.9651	-1.95229	-1.96558	-1.96569	-1.96547	-1.96607	-1.96558	-1.96506	-1.96377	-1.96577	-1.96405	-1.9652	-1.96478	-1.96654	-1.96532	-1.96426	-1.9649	-1.96447	-1.96513	NA	NA	NA	NA	NA	NA	NA	NA	NA	NA	NA	NA
ENSG00000053254	FOXN3	forkhead box N3 [Source:HGNC Symbol;Acc:HGNC:1928]	11.3538	11.7526	11.6012	12.1962	11.8735	12.2793	12.308	11.9965	12.5148	12.8295	12.7958	12.7766	13.0922	13.231	13.5297	13.6217	13.4665	13.7759	13.6522	13.9337	13.2647	13.1677	13.1003	13.3871	13.2425	13.3028	13.3981	13.3194	0.332265	0.419123	0.950271	0.000365662	1.6412	1.51859e-10	2.00147	2.88649e-20	1.50756	2.23611e-11	1.57123	3.33026e-13
ENSG00000053328	METTL24	methyltransferase like 24 [Source:HGNC Symbol;Acc:HGNC:21566]	-1.96741	-1.96748	-1.96801	-1.96699	-1.96767	-1.96593	-1.96772	-1.96762	-1.96577	-1.96579	-1.96652	-1.96644	-1.96659	-1.96629	-1.9671	-1.96645	-1.96574	-1.91013	-1.96669	-1.96439	-1.96593	-1.96537	-1.96774	-1.96609	-1.96467	-1.96553	-1.92904	-1.96584	NA	NA	NA	NA	NA	NA	NA	NA	NA	NA	NA	NA
ENSG00000053371	AKR7A2	aldo-keto reductase family 7 member A2 [Source:HGNC Symbol;Acc:HGNC:389]	9.90111	9.91528	9.87931	10.1906	9.95109	9.91313	10.3727	10.0389	10.0192	9.88633	9.95973	10.1996	9.95811	9.57764	9.75585	9.81432	9.65732	10.119	10.0865	10.0026	10.5265	10.5977	9.99628	10.1987	10.5172	10.5203	10.6249	10.2684	0.0669236	0.900581	-0.00538137	0.991534	-0.243716	0.416087	-0.0173413	0.965726	0.385601	0.175727	0.510198	0.0133866
ENSG00000053372	MRTO4	MRT4 homolog, ribosome maturation factor [Source:HGNC Symbol;Acc:HGNC:18477]	11.3744	11.172	11.3237	11.4073	10.1447	10.6119	10.7508	11.0051	9.9729	9.78855	9.97057	10.5073	10.7016	10.5717	10.538	10.7707	11.0628	10.8381	11.084	11.3161	10.8409	10.8684	10.8319	10.965	10.5947	10.4173	10.7112	10.7791	-0.723123	0.0189582	-1.33822	3.94178e-08	-0.738482	3.09872e-05	-0.262146	0.243402	-0.474202	0.00289351	-0.75258	4.71835e-06
ENSG00000053438	NNAT	neuronatin [Source:HGNC Symbol;Acc:HGNC:7860]	4.15025	2.97015	2.73062	4.40951	2.34937	2.27734	4.17785	2.58098	2.80281	6.34564	5.07323	5.04268	7.39151	6.57572	7.93313	7.1629	10.1352	9.72663	10.1382	9.98764	10.0148	10.4714	10.4831	10.0213	8.15772	8.86324	9.04516	9.25325	NA	NA	1.91812	0.218533	4.23775	2.38736e-10	7.15438	8.15246e-72	7.4347	2.42409e-74	5.91694	1.99493e-30
ENSG00000053501	USE1	unconventional SNARE in the ER 1 [Source:HGNC Symbol;Acc:HGNC:30882]	9.30606	8.52932	9.00182	9.12064	8.66633	8.46302	8.72642	8.60952	8.73646	9.00852	8.54725	9.04992	8.67606	8.45967	9.11062	9.08802	9.3238	9.29124	9.46653	9.43135	9.50373	9.37665	9.74024	10.0427	9.63747	9.71534	9.90036	9.72844	-0.478542	0.24231	-0.227433	0.652305	-0.196721	0.702619	0.378241	0.226136	0.720915	0.0189417	0.763292	0.00260528
ENSG00000053524	MCF2L2	MCF.2 cell line derived transforming sequence-like 2 [Source:HGNC Symbol;Acc:HGNC:30319]	2.69984	2.39626	2.61626	2.71481	3.55404	2.30094	2.77708	2.51969	2.51707	2.56225	2.40724	2.85967	2.35503	2.3004	2.6779	2.50292	2.30122	2.60976	2.61953	2.30343	2.30094	2.61763	2.77632	2.51016	3.26292	2.41962	2.62987	2.68456	1.17005	0.704031	NA	NA	NA	NA	NA	NA	NA	NA	NA	NA
ENSG00000053702	NRIP2	nuclear receptor interacting protein 2 [Source:HGNC Symbol;Acc:HGNC:23078]	1.42205	1.16729	1.26691	1.20597	1.16723	1.1678	1.20287	1.20328	1.29292	1.21153	1.20808	1.16762	1.20775	1.20912	1.52808	1.28447	1.16786	1.47653	1.3161	1.16839	1.1678	1.33695	1.38789	1.32531	1.16827	1.21287	1.34399	1.46068	NA	NA	NA	NA	NA	NA	NA	NA	NA	NA	NA	NA
ENSG00000053747	LAMA3	laminin subunit alpha 3 [Source:HGNC Symbol;Acc:HGNC:6483]	6.00937	6.15117	5.44102	5.99616	6.21574	6.12909	6.52503	6.32198	6.96739	6.75902	6.54176	6.9233	5.71952	6.24522	6.48473	7.21043	6.88406	7.51382	7.00377	7.10131	6.2732	5.59191	6.28649	5.70861	6.00787	5.46508	5.73719	5.66772	0.505064	0.592787	1.19001	0.0193425	0.862823	0.278275	1.67836	0.000101677	0.101056	0.921432	-0.324258	0.689224
ENSG00000053770	AP5M1	adaptor related protein complex 5 subunit mu 1 [Source:HGNC Symbol;Acc:HGNC:20192]	10.4877	10.9392	10.8189	11.0792	10.3414	10.9464	10.8321	10.9899	10.6748	10.6731	10.6763	11.0277	10.4889	10.5488	10.6497	10.7956	10.5325	10.6849	10.7286	10.773	11.2297	10.9706	11.1115	11.2331	11.4719	11.3865	11.362	11.2669	-0.0874227	0.881798	-0.129329	0.765119	-0.2674	0.397107	-0.19045	0.511043	0.293872	0.270397	0.517685	0.0143485
ENSG00000053900	ANAPC4	anaphase promoting complex subunit 4 [Source:HGNC Symbol;Acc:HGNC:19990]	11.4277	11.0874	11.2931	11.4845	11.2725	11.1764	11.2335	11.3051	11.0494	11.2334	11.0449	11.242	10.8498	10.9719	11.0508	11.1993	10.5676	10.8545	10.8534	10.9517	10.7652	10.9342	10.6981	10.9297	10.9491	10.9649	10.7458	10.7867	-0.132208	0.7125	-0.243505	0.402568	-0.353085	0.159051	-0.55693	0.0038052	-0.526941	0.00692653	-0.518213	0.0047888
ENSG00000054116	TRAPPC3	trafficking protein particle complex 3 [Source:HGNC Symbol;Acc:HGNC:19942]	11.5492	11.1783	11.2135	11.5175	10.6275	11.0086	10.7796	11.098	10.6915	10.9413	10.6212	10.9168	10.5024	10.8658	10.8032	10.9851	11.0684	10.8365	10.8443	10.4875	11.1648	10.9459	10.8002	10.8108	11.4032	11.2562	11.0249	11.1352	-0.544192	0.0579669	-0.649826	0.00638325	-0.632474	0.00715036	-0.591873	0.00697478	-0.466731	0.0324555	-0.20149	0.428226
ENSG00000054118	THRAP3	thyroid hormone receptor associated protein 3 [Source:HGNC Symbol;Acc:HGNC:22964]	14.3838	14.348	14.1612	14.3765	14.6773	14.6262	14.4823	14.4535	13.9046	14.0838	13.5925	14.0331	13.8372	13.8416	13.7303	13.7851	14.0555	13.8626	13.729	13.902	14.0828	14.0202	13.7622	13.8405	14.0765	13.9215	13.7653	13.7929	0.202929	0.381517	-0.46362	0.047797	-0.572259	0.000114793	-0.457123	0.00322924	-0.408635	0.0193358	-0.468769	0.00301283
ENSG00000054148	PHPT1	phosphohistidine phosphatase 1 [Source:HGNC Symbol;Acc:HGNC:30033]	9.78816	10.2565	10.0343	10.3577	10.0179	10.3516	10.0702	10.2359	10.0092	10.2292	9.70979	10.0896	9.80266	9.66397	9.92835	10.044	10.7299	10.673	10.5445	10.4377	10.4166	10.4776	10.2963	10.473	10.661	10.3387	10.4605	10.5073	0.00817536	0.989375	-0.16107	0.715226	-0.308483	0.350207	0.483659	0.0388326	0.296518	0.285915	0.358506	0.158643
ENSG00000054219	LY75	lymphocyte antigen 75 [Source:HGNC Symbol;Acc:HGNC:6729]	-0.422733	-0.422741	-0.422802	-0.422681	-0.422763	-0.422541	-0.42277	-0.422758	-0.422518	-0.422522	-0.378711	-0.422611	-0.42263	-0.422591	-0.381371	-0.189498	-0.422515	-0.0551888	-0.422644	-0.422308	-0.422541	-0.372988	-0.312436	-0.422563	-0.422353	-0.422483	-0.277008	-0.422528	NA	NA	NA	NA	NA	NA	NA	NA	NA	NA	NA	NA
ENSG00000054267	ARID4B	AT-rich interaction domain 4B [Source:HGNC Symbol;Acc:HGNC:15550]	13.1953	13.3721	13.0441	13.0278	13.3769	13.7339	13.2961	13.0379	13.436	13.5337	13.0295	13.3842	13.1808	13.4492	12.9912	13.0148	12.9192	12.7018	12.654	12.6558	12.8644	12.9807	12.4776	12.5323	13.0853	12.8499	12.6397	12.3245	0.17964	0.631155	0.15132	0.648597	-0.0311155	0.926846	-0.458419	0.00639739	-0.457234	0.0345532	-0.454728	0.0538087
ENSG00000054277	OPN3	opsin 3 [Source:HGNC Symbol;Acc:HGNC:14007]	5.98097	6.91778	6.09396	7.0487	4.97882	5.0973	6.17674	7.34587	6.07059	6.37554	7.0855	7.0616	7.64455	7.18752	8.15242	8.13045	7.96063	8.63957	8.70178	8.27869	6.35834	7.03765	7.76617	7.92273	6.65623	6.9575	7.53302	7.82167	-0.405527	0.813486	0.0987186	0.933657	1.47431	0.00513025	2.18899	1.50984e-07	0.979793	0.155169	0.850624	0.177292
ENSG00000054282	SDCCAG8	serologically defined colon cancer antigen 8 [Source:HGNC Symbol;Acc:HGNC:10671]	12.6853	12.8718	12.5053	12.8049	12.0202	12.455	12.124	12.2072	13.2337	13.2959	13.0758	13.0781	12.7579	13.2813	12.8854	13.0439	12.8523	12.6521	12.5926	12.8603	12.7719	12.7546	12.4769	12.6106	12.6807	12.83	12.6041	12.41	-0.571038	0.0167696	0.412543	0.0484949	0.256003	0.338443	0.00506723	0.987351	-0.0769727	0.799234	-0.117683	0.658753
ENSG00000054356	PTPRN	protein tyrosine phosphatase, receptor type N [Source:HGNC Symbol;Acc:HGNC:9676]	3.93725	4.14088	4.69584	4.63579	5.04322	5.52311	4.71901	5.19024	4.82948	4.84507	4.63306	4.90617	4.82944	4.07664	4.73639	4.10443	4.34695	4.03626	3.63731	3.7913	3.28541	4.20767	4.31715	3.65927	3.29545	3.28851	3.29308	3.6044	1.42011	0.163189	0.771845	0.466876	0.153185	0.925841	-1.06177	0.426826	-1.16325	0.504882	-4.53979	0.00540803
ENSG00000054392	HHAT	hedgehog acyltransferase [Source:HGNC Symbol;Acc:HGNC:18270]	6.49366	7.00767	6.48795	6.98993	5.04221	6.68291	6.57995	6.57105	7.8622	8.44278	7.80847	7.84992	7.12318	7.95175	7.33763	7.04326	5.80798	6.67016	6.29847	4.80187	7.74162	7.42443	7.39501	7.61241	8.43215	8.01198	7.72276	7.54706	-0.532908	0.637061	1.47538	0.00018495	0.752242	0.145	-0.919143	0.236044	0.948934	0.0122469	1.44011	0.00022168
ENSG00000054523	KIF1B	kinesin family member 1B [Source:HGNC Symbol;Acc:HGNC:16636]	12.7827	12.5918	12.8464	13.1268	11.8951	11.9076	12.2327	11.8332	12.3204	12.3111	12.5771	12.5993	12.6469	12.5039	12.7871	12.7729	12.705	12.9318	12.9179	12.9835	13.3233	13.2237	13.3056	13.3927	13.456	13.4266	13.607	13.5619	-0.949228	2.67393e-05	-0.457793	0.0750785	-0.209434	0.484976	0.0222409	0.949155	0.465681	0.0190453	0.65365	0.00033636
ENSG00000054598	FOXC1	forkhead box C1 [Source:HGNC Symbol;Acc:HGNC:3800]	6.798	7.40437	6.21762	6.78137	4.8556	5.68171	5.37922	5.5707	6.32504	6.51214	6.01316	6.37061	6.23254	6.45492	6.02566	6.76616	6.35298	6.32289	6.58964	5.77238	6.50762	5.9479	6.15428	6.49958	6.77642	6.33894	7.05856	6.57116	-2.17197	0.00126491	-0.821529	0.193107	-0.681889	0.304331	-0.824005	0.190769	-0.810729	0.175924	-0.247282	0.739401
ENSG00000054611	TBC1D22A	TBC1 domain family member 22A [Source:HGNC Symbol;Acc:HGNC:1309]	10.3636	10.613	10.3437	10.6459	9.97556	10.5925	10.28	10.2947	10.248	10.1648	10.1791	10.3562	9.79962	9.46258	9.87514	10.1224	10.3679	10.054	9.90051	10.3925	10.3819	10.2555	10.0538	10.1328	10.1966	10.0507	10.2807	10.2637	-0.246496	0.552244	-0.325706	0.220016	-0.731743	0.005137	-0.338049	0.199473	-0.314185	0.191706	-0.346312	0.0990787
ENSG00000054654	SYNE2	spectrin repeat containing nuclear envelope protein 2 [Source:HGNC Symbol;Acc:HGNC:17084]	12.442	11.8646	12.6671	12.5244	12.0691	11.4689	12.3016	11.9391	13.3421	12.9462	13.3189	12.4868	13.3797	13.1957	13.7435	12.8733	13.2849	13.5332	13.8434	13.2837	13.7012	13.9146	14.2855	13.8773	13.3575	13.6709	14.2364	13.9303	-0.489068	0.179353	0.616321	0.0489659	0.920126	0.000725656	1.12106	1.00379e-06	1.59536	3.53368e-13	1.44805	8.84796e-09
ENSG00000054690	PLEKHH1	pleckstrin homology, MyTH4 and FERM domain containing H1 [Source:HGNC Symbol;Acc:HGNC:17733]	2.19271	3.69669	3.30773	3.32269	2.39903	2.08405	2.78016	2.40458	2.63408	5.6249	4.61824	4.51436	3.24073	4.94694	6.10311	6.41265	9.12514	7.82003	8.44564	8.70721	10.8612	10.5892	10.7441	11.0994	11.3739	11.1308	11.5563	11.3995	NA	NA	1.90576	0.250489	2.99289	0.0103764	6.20002	1.17392e-33	8.56812	3.08259e-123	9.11442	6.93012e-153
ENSG00000054793	ATP9A	ATPase phospholipid transporting 9A (putative) [Source:HGNC Symbol;Acc:HGNC:13540]	11.8486	12.0696	12.0804	12.667	11.7673	12.0052	12.2019	12.2067	11.7817	12.0849	12.0389	12.2299	12.4354	12.3773	12.7241	12.6469	13.5066	13.465	13.584	13.8124	14.0493	13.803	14.0466	14.4802	14.5348	14.4087	14.6376	14.5869	-0.192878	0.697699	-0.21743	0.613889	0.322856	0.35044	1.4229	7.14937e-11	1.96117	9.31532e-16	2.38031	2.31944e-29
ENSG00000054938	CHRDL2	chordin like 2 [Source:HGNC Symbol;Acc:HGNC:24168]	-0.227091	-0.227108	-0.227238	-0.226982	-0.227155	-0.226687	-0.227169	-0.227144	-0.226639	-0.226647	-0.0621256	-0.226835	-0.226875	-0.226793	-0.227011	-0.167475	-0.226633	-0.226066	-0.226904	-0.226199	-0.226687	0.723982	-0.227173	-0.108235	-0.226295	-0.226566	-0.157357	-0.0508193	NA	NA	NA	NA	NA	NA	NA	NA	NA	NA	NA	NA
ENSG00000054965	FAM168A	family with sequence similarity 168 member A [Source:HGNC Symbol;Acc:HGNC:28999]	11.697	11.7472	11.7289	11.8905	11.471	11.8324	11.6097	11.3417	11.4832	11.7474	11.5669	11.89	11.4052	11.4686	11.6488	11.885	11.463	11.675	11.5423	11.666	11.0885	11.3958	11.2703	11.5428	11.2822	11.1837	11.1808	11.3006	-0.244526	0.433646	-0.137013	0.691764	-0.18853	0.539194	-0.202263	0.278438	-0.459732	0.0192431	-0.582169	4.21004e-05
ENSG00000054967	RELT	RELT, TNF receptor [Source:HGNC Symbol;Acc:HGNC:13764]	7.39548	7.4092	7.48393	7.73144	6.47497	7.36284	6.66185	7.37373	5.40302	6.03282	5.9329	6.69509	6.72213	4.47892	6.38782	6.94709	5.92938	6.54594	6.40179	5.79955	5.22297	5.04633	5.52351	5.72682	6.12577	6.31229	5.68624	5.39546	-0.649002	0.316555	-1.89939	0.000138745	-1.44269	0.0456471	-1.74343	3.37737e-06	-2.89275	4.08356e-15	-2.14527	7.05931e-08
ENSG00000054983	GALC	galactosylceramidase [Source:HGNC Symbol;Acc:HGNC:4115]	9.00932	9.08986	9.48732	9.38214	9.40092	9.67078	9.16427	9.29296	8.62012	8.42732	8.83207	9.28223	8.53705	8.71632	9.35082	9.41495	7.68121	9.27708	9.11377	9.41588	10.1633	9.74549	10.0619	10.4192	10.1642	10.2589	10.43	10.587	0.102145	0.857804	-0.50437	0.216177	-0.236662	0.645459	-0.273992	0.658763	0.91717	0.000239627	1.16422	2.90132e-08
ENSG00000055044	NOP58	NOP58 ribonucleoprotein [Source:HGNC Symbol;Acc:HGNC:29926]	13.5316	13.502	13.0375	12.9252	12.9696	13.0098	12.3563	12.5026	12.6952	12.6453	11.7912	12.1159	12.7213	12.6736	12.1069	12.1577	13.5229	12.6003	12.9327	12.5749	12.8964	12.7125	12.2774	12.2178	12.4545	12.4424	12.1668	12.0701	-0.601293	0.0386022	-0.993237	0.000622141	-0.895295	0.000129743	-0.334902	0.364996	-0.748605	0.00350047	-1.03974	3.75596e-07
ENSG00000055070	SZRD1	SUZ RNA binding domain containing 1 [Source:HGNC Symbol;Acc:HGNC:30232]	11.3168	11.127	11.408	11.658	10.5396	10.8443	11.3598	11.1575	10.1335	10.5114	10.6935	11.1201	10.4785	10.2777	10.8171	11.1789	10.846	11.1062	11.0362	11.3128	11.5068	10.8778	11.2996	11.6082	11.3479	11.131	11.6414	11.6355	-0.434348	0.268889	-0.806526	0.0129797	-0.715535	0.0224764	-0.33578	0.175649	-0.0539882	0.903924	0.0346173	0.932027
ENSG00000055118	KCNH2	potassium voltage-gated channel subfamily H member 2 [Source:HGNC Symbol;Acc:HGNC:6251]	-2.27291	-2.27293	-2.2731	-2.2619	-2.27299	-2.27246	-2.27301	-2.27298	-2.27242	-2.27242	-2.27264	-2.27262	-2.27267	-2.27258	-2.27282	-2.27262	-2.27241	-2.27188	-2.2727	-2.272	-2.27246	-2.2723	-2.27301	-2.27251	-2.27208	-2.27234	-2.27217	-2.27244	NA	NA	NA	NA	NA	NA	NA	NA	NA	NA	NA	NA
ENSG00000055130	CUL1	cullin 1 [Source:HGNC Symbol;Acc:HGNC:2551]	12.2986	12.3529	12.4138	12.7274	11.5199	11.9072	11.9623	12.3095	11.9674	12.1597	11.9792	12.5553	11.7533	11.963	12.0979	12.4079	12.4871	12.2347	12.3692	12.5202	12.5593	12.3392	12.3245	12.5294	12.6126	12.7075	12.6753	12.6035	-0.559908	0.0850551	-0.327587	0.33978	-0.42705	0.140847	-0.0696863	0.825708	-0.0285731	0.936218	0.16581	0.481569
ENSG00000055147	FAM114A2	family with sequence similarity 114 member A2 [Source:HGNC Symbol;Acc:HGNC:1333]	11.6867	11.6492	11.5893	11.7328	11.3386	11.9165	11.415	11.421	11.3024	11.4594	11.182	11.5884	11.3666	11.3676	11.244	11.386	11.4208	11.3318	11.4416	11.4229	11.5516	11.6198	11.3773	11.3895	12.0658	11.7561	11.735	11.3791	-0.169071	0.669473	-0.331152	0.192351	-0.370911	0.031503	-0.286435	0.0581563	-0.193166	0.347998	0.0641208	0.848397
ENSG00000055163	CYFIP2	cytoplasmic FMR1 interacting protein 2 [Source:HGNC Symbol;Acc:HGNC:13760]	5.59262	7.22349	6.45987	7.02866	6.1911	6.9062	6.11924	6.93127	5.27245	6.92249	6.68493	7.1788	6.51574	7.3864	6.78879	7.83077	6.68991	7.05385	6.69164	7.05119	4.14315	6.14978	6.46197	6.4001	5.61386	5.96903	5.12091	5.45823	-0.211104	0.879699	-0.0716941	0.961481	0.645149	0.450522	0.188161	0.846994	-0.912275	0.400105	-1.64557	0.0139635
ENSG00000055208	TAB2	TGF-beta activated kinase 1 (MAP3K7) binding protein 2 [Source:HGNC Symbol;Acc:HGNC:17075]	11.0554	11.3939	11.3774	11.8512	11.1957	11.1862	11.3883	11.3001	11.5081	11.5839	11.1421	11.6137	11.123	11.2199	11.2294	11.4184	10.9367	11.2005	11.3019	11.1385	10.8913	10.9319	10.9002	11.3087	10.7708	10.9967	11.2184	11.0483	-0.23411	0.579152	-0.0277258	0.960824	-0.245157	0.494477	-0.330221	0.256799	-0.46136	0.115551	-0.485262	0.0724121
ENSG00000055211	GINM1	glycoprotein integral membrane 1 [Source:HGNC Symbol;Acc:HGNC:21074]	11.9998	11.7094	11.8881	12.0577	11.9834	12.1915	11.9466	11.9455	12.0287	12.1359	11.9795	12.3718	12.1654	12.4301	12.3761	12.6485	12.3679	12.4698	12.6325	12.6804	12.1777	12.4695	12.0402	12.2545	11.8855	12.095	12.2689	12.0591	0.0595107	0.884088	0.178291	0.593712	0.482672	0.0362537	0.629958	0.000173227	0.327652	0.142375	0.139559	0.576146
ENSG00000055332	EIF2AK2	eukaryotic translation initiation factor 2 alpha kinase 2 [Source:HGNC Symbol;Acc:HGNC:9437]	13.8754	14.1203	13.7274	13.8231	13.2128	13.5636	13.5052	13.4094	13.5794	13.7858	13.2771	13.6444	13.4641	13.5837	13.51	13.7366	13.602	13.4228	13.4405	13.3278	13.3244	13.4166	13.3535	13.3359	13.1966	13.4505	13.2757	13.2847	-0.518268	0.0227894	-0.366434	0.155028	-0.356109	0.0859267	-0.471687	0.00464569	-0.561305	0.000293737	-0.636589	4.08802e-05
ENSG00000055483	USP36	ubiquitin specific peptidase 36 [Source:HGNC Symbol;Acc:HGNC:20062]	11.0075	11.1183	10.5123	10.7672	10.5081	10.6001	10.0843	10.8366	10.7136	10.6043	10.4005	10.3318	10.5825	10.2893	10.5073	10.5634	10.846	10.4289	10.6195	10.6598	10.1494	10.522	10.4374	10.5077	10.3259	10.3324	10.2776	10.4155	-0.393848	0.302798	-0.420415	0.126051	-0.429601	0.0925328	-0.250403	0.391979	-0.490176	0.0451831	-0.588487	0.00426377
ENSG00000055609	KMT2C	lysine methyltransferase 2C [Source:HGNC Symbol;Acc:HGNC:13726]	13.0049	13.103	13.1324	13.3109	12.9105	12.8718	13.0722	12.8587	13.4369	13.2864	13.4902	13.3312	13.6494	13.4716	13.6961	13.6123	13.5851	13.6211	13.8246	13.8253	13.7071	13.5378	13.7503	13.7403	13.4724	13.4568	13.7444	13.6518	-0.26349	0.302113	0.19838	0.408897	0.44653	0.0182711	0.578371	0.00023176	0.550234	0.000484849	0.427325	0.0130577
ENSG00000055732	MCOLN3	mucolipin 3 [Source:HGNC Symbol;Acc:HGNC:13358]	4.20328	4.9179	4.39813	3.62743	3.12696	3.1407	4.12565	3.2132	4.26178	5.02993	4.67544	4.01287	4.92919	5.35356	5.39273	4.45221	3.14227	4.64829	4.56363	3.26884	3.1407	5.01005	4.37539	3.72276	3.36205	3.14418	3.93538	4.25671	-2.53079	0.312376	0.322837	0.852286	1.29451	0.175419	-0.559184	0.821358	-0.178841	0.941946	-1.55769	0.352033
ENSG00000055813	CCDC85A	coiled-coil domain containing 85A [Source:HGNC Symbol;Acc:HGNC:29400]	11.5579	10.6938	11.2833	11.569	9.67234	9.19762	10.1815	10.2187	8.65318	7.67652	9.17141	8.10048	9.45262	8.53316	9.67929	8.67209	9.12373	9.4434	8.92293	9.5783	9.33575	9.49494	9.90644	10.0757	8.91854	9.27949	9.71545	9.77245	-1.56567	5.69343e-06	-3.05056	1.97088e-18	-2.32049	1.27746e-12	-2.17077	3.00126e-17	-1.69014	1.17798e-09	-2.00116	1.81086e-12
ENSG00000055917	PUM2	pumilio RNA binding family member 2 [Source:HGNC Symbol;Acc:HGNC:14958]	11.882	12.1357	12.2793	12.4899	11.7607	12.2034	12.346	12.6257	12.0911	12.1465	12.1482	12.5151	12.1645	12.1889	12.4024	12.5001	12.066	12.4893	12.4724	12.6017	12.0015	12.1385	12.1792	12.4717	12.1382	11.9881	12.5564	12.3879	0.0205037	0.976346	-0.0267679	0.958054	0.0763999	0.851504	0.197332	0.521717	-0.0167205	0.969636	0.0409142	0.920414
ENSG00000055950	MRPL43	mitochondrial ribosomal protein L43 [Source:HGNC Symbol;Acc:HGNC:14517]	10.862	10.5604	10.5582	10.6363	10.4191	10.728	10.4271	10.3086	10.0897	10.4027	9.92067	10.3741	10.0487	10.3869	10.167	10.2472	10.5664	10.6831	10.6701	10.616	10.7967	11.0997	10.5225	10.9115	10.9434	11.0988	10.9515	10.9663	-0.232276	0.490138	-0.5157	0.0551348	-0.496892	0.0156386	-0.0416937	0.887468	0.192017	0.526744	0.319738	0.0726217
ENSG00000055955	ITIH4	inter-alpha-trypsin inhibitor heavy chain family member 4 [Source:HGNC Symbol;Acc:HGNC:6169]	2.431	2.43087	2.48586	3.40926	2.4305	2.43417	2.59184	2.76914	2.43455	3.09592	3.06	3.33462	2.4327	2.43334	2.60283	2.80696	2.50474	3.07535	2.49634	2.43797	3.92393	3.08318	2.7253	3.2015	3.60836	3.20403	2.94871	2.62681	NA	NA	0.831006	0.839529	NA	NA	NA	NA	1.74092	0.484507	1.24264	0.648707
ENSG00000055957	ITIH1	inter-alpha-trypsin inhibitor heavy chain 1 [Source:HGNC Symbol;Acc:HGNC:6166]	2.01527	2.66504	2.59468	3.92944	2.44929	2.67516	3.45173	3.5683	2.21631	2.21283	2.59838	2.97527	2.36914	2.82208	3.04178	3.13105	9.08952	6.63246	7.61084	6.65723	12.2642	11.5559	11.4082	11.2214	13.704	13.0604	13.3664	12.5142	NA	NA	NA	NA	NA	NA	5.62016	1.6414e-12	9.5429	4.87894e-46	11.1348	2.6641e-60
ENSG00000056050	HPF1	histone PARylation factor 1 [Source:HGNC Symbol;Acc:HGNC:26051]	10.7541	10.1893	10.247	10.2337	10.2228	10.0724	9.96328	9.97194	9.39438	9.89508	9.70808	10.0107	10.0358	9.89681	9.838	10.0319	9.55848	10.0317	9.97793	9.55585	9.60468	9.71345	9.84708	10.0423	9.89138	10.0956	10.0288	9.81439	-0.379693	0.219408	-0.683552	0.0238026	-0.479036	0.0523564	-0.628698	0.0150979	-0.606087	0.0133041	-0.467026	0.0468699
ENSG00000056097	ZFR	zinc finger RNA binding protein [Source:HGNC Symbol;Acc:HGNC:17277]	13.3618	13.4791	13.3201	13.6336	13.276	13.4407	13.188	13.4777	13.3169	13.4077	13.0352	13.3919	13.3355	13.2588	13.1762	13.221	13.3909	13.2059	13.2596	13.1841	13.5182	13.5313	13.2082	13.436	13.5427	13.6251	13.4162	13.3594	-0.150039	0.661131	-0.213845	0.468822	-0.249992	0.239257	-0.214426	0.277259	-0.0357128	0.913789	0.00500273	0.988625
ENSG00000056277	ZNF280C	zinc finger protein 280C [Source:HGNC Symbol;Acc:HGNC:25955]	9.07727	8.46065	9.28101	9.4294	9.19649	8.80307	9.53124	9.34387	9.3412	9.16872	9.47797	9.7944	8.96552	8.86823	9.81858	10.0109	9.3227	9.8593	9.70369	10.29	9.01386	9.25762	9.44687	9.55029	9.03518	9.25144	9.21834	9.48403	0.102064	0.891661	0.335411	0.492016	0.409582	0.467434	0.771525	0.0322785	0.230714	0.618263	0.127032	0.788288
ENSG00000056487	PHF21B	PHD finger protein 21B [Source:HGNC Symbol;Acc:HGNC:25161]	-2.37544	-2.37545	-2.37554	-2.37537	-2.37548	-2.3752	-2.37549	-2.37548	-2.37518	-2.37518	-2.3753	-2.37529	-2.37531	-2.37526	-2.37539	-2.37239	-2.37517	-2.37489	-2.37533	-2.37495	-2.3752	-2.37511	-2.3755	-2.37523	-2.375	-2.37514	-2.37505	-2.37519	NA	NA	NA	NA	NA	NA	NA	NA	NA	NA	NA	NA
ENSG00000056558	TRAF1	TNF receptor associated factor 1 [Source:HGNC Symbol;Acc:HGNC:12031]	9.97094	9.91749	9.55725	9.86621	8.63953	9.48359	9.03846	8.78986	9.46274	10.1949	10.1437	10.3276	10.6413	10.4778	10.5843	10.2424	9.99498	10.2308	10.0787	10.3698	8.77202	9.04991	9.2528	9.24756	8.95357	8.63572	9.25485	9.49353	-0.904995	0.00758423	0.206309	0.66534	0.663112	0.00161875	0.344893	0.158777	-0.803465	0.000534086	-0.795238	0.00392517
ENSG00000056586	RC3H2	ring finger and CCCH-type domains 2 [Source:HGNC Symbol;Acc:HGNC:21461]	12.4667	12.8398	12.5471	13.0947	12.1961	12.9253	12.4289	12.8565	11.9181	12.4496	12.0775	12.4874	12.188	11.9565	12.2136	12.4348	12.7281	12.422	12.4747	12.3989	12.8114	12.8113	12.6628	12.7819	13.0972	12.9342	13.0076	12.9176	-0.16935	0.751563	-0.571478	0.0679459	-0.606252	0.0225783	-0.274227	0.319127	-0.00494929	0.991821	0.204404	0.464303
ENSG00000056736	IL17RB	interleukin 17 receptor B [Source:HGNC Symbol;Acc:HGNC:18015]	1.70362	1.78206	1.84371	2.02348	1.70234	1.75873	1.7415	1.70256	1.76043	1.99745	1.70833	2.01035	1.75204	1.83842	1.99054	1.66122	1.80571	1.92906	1.70737	1.72137	2.44771	1.71503	1.81446	1.75702	1.71948	1.76298	1.76927	1.92491	NA	NA	NA	NA	NA	NA	NA	NA	NA	NA	NA	NA
ENSG00000056972	TRAF3IP2	TRAF3 interacting protein 2 [Source:HGNC Symbol;Acc:HGNC:1343]	10.0048	9.61313	9.87111	9.98759	9.96123	9.99611	9.97794	10.0409	10.4297	10.5557	10.0688	10.8476	9.97051	9.99706	10.2667	10.5493	9.99607	9.98663	9.83143	9.66308	11.5229	10.7978	10.6896	10.8577	11.5651	11.1794	11.1758	11.0579	0.0799944	0.862301	0.616178	0.0482957	0.330635	0.322258	-0.0179995	0.962763	1.1818	3.19393e-06	1.424	2.78703e-13
ENSG00000056998	GYG2	glycogenin 2 [Source:HGNC Symbol;Acc:HGNC:4700]	7.18691	7.89568	7.48033	7.42682	7.41357	5.98164	7.00882	7.66852	8.27667	8.82852	8.83574	8.39678	10.1803	9.98974	10.3316	10.4085	12.8943	12.1574	12.3638	12.4606	13.3268	13.1574	12.9628	13.3504	13.3248	13.2331	13.3272	13.3349	-0.438908	0.622462	1.08783	0.00149222	2.80627	8.81051e-32	5.15988	8.89351e-118	5.90383	5.58017e-197	5.98328	1.0874e-256
ENSG00000057019	DCBLD2	discoidin, CUB and LCCL domain containing 2 [Source:HGNC Symbol;Acc:HGNC:24627]	15.3401	15.731	15.1952	15.01	14.8689	15.0815	14.6084	14.9395	13.3887	13.6637	13.2349	13.6741	13.348	13.5086	13.2311	13.2982	12.8839	13.0783	12.8735	12.8079	12.9763	13.0634	12.6806	12.8723	12.9972	13.0328	12.9455	12.8688	-0.512856	0.0612653	-1.93769	2.06866e-18	-2.08457	3.48049e-31	-2.51836	1.54442e-45	-2.51754	8.98551e-40	-2.47982	9.48199e-46
ENSG00000057149	SERPINB3	serpin family B member 3 [Source:HGNC Symbol;Acc:HGNC:10569]	-1.34972	-1.34972	-1.34978	-1.34968	-1.34974	-1.34957	-1.34975	-1.34974	-1.34929	-1.34937	-1.34963	-1.34962	-1.34964	-1.3496	-1.34969	-1.34962	-1.34924	-1.34472	-1.34965	-1.34572	-1.34957	-0.87676	-1.34975	-1.34958	-1.34645	-1.34867	-1.34719	-1.34948	NA	NA	NA	NA	NA	NA	NA	NA	NA	NA	NA	NA
ENSG00000057252	SOAT1	sterol O-acyltransferase 1 [Source:HGNC Symbol;Acc:HGNC:11177]	12.3132	12.3326	12.145	12.4266	12.3802	12.4602	12.5352	12.2097	12.6947	13.1158	12.9054	12.9731	12.7972	13.1334	12.8976	12.9717	11.9571	12.2552	11.9798	11.986	12.0453	11.8312	11.555	11.8295	12.388	12.067	11.9811	11.8325	0.0512509	0.89774	0.594972	0.00523703	0.633767	0.000382699	-0.284612	0.129368	-0.508681	0.00991205	-0.264239	0.261492
ENSG00000057294	PKP2	plakophilin 2 [Source:HGNC Symbol;Acc:HGNC:9024]	5.32549	5.12581	1.85529	5.95721	2.17522	6.62351	3.85607	4.9625	2.10327	2.10013	2.02022	3.12611	4.44015	2.33438	3.85549	5.60486	8.47409	7.58405	7.40971	8.64055	9.3798	9.59758	9.75811	10.3725	10.4429	10.7076	11.1801	11.268	0.079697	0.982903	-4.75393	0.0295487	-0.796506	0.726642	3.24816	0.0144151	5.07101	1.77054e-05	6.23451	3.82929e-08
ENSG00000057468	MSH4	mutS homolog 4 [Source:HGNC Symbol;Acc:HGNC:7327]	2.88875	3.07415	2.96138	2.97087	2.88844	2.89073	3.10254	3.72514	3.22455	3.54772	3.97237	3.8469	2.88981	2.93477	3.70875	3.1326	2.89099	3.49938	3.50348	3.41704	2.93703	3.30862	3.55626	3.48398	2.89265	3.26824	3.65823	3.22228	NA	NA	3.87918	0.00418014	NA	NA	NA	NA	NA	NA	NA	NA
ENSG00000057593	F7	coagulation factor VII [Source:HGNC Symbol;Acc:HGNC:3544]	1.55823	2.09692	1.55765	1.86475	1.55798	2.133	1.55792	1.55802	3.02277	1.62771	1.62213	1.68131	1.55909	2.21255	1.72456	1.83488	2.27076	1.90314	1.55898	1.56177	1.55984	1.5605	1.61354	1.93458	1.5614	1.56032	1.56103	1.55995	NA	NA	NA	NA	NA	NA	NA	NA	NA	NA	NA	NA
ENSG00000057608	GDI2	GDP dissociation inhibitor 2 [Source:HGNC Symbol;Acc:HGNC:4227]	16.1328	16.1696	15.7286	15.8742	16.1957	16.2866	15.7948	15.7467	16.1587	16.1401	15.5242	15.8503	15.8966	15.8605	15.4991	15.5999	16.2198	15.4834	15.775	15.643	15.8646	15.8909	15.3123	15.4839	15.704	15.6107	15.2851	15.2585	-0.00868109	0.986406	-0.0975467	0.816583	-0.307577	0.164569	-0.199419	0.533897	-0.34466	0.190365	-0.552769	0.00571502
ENSG00000057657	PRDM1	PR/SET domain 1 [Source:HGNC Symbol;Acc:HGNC:9346]	8.83139	9.05632	8.80172	8.40741	8.47682	8.56638	8.28209	9.50911	8.08052	8.83757	7.72302	9.53106	6.03315	8.12172	7.35008	8.52302	6.80027	7.52339	6.89208	7.25089	5.40822	6.42077	5.55952	6.27071	2.85142	5.90675	5.30265	4.84929	-0.0136659	0.988883	-0.0868061	0.928732	-1.13999	0.0603931	-1.89794	1.62817e-10	-3.25789	1.95238e-20	-4.39108	1.28495e-11
ENSG00000057663	ATG5	autophagy related 5 [Source:HGNC Symbol;Acc:HGNC:589]	11.0661	11.5509	11.3365	11.5232	10.7193	11.0843	10.9075	11.0231	10.7567	11.3532	10.8088	11.2966	11.3252	10.7341	11.035	11.1583	11.1905	11.1899	10.9611	11.286	11.09	10.7353	10.7013	10.7303	11.1168	11.2223	10.9025	10.8688	-0.502339	0.0773392	-0.359267	0.318721	-0.351586	0.227284	-0.246988	0.324279	-0.594371	0.00677968	-0.393385	0.0832091
ENSG00000057704	TMCC3	transmembrane and coiled-coil domain family 3 [Source:HGNC Symbol;Acc:HGNC:29199]	-1.19114	-1.19114	-1.19117	-1.15395	-1.19115	-1.18827	-1.19116	-1.19115	-1.18794	-1.188	-0.950319	-1.18932	-1.18961	-1.18901	-1.19065	-1.18932	-1.1879	-1.18437	-1.08074	-1.18515	-1.18827	-1.11421	-1.19116	-1.1886	-1.18572	-1.18745	-1.1863	-1.18808	NA	NA	NA	NA	NA	NA	NA	NA	NA	NA	NA	NA
ENSG00000057757	PITHD1	PITH domain containing 1 [Source:HGNC Symbol;Acc:HGNC:25022]	10.9635	11.0178	10.8656	11.0802	11.0095	11.289	10.7004	10.8905	10.9922	11.2591	10.8643	11.0401	11.108	11.0235	10.9288	11.0525	10.597	10.8844	11.0085	11.2566	11.1586	11.1594	10.7482	10.8532	11.5399	11.3664	11.2395	11.0473	-0.041101	0.933525	0.0154147	0.970889	0.0119668	0.97016	-0.0444446	0.907946	-0.00108464	0.998089	0.310404	0.150512
ENSG00000057935	MTA3	metastasis associated 1 family member 3 [Source:HGNC Symbol;Acc:HGNC:23784]	10.0193	10.2084	10.6665	10.7079	9.92479	10.4849	10.6014	10.4583	10.5368	10.1648	10.6768	10.8925	10.2644	10.3699	10.9424	10.9878	9.97366	10.9636	10.6999	10.8177	10.6961	10.2303	10.7447	10.9102	10.1713	10.2243	10.7977	10.7548	-0.0816835	0.901362	0.117543	0.828893	0.231935	0.622802	0.224187	0.614137	0.236446	0.542595	0.0582937	0.90615
ENSG00000058056	USP13	ubiquitin specific peptidase 13 [Source:HGNC Symbol;Acc:HGNC:12611]	11.5071	11.076	11.4043	11.4513	11.04	10.2542	10.8291	10.7726	10.3851	10.4291	10.3416	10.9631	10.601	10.9034	10.8387	10.8065	11.2409	10.977	11.2304	11.4189	11.6821	11.4416	11.6273	11.7105	11.7734	11.8615	11.9118	11.7871	-0.693112	0.0113608	-0.892967	0.000833012	-0.635712	0.00177218	-0.164023	0.560307	0.251664	0.270589	0.455778	0.00963032
ENSG00000058063	ATP11B	ATPase phospholipid transporting 11B (putative) [Source:HGNC Symbol;Acc:HGNC:13553]	12.6357	12.9841	12.9107	13.3958	12.3028	12.5826	12.6339	13.2188	12.3354	12.4778	12.5498	12.886	12.717	12.6217	12.9201	13.1233	13.274	13.4493	13.3933	13.3469	13.3946	13.5555	13.4392	13.6614	13.3493	13.5146	13.5871	13.6973	-0.328854	0.487603	-0.496494	0.123728	-0.190365	0.631208	0.351023	0.161224	0.510651	0.0392147	0.51537	0.0309051
ENSG00000058085	LAMC2	laminin subunit gamma 2 [Source:HGNC Symbol;Acc:HGNC:6493]	8.93065	8.94408	8.45971	8.93034	8.41781	6.82858	7.29611	7.54404	7.45622	8.78866	7.95837	8.66918	7.70725	7.42772	8.08109	7.71034	6.88853	7.35676	6.70181	6.32784	7.39646	6.93843	7.54422	7.30359	7.14426	7.42033	7.33046	7.20242	-1.42804	0.00255159	-0.617617	0.257678	-1.28254	1.9273e-05	-2.31679	9.88816e-13	-1.77933	8.52401e-11	-1.84129	2.91404e-13
ENSG00000058091	CDK14	cyclin dependent kinase 14 [Source:HGNC Symbol;Acc:HGNC:8883]	12.3522	12.7545	12.3723	12.3231	12.3718	12.5748	12.2183	12.7787	11.4802	11.6512	11.2396	11.7696	12.1233	12.156	11.8184	12.0938	12.5627	12.3723	12.1726	12.2351	11.9691	12.0427	11.7384	11.9095	11.4609	11.8273	11.5414	11.6301	0.0039585	0.993877	-0.988998	1.30441e-05	-0.455442	0.0254112	-0.137679	0.62602	-0.568964	0.00246384	-0.899116	2.31612e-07
ENSG00000058262	SEC61A1	Sec61 translocon alpha 1 subunit [Source:HGNC Symbol;Acc:HGNC:18276]	13.5243	13.5976	13.6726	14.0048	13.1786	13.5623	13.5768	13.6915	12.732	12.9668	12.8154	13.3003	12.9534	12.9037	12.9854	13.3626	12.8567	12.9048	12.9081	12.8876	12.3537	12.5799	12.5993	12.6923	12.5744	12.4596	12.6647	12.6132	-0.243285	0.522387	-0.81261	0.00155768	-0.703282	0.00301559	-0.867135	1.09643e-07	-1.20022	5.22259e-11	-1.20241	2.25591e-12
ENSG00000058272	PPP1R12A	protein phosphatase 1 regulatory subunit 12A [Source:HGNC Symbol;Acc:HGNC:7618]	15.1851	15.1903	14.9482	15.086	14.6696	14.737	14.4831	14.114	14.1699	13.9087	13.5944	13.7479	13.9798	13.8687	13.6398	13.7197	13.6967	13.5703	13.5712	13.6043	13.7372	13.6648	13.4258	13.4713	13.6005	13.6402	13.5357	13.4287	-0.651402	0.00207326	-1.32481	3.99385e-13	-1.37312	4.07684e-22	-1.55476	9.81966e-38	-1.57938	2.76789e-27	-1.62809	1.0012e-36
ENSG00000058335	RASGRF1	Ras protein specific guanine nucleotide releasing factor 1 [Source:HGNC Symbol;Acc:HGNC:9875]	-1.14565	-1.14566	-1.14569	-1.14563	-1.14567	-1.14335	-1.14567	-1.14567	-1.14299	-1.14306	-1.14467	-1.14451	-1.10476	-1.14417	-1.14563	-1.14451	-0.844172	-1.09899	-1.14507	-1.13993	-1.14336	-1.14212	-1.00977	-1.14372	-1.14056	-1.14246	-1.14119	-1.14315	NA	NA	NA	NA	NA	NA	NA	NA	NA	NA	NA	NA
ENSG00000058404	CAMK2B	calcium/calmodulin dependent protein kinase II beta [Source:HGNC Symbol;Acc:HGNC:1461]	-0.213777	-0.213792	-0.213898	-0.213688	0.0344958	-0.213446	-0.213841	-0.213821	-0.213406	-0.213413	-0.213584	-0.213567	-0.2136	-0.213532	-0.213712	-0.213567	-0.213401	-0.212934	-0.213624	-0.213045	-0.213446	-0.213308	-0.213845	0.0730762	-0.213123	0.531377	-0.0927402	-0.213423	NA	NA	NA	NA	NA	NA	NA	NA	NA	NA	NA	NA
ENSG00000058453	CROCC	ciliary rootlet coiled-coil, rootletin [Source:HGNC Symbol;Acc:HGNC:21299]	8.17445	9.20191	9.42242	9.53619	8.88193	9.5401	9.38235	9.2421	9.45683	9.60813	9.75422	10.0407	9.53251	9.79343	9.59343	9.57757	8.84961	9.38845	8.9327	9.8189	9.39067	9.20033	9.42706	9.45433	9.39318	8.83173	9.43429	9.50769	0.0717184	0.935906	0.549562	0.261232	0.443454	0.333108	0.120297	0.865652	0.196985	0.724618	0.116879	0.848887
ENSG00000058600	POLR3E	RNA polymerase III subunit E [Source:HGNC Symbol;Acc:HGNC:30347]	11.2152	10.8491	10.9214	11.1733	10.3419	10.5661	10.6089	11.1361	10.5778	10.9159	10.5776	11.0469	11.0666	10.8521	10.9184	11.0047	11.416	11.1105	11.2194	11.51	11.7263	11.4169	11.1076	11.298	11.5922	11.2255	11.1708	11.133	-0.402913	0.30103	-0.309631	0.353417	-0.124517	0.687529	0.271079	0.267515	0.363538	0.168015	0.224699	0.394254
ENSG00000058668	ATP2B4	ATPase plasma membrane Ca2+ transporting 4 [Source:HGNC Symbol;Acc:HGNC:817]	14.7988	14.4778	14.5475	14.5889	14.3075	14.1385	14.2117	14.0398	14.1893	14.5256	14.3117	14.1244	14.0783	13.8625	14.1205	13.8514	14.1563	14.0128	14.2145	14.0853	15.3913	15.0142	15.1371	15.4673	15.5588	15.3699	15.5348	15.4212	-0.48977	0.00564359	-0.371942	0.0903169	-0.677284	3.28421e-05	-0.518361	0.000357933	0.668347	0.000203669	0.862477	3.19582e-10
ENSG00000058673	ZC3H11A	zinc finger CCCH-type containing 11A [Source:HGNC Symbol;Acc:HGNC:29093]	7.45031	7.30536	7.5657	7.46427	7.76124	7.52225	7.0831	7.18467	6.7356	7.57205	7.61952	6.97616	7.34066	7.09675	7.17958	7.34555	8.00819	7.7564	7.84516	7.8732	8.01461	7.47212	7.46374	7.58222	7.85864	7.35469	7.35693	7.35236	-0.0947166	0.908493	-0.255714	0.703085	-0.282234	0.526642	0.501223	0.0996725	0.241412	0.604662	0.0339453	0.954216
ENSG00000058729	RIOK2	RIO kinase 2 [Source:HGNC Symbol;Acc:HGNC:18999]	11.7877	11.8736	11.7887	11.8969	11.657	11.8453	11.6869	11.9179	11.1613	11.4425	10.8937	11.2335	10.8835	11.1818	11.1796	11.4691	11.5168	11.3652	11.6132	11.3251	11.3461	11.3691	10.9697	11.2671	11.3016	11.1951	11.2482	11.1586	-0.0994369	0.78456	-0.715159	0.000965302	-0.698298	0.00118695	-0.408114	0.0107652	-0.622845	0.000383568	-0.665244	5.10744e-07
ENSG00000058799	YIPF1	Yip1 domain family member 1 [Source:HGNC Symbol;Acc:HGNC:25231]	8.36825	9.13756	8.83428	9.48865	8.76608	8.61443	8.78019	8.98625	8.42246	8.28684	8.40665	9.22867	8.59485	7.93226	9.04497	9.01959	8.36343	8.73286	8.69711	8.35852	9.00105	8.64959	8.88448	9.18944	9.17876	8.84014	9.21969	9.05486	-0.298121	0.629549	-0.461396	0.429519	-0.367172	0.539275	-0.540178	0.184198	-0.0981731	0.872245	0.0309053	0.960797
ENSG00000058804	NDC1	NDC1 transmembrane nucleoporin [Source:HGNC Symbol;Acc:HGNC:25525]	11.4924	11.1347	11.6521	11.3256	10.5638	10.6272	10.8259	10.7379	8.78304	8.97417	9.10335	10.1001	9.39083	9.3623	9.50063	10.0118	10.3723	10.1681	10.4204	10.1884	9.814	10.1609	10.347	10.4841	9.9988	10.2462	10.4324	10.3922	-0.798137	0.000468489	-2.21057	1.10187e-10	-1.94012	1.81543e-16	-1.19372	8.45235e-12	-1.25813	4.99961e-09	-1.22254	6.12904e-11
ENSG00000058866	DGKG	diacylglycerol kinase gamma [Source:HGNC Symbol;Acc:HGNC:2853]	6.70411	6.4755	6.06351	5.39271	6.56578	4.76363	5.64444	4.61276	4.44795	4.32133	4.88868	4.65973	4.41752	4.97791	3.59078	3.62457	3.1112	3.14314	4.4449	3.13573	4.64426	4.2616	4.35885	4.25295	3.40768	4.29732	4.79325	4.17645	-0.913114	0.439827	-2.66904	4.5948e-06	-3.22062	2.36747e-05	-4.91835	0.0246099	-3.03301	3.31325e-08	-3.27767	4.54839e-06
ENSG00000059122	FLYWCH1	FLYWCH-type zinc finger 1 [Source:HGNC Symbol;Acc:HGNC:25404]	10.0633	9.91295	9.97388	10.6546	9.30614	9.85961	9.59721	9.48987	9.40815	9.43021	9.56691	9.72961	9.32739	9.55102	9.42236	9.55771	9.23222	9.11337	8.98392	9.38639	9.10307	9.10269	8.86302	9.14964	9.10679	8.81776	9.04422	8.88987	-0.699022	0.0555043	-0.750117	0.0176402	-0.814747	0.00478157	-1.09396	2.97052e-05	-1.22769	2.76399e-06	-1.34621	1.6851e-07
ENSG00000059145	UNKL	unkempt family like zinc finger [Source:HGNC Symbol;Acc:HGNC:14184]	8.99611	9.26853	9.25395	9.29971	8.95341	9.46987	9.68543	9.1775	9.51723	9.16802	9.51924	9.74488	9.16652	9.13665	9.22729	9.61497	9.71002	9.48568	9.21243	9.42591	10.2355	10.0631	9.46607	9.63954	10.2874	10.6109	10.1268	9.59148	0.112253	0.855675	0.265143	0.468281	0.0691244	0.881917	0.263704	0.364333	0.71771	0.010166	1.03614	0.000159988
ENSG00000059377	TBXAS1	thromboxane A synthase 1 [Source:HGNC Symbol;Acc:HGNC:11609]	8.22126	7.5215	7.34386	7.21998	7.81224	8.16149	7.90213	6.95488	9.96296	9.57089	8.85542	8.65448	9.07581	8.63755	9.129	8.3254	9.32374	8.68451	8.84008	8.54508	6.80812	7.55792	7.06378	6.85953	7.32903	7.66654	7.13327	6.29402	0.114915	0.912552	1.88843	6.45761e-06	1.3169	0.000407623	1.39239	0.000150213	-0.612433	0.246428	-0.532402	0.38169
ENSG00000059378	PARP12	poly(ADP-ribose) polymerase family member 12 [Source:HGNC Symbol;Acc:HGNC:21919]	8.15999	8.88446	8.38738	8.78405	7.18375	7.37179	7.34242	7.36914	7.7252	7.73316	8.31349	7.90901	7.07313	7.89562	7.89828	7.59681	6.97757	7.1423	7.97558	6.75088	7.72075	7.46193	7.65912	8.00842	7.7216	6.86968	7.72934	7.67327	-1.53628	1.51056e-05	-0.808364	0.0366727	-1.12658	0.00314197	-1.52594	0.000294534	-1.01826	0.00213633	-1.25666	0.000601355
ENSG00000059573	ALDH18A1	aldehyde dehydrogenase 18 family member A1 [Source:HGNC Symbol;Acc:HGNC:9722]	12.5432	12.4584	12.4809	12.6832	11.9221	12.3844	12.3359	12.5205	11.3692	11.3941	11.2409	11.8532	11.585	11.5768	11.7158	12.0795	11.648	11.9866	11.8564	11.919	11.3122	11.4071	11.3693	11.4789	11.0211	11.0784	11.1718	11.2561	-0.281402	0.413762	-1.1442	5.23474e-07	-0.847797	7.84884e-05	-0.728773	1.37954e-06	-1.20436	1.73184e-17	-1.49436	1.68208e-26
ENSG00000059588	TARBP1	TAR (HIV-1) RNA binding protein 1 [Source:HGNC Symbol;Acc:HGNC:11568]	10.0472	9.96893	10.4204	10.6349	9.67255	9.67552	9.97757	10.6999	10.0801	10.615	10.7639	11.0873	10.7879	10.7695	11.0473	11.5412	10.5747	11.0904	11.3082	11.2376	10.5277	10.4936	10.7398	11.02	10.1896	10.533	10.7045	10.7165	-0.265227	0.674812	0.361539	0.430251	0.788006	0.015222	0.807523	0.00294111	0.425922	0.168502	0.236072	0.49085
ENSG00000059691	GATB	glutamyl-tRNA amidotransferase subunit B [Source:HGNC Symbol;Acc:HGNC:8849]	11.0339	11.001	10.7353	10.495	10.788	10.6314	10.5189	10.307	10.2164	10.5897	10.2683	10.3704	10.4738	10.6328	10.1803	10.4125	11.0549	10.8129	10.8918	10.6676	12.0817	11.89	11.2382	11.5081	12.367	12.2814	11.83	11.6692	-0.318542	0.303707	-0.528108	0.0387153	-0.446882	0.0540921	0.0191082	0.960837	0.919765	0.000335003	1.26354	2.67305e-08
ENSG00000059728	MXD1	MAX dimerization protein 1 [Source:HGNC Symbol;Acc:HGNC:6761]	9.35199	9.19833	9.50662	10.4173	9.42965	9.72101	9.87383	10.0122	9.5232	9.33126	9.27204	9.36476	8.88742	9.60279	9.26789	9.67536	9.96706	10.1771	9.83156	10.1262	10.8615	10.1729	10.4367	10.6805	10.9544	10.8586	11.1149	10.8486	0.0247055	0.978574	-0.420448	0.401745	-0.382897	0.479515	0.319881	0.496635	0.883116	0.0190526	1.27132	7.87657e-05
ENSG00000059758	CDK17	cyclin dependent kinase 17 [Source:HGNC Symbol;Acc:HGNC:8750]	12.3633	12.8636	12.3889	12.5398	11.8478	12.4079	11.9788	12.3955	12.0694	12.3857	12.0024	12.2667	11.4928	11.8795	11.7225	11.8051	11.6623	11.4927	11.4365	11.5091	11.3443	11.4191	11.3012	11.4421	11.2605	11.368	11.5261	11.5217	-0.424058	0.207902	-0.424308	0.113675	-0.884159	1.54576e-05	-1.08031	4.56044e-10	-1.22871	2.16618e-12	-1.20229	1.18934e-11
ENSG00000059769	DNAJC25	DnaJ heat shock protein family (Hsp40) member C25 [Source:HGNC Symbol;Acc:HGNC:34187]	11.3216	11.4246	10.8563	10.9468	10.7097	11.2532	10.5843	10.8123	11.0574	11.3852	10.761	11.1689	11.4938	11.3223	11.0085	11.3503	11.8059	11.0653	11.4969	11.3072	11.7588	11.4156	11.2008	11.2266	11.5207	11.6556	11.3577	11.1331	-0.345765	0.370631	-0.0922236	0.847263	0.12126	0.735818	0.286058	0.384291	0.264956	0.402981	0.256886	0.365406
ENSG00000059804	SLC2A3	solute carrier family 2 member 3 [Source:HGNC Symbol;Acc:HGNC:11007]	11.582	11.8658	11.6391	12.2853	10.2813	11.069	10.7614	11.8696	11.0721	10.904	11.0615	11.1621	10.9115	10.9455	10.8861	11.1176	10.1847	9.85097	10.0256	9.7537	7.9952	8.93834	8.66567	8.98675	8.18601	8.46209	8.50859	8.37474	-0.815369	0.0889479	-0.91451	0.000341003	-0.986587	5.58233e-05	-2.01752	2.88649e-20	-3.34438	6.66515e-34	-3.69544	1.99917e-63
ENSG00000059915	PSD	pleckstrin and Sec7 domain containing [Source:HGNC Symbol;Acc:HGNC:9507]	4.26239	3.07455	3.49505	3.79187	3.07305	3.08791	3.0726	4.08049	3.08941	3.76087	4.35504	3.9496	4.6168	3.62606	5.38903	5.47144	4.74648	5.09558	5.05595	5.35132	4.54602	4.27037	4.28742	3.7449	3.10003	4.15942	4.08589	3.70494	NA	NA	0.335673	0.923826	2.67785	0.0451678	2.80852	0.0075	1.23984	0.482351	0.227144	0.942245
ENSG00000060069	CTDP1	CTD phosphatase subunit 1 [Source:HGNC Symbol;Acc:HGNC:2498]	10.0956	9.65199	9.8618	10.1897	9.6396	9.44063	9.66577	10.4868	9.13192	9.68483	9.46423	9.81684	9.49844	9.22387	9.48768	9.9541	8.80419	9.67348	9.52273	9.74026	8.97188	8.90386	9.40648	9.58518	9.71853	9.33438	9.42167	9.54816	-0.133691	0.850523	-0.492413	0.169499	-0.456012	0.188846	-0.537214	0.109897	-0.781878	0.00588221	-0.51717	0.0367853
ENSG00000060138	YBX3	Y-box binding protein 3 [Source:HGNC Symbol;Acc:HGNC:2428]	12.5964	12.2329	12.6464	12.8558	12.7654	12.8951	12.9536	13.1611	12.9656	13.1074	13.2596	13.449	13.1903	13.2139	13.5572	13.5651	13.3159	13.308	13.7354	13.6464	12.7799	12.9978	13.0671	13.1522	12.3883	12.7367	12.7391	12.7871	0.321467	0.337206	0.577033	0.0317844	0.786129	0.000925117	0.928336	5.74971e-06	0.408036	0.0825231	0.0412216	0.910799
ENSG00000060140	STYK1	serine/threonine/tyrosine kinase 1 [Source:HGNC Symbol;Acc:HGNC:18889]	3.62637	5.67843	5.18771	5.56381	3.15472	2.97927	5.13291	3.75709	4.19048	3.46045	5.26246	4.68627	4.0246	3.57153	4.81748	4.42562	2.98131	3.54365	3.81325	3.24749	4.10827	5.28495	2.96057	3.0943	2.99382	4.13764	3.92404	3.45857	-1.99148	0.314753	-1.17428	0.396264	-1.6885	0.124004	-3.98488	0.000422201	-1.65094	0.368166	-3.08083	0.00719547
ENSG00000060237	WNK1	WNK lysine deficient protein kinase 1 [Source:HGNC Symbol;Acc:HGNC:14540]	12.981	12.9488	13.1183	13.4086	13.4168	13.4996	13.7509	13.4106	12.6083	12.8339	12.9294	13.1324	12.8493	12.8945	13.0352	13.0632	12.7345	13.1019	12.9443	13.0259	13.1452	12.9588	13.2286	13.3658	13.2162	13.1428	13.3168	13.2852	0.367546	0.199374	-0.295045	0.36031	-0.204515	0.482106	-0.191446	0.456365	0.0454944	0.900407	0.0862807	0.759369
ENSG00000060303	RPS17P5	ribosomal protein S17 pseudogene 5 [Source:HGNC Symbol;Acc:HGNC:21352]	1.7963	1.79626	2.01839	1.87386	1.79617	1.84121	2.21828	2.13241	2.0708	2.21484	1.91595	2.14156	1.8773	1.91879	1.87291	1.98854	2.10339	2.11786	2.20912	1.84984	1.92356	1.84418	1.86766	1.9214	1.79787	1.96877	1.79769	1.84169	NA	NA	NA	NA	NA	NA	NA	NA	NA	NA	NA	NA
ENSG00000060339	CCAR1	cell division cycle and apoptosis regulator 1 [Source:HGNC Symbol;Acc:HGNC:24236]	13.4945	13.331	13.4517	13.3465	13.4109	13.5611	13.3699	13.3334	13.1897	12.9358	12.904	13.0047	13.0102	13.0208	12.8136	12.9954	13.3443	12.9944	13.0446	13.0277	13.2981	13.0753	12.9422	12.9278	13.0436	12.8284	12.9257	12.8714	-0.0284211	0.936722	-0.458213	0.00609757	-0.491858	0.000658404	-0.320943	0.0592362	-0.356659	0.0382398	-0.531115	2.62231e-05
ENSG00000060491	OGFR	opioid growth factor receptor [Source:HGNC Symbol;Acc:HGNC:15768]	10.3453	9.76901	10.0874	10.2013	9.731	10.2039	9.84354	10.2538	9.83572	10.2618	10.2155	10.347	9.50159	9.80016	10.0755	10.3245	9.97263	10.153	9.89641	9.79804	10.9968	10.6089	10.9445	11.1139	11.1881	11.0642	11.3582	11.2408	-0.131796	0.810784	0.0192023	0.971215	-0.190091	0.675013	-0.180238	0.564815	0.846204	0.000124357	1.12976	2.79497e-09
ENSG00000060558	GNA15	G protein subunit alpha 15 [Source:HGNC Symbol;Acc:HGNC:4383]	-2.37544	-2.37545	-2.37554	-2.37537	-2.37548	-2.3752	-2.37549	-2.37548	-2.37518	-2.37518	-2.3753	-2.37239	-2.37531	-2.37526	-2.37539	-2.37529	-2.37517	-2.37489	-2.37533	-2.37495	-2.3752	-2.37511	-2.3755	-2.37523	-2.375	-2.37514	-2.37505	-2.37519	NA	NA	NA	NA	NA	NA	NA	NA	NA	NA	NA	NA
ENSG00000060566	CREB3L3	cAMP responsive element binding protein 3 like 3 [Source:HGNC Symbol;Acc:HGNC:18855]	2.55972	2.55845	3.74471	3.42458	5.1752	5.01775	4.39597	2.95692	5.83505	6.49426	5.887	5.06021	5.71758	4.50429	4.8298	5.26778	2.59235	2.99056	3.79855	2.62127	2.76239	2.60008	3.56192	3.027	2.61506	2.59688	3.56164	2.59048	2.91437	0.164839	4.81738	1.69602e-06	3.75028	0.00197491	NA	NA	NA	NA	NA	NA
ENSG00000060642	PIGV	phosphatidylinositol glycan anchor biosynthesis class V [Source:HGNC Symbol;Acc:HGNC:26031]	8.26205	8.31174	8.24201	8.85908	7.99681	8.68911	8.42099	7.67658	8.4388	9.24309	8.72409	9.38442	9.01058	8.8291	8.81447	9.13894	8.56047	8.59481	8.58051	7.88752	8.77721	9.33059	9.04429	9.01003	9.85651	9.68207	9.7146	9.52731	-0.262883	0.718842	0.568302	0.240505	0.521497	0.144119	-0.028999	0.962903	0.657156	0.0433797	1.34302	1.01721e-07
ENSG00000060656	PTPRU	protein tyrosine phosphatase, receptor type U [Source:HGNC Symbol;Acc:HGNC:9683]	5.73597	6.02942	6.24617	6.65778	5.5584	4.9622	6.3654	6.39195	3.15221	6.89274	6.9846	7.16585	7.63653	7.62116	7.76239	7.58373	7.86003	7.94836	7.49141	7.68919	7.72613	7.51628	8.01304	8.06804	8.44029	8.94608	8.95384	8.4176	-0.36459	0.797893	0.537559	0.747182	1.70056	1.83547e-05	1.8512	1.35837e-06	1.96306	3.32501e-07	2.95694	6.67889e-18
ENSG00000060688	SNRNP40	small nuclear ribonucleoprotein U5 subunit 40 [Source:HGNC Symbol;Acc:HGNC:30857]	11.6157	11.3075	11.6315	11.671	10.836	11.5233	11.3137	11.505	10.1897	10.6509	10.5313	11.0212	10.9226	10.3818	10.8625	11.0095	11.2989	10.93	11.3242	11.3781	10.8328	11.0708	10.9468	10.9454	10.429	10.965	10.9283	11.0072	-0.28832	0.4749	-1.01631	0.000187353	-0.812628	0.000541612	-0.34814	0.119379	-0.647909	0.000165942	-0.774339	0.000164438
ENSG00000060709	RIMBP2	RIMS binding protein 2 [Source:HGNC Symbol;Acc:HGNC:30339]	-2.37541	-2.37543	-2.37551	-2.37262	-2.37545	-2.37519	-2.37546	-2.37545	-2.37516	-2.37517	-2.37528	-2.37527	-2.37529	-2.37525	-2.37537	-2.37527	-2.37516	-2.3749	-2.37531	-2.37496	-2.37519	-2.37511	-2.37547	-2.37521	-2.375	-2.37513	-2.37504	-2.37518	NA	NA	NA	NA	NA	NA	NA	NA	NA	NA	NA	NA
ENSG00000060718	COL11A1	collagen type XI alpha 1 chain [Source:HGNC Symbol;Acc:HGNC:2186]	5.53601	6.34008	7.45003	8.76438	6.73974	8.40619	6.75701	8.44108	6.09888	7.82483	6.66804	8.19388	4.73103	6.57016	6.67131	6.47066	3.08061	4.85851	5.20611	2.94143	5.91079	7.02667	6.08775	4.62478	4.52016	6.6903	6.61101	6.09008	0.251006	0.921801	-0.219397	0.922713	-1.67059	0.0839006	-4.31131	0.0116351	-1.80007	0.0669892	-1.77679	0.0622773
ENSG00000060749	QSER1	glutamine and serine rich 1 [Source:HGNC Symbol;Acc:HGNC:26154]	12.0143	12.0728	12.2251	12.2832	11.3885	11.4499	11.7778	11.9326	11.3391	11.139	11.7367	11.8943	11.517	11.443	11.89	11.9252	11.3934	11.8567	11.9388	11.874	11.1406	11.2174	11.6634	11.7136	10.8839	11.0223	11.7117	11.5349	-0.553994	0.046994	-0.664341	0.0158659	-0.488718	0.0484914	-0.401908	0.0597293	-0.733001	0.000600138	-0.884793	0.000239864
ENSG00000060762	MPC1	mitochondrial pyruvate carrier 1 [Source:HGNC Symbol;Acc:HGNC:21606]	10.5905	10.8894	10.1122	10.6279	10.7492	11.2351	10.1223	10.5363	9.71498	10.0669	9.47313	10.1232	10.3514	10.3337	9.84965	10.354	12.5293	11.5631	12.0246	11.967	13.3876	13.1876	12.6636	13.0209	13.8884	13.7319	13.2759	13.0242	0.0945986	0.888574	-0.784203	0.0137032	-0.39362	0.216295	1.52031	6.87486e-09	2.58833	4.68542e-29	3.01479	3.51608e-34
ENSG00000060971	ACAA1	acetyl-CoA acyltransferase 1 [Source:HGNC Symbol;Acc:HGNC:82]	10.6212	10.5568	10.6183	10.7232	10.874	10.9154	10.9248	10.961	10.7193	10.9892	10.6557	11.0276	10.7455	10.4549	10.4476	10.8863	11.9067	11.0158	11.6074	11.5075	12.821	12.5198	12.0291	12.4138	12.8682	12.8619	12.7798	12.5664	0.256616	0.3268	0.189048	0.563403	-0.0155633	0.969164	0.93628	4.08994e-05	1.90714	2.80885e-21	2.19691	6.46805e-55
ENSG00000060982	BCAT1	branched chain amino acid transaminase 1 [Source:HGNC Symbol;Acc:HGNC:976]	15.8318	16.0267	15.9317	16.3602	15.5076	15.8116	15.5469	15.6742	14.0664	14.3762	13.4386	14.7873	13.6291	13.7851	13.4608	14.3222	14.1371	14.0805	13.9316	13.7681	14.2278	14.4967	13.9913	14.0829	14.1492	14.172	14.0207	14.0007	-0.469147	0.0747015	-1.89609	1.72994e-09	-2.31098	6.39962e-21	-2.14502	8.43191e-36	-1.90524	4.47121e-22	-2.0563	1.33865e-33
ENSG00000061273	HDAC7	histone deacetylase 7 [Source:HGNC Symbol;Acc:HGNC:14067]	11.5494	11.1704	11.3181	11.4934	11.2048	11.1461	11.1702	11.3336	11.598	11.6582	11.4878	11.524	11.1703	11.4187	11.3153	11.2611	10.7989	10.867	11.0329	10.7891	10.5122	10.9196	11.1334	10.8351	10.6883	10.3889	10.6644	10.6428	-0.225567	0.464558	0.133509	0.667663	-0.135896	0.63634	-0.553378	0.0018735	-0.556607	0.0126343	-0.854634	1.09504e-06
ENSG00000061337	LZTS1	leucine zipper tumor suppressor 1 [Source:HGNC Symbol;Acc:HGNC:13861]	3.48137	4.22812	4.25984	4.10701	4.14506	3.30636	3.78291	3.70954	3.3072	4.05389	4.38139	3.5594	4.51672	4.7562	4.01371	4.24617	3.68755	3.80842	4.23017	4.55743	4.77074	3.75181	4.90353	4.53471	3.87755	4.10227	4.39663	4.5732	-1.00446	0.718672	-0.502698	0.853712	0.838982	0.53965	0.177082	0.931875	1.21557	0.336358	0.512995	0.727801
ENSG00000061455	PRDM6	PR/SET domain 6 [Source:HGNC Symbol;Acc:HGNC:9350]	3.7165	3.71435	4.54553	4.31239	5.07123	3.61885	5.15977	5.12977	5.61312	4.6858	5.09742	4.20082	4.19232	3.93203	4.95079	4.31265	3.95719	4.64977	3.85967	4.4478	4.27111	5.41276	5.20783	4.6112	4.98511	5.37255	5.16989	4.15173	1.71022	0.33986	1.90984	0.123545	0.707107	0.703994	0.362512	0.865101	1.88082	0.0976175	1.9349	0.0765729
ENSG00000061656	SPAG4	sperm associated antigen 4 [Source:HGNC Symbol;Acc:HGNC:11214]	3.72137	4.71559	4.51763	4.80793	4.71967	4.79643	4.23162	4.5447	5.0894	5.40853	4.91442	4.53359	4.26645	3.62397	4.2366	4.73617	4.96093	4.5315	4.26025	4.93988	4.19847	3.47739	3.9063	4.26195	5.27364	4.33092	4.49787	4.31186	0.101078	0.966263	0.990209	0.42165	-0.587156	0.755049	0.402851	0.796667	-1.45864	0.392034	0.335791	0.831948
ENSG00000061676	NCKAP1	NCK associated protein 1 [Source:HGNC Symbol;Acc:HGNC:7666]	14.3638	14.4776	14.3843	14.7254	14.1579	14.437	14.2077	14.3794	13.9607	14.1545	13.8086	14.1814	13.9198	14.1539	14.0503	14.2116	14.0931	14.1884	14.1616	14.344	14.1739	14.1332	13.9989	14.1995	14.3234	14.4226	14.2421	14.2569	-0.244149	0.421508	-0.524776	0.0265344	-0.455549	0.0323782	-0.321766	0.0861652	-0.389233	0.0406667	-0.220544	0.279874
ENSG00000061794	MRPS35	mitochondrial ribosomal protein S35 [Source:HGNC Symbol;Acc:HGNC:16635]	12.4451	12.3962	12.4309	12.6427	12.1406	12.2686	12.1869	12.2375	11.9442	12.0781	11.8749	12.1535	11.9014	11.9673	12.1993	12.2663	12.6047	12.2295	12.6037	12.6386	13.0109	12.8493	12.6974	12.8249	12.7649	12.8591	12.9347	12.8645	-0.326052	0.161498	-0.530751	0.0111852	-0.435236	0.051854	0.0329951	0.920402	0.37058	0.0418095	0.356737	0.0245274
ENSG00000061918	GUCY1B1	guanylate cyclase 1 soluble subunit beta 1 [Source:HGNC Symbol;Acc:HGNC:4687]	2.5845	3.76515	2.58229	2.58615	2.58354	2.59056	2.84727	2.84999	2.59128	3.07684	3.09642	3.31145	4.4657	4.20793	4.4945	3.45086	2.76222	4.07508	3.86406	2.69965	2.59056	2.59305	3.80557	2.82709	2.69566	3.14004	3.31002	3.02081	NA	NA	NA	NA	2.90438	0.126248	1.48385	0.658498	NA	NA	NA	NA
ENSG00000061936	SFSWAP	splicing factor SWAP [Source:HGNC Symbol;Acc:HGNC:10790]	11.8892	11.8179	11.838	12.0018	11.8373	11.868	11.8258	11.8807	11.8349	12.0246	11.8164	11.8224	11.7556	11.7925	11.9534	11.8726	11.8952	11.8379	11.8408	11.992	11.6695	11.7191	11.7971	11.8406	11.8998	11.7499	11.6962	11.6534	-0.0808063	0.812089	-0.0633956	0.847837	-0.0781964	0.786703	-0.0113405	0.966732	-0.145189	0.490565	-0.171112	0.381924
ENSG00000061938	TNK2	tyrosine kinase non receptor 2 [Source:HGNC Symbol;Acc:HGNC:19297]	9.17691	8.85397	9.08654	9.45978	8.0446	9.17249	9.03642	9.27937	8.74408	8.56856	9.19293	9.2506	8.7917	8.86386	9.10938	9.31364	8.83599	8.85397	9.07539	8.99515	9.2475	9.37535	9.54008	9.78453	9.99954	9.27795	9.9206	9.72448	-0.248109	0.732542	-0.260757	0.594342	-0.169293	0.717973	-0.253951	0.449411	0.35775	0.283934	0.614077	0.0397756
ENSG00000061987	MON2	MON2 homolog, regulator of endosome-to-Golgi trafficking [Source:HGNC Symbol;Acc:HGNC:29177]	12.1688	12.563	12.652	12.6536	12.4069	12.6572	12.7835	12.7597	12.4287	12.4137	12.4446	12.6654	12.3412	12.3975	12.6089	12.7552	12.2528	12.506	12.5402	12.6887	12.1968	12.2769	12.462	12.5587	12.2984	12.4945	12.5492	12.5697	0.101669	0.824417	-0.0813815	0.838841	-0.0171954	0.96767	-0.0337673	0.92616	-0.156461	0.595375	-0.0728403	0.806966
ENSG00000062038	CDH3	cadherin 3 [Source:HGNC Symbol;Acc:HGNC:1762]	-1.03167	-1.03167	-1.03172	-1.03162	-1.03169	-1.03061	-0.987748	-1.03169	-1.03013	-1.03022	-1.03157	-0.981361	-1.03158	-1.03154	-0.46943	-1.03156	-1.03007	-0.972947	-1.03159	-1.02615	-1.03061	-1.029	-1.0317	-1.03108	-1.02697	-1.02944	-1.02779	-1.03034	NA	NA	NA	NA	NA	NA	NA	NA	NA	NA	NA	NA
ENSG00000062096	ARSF	arylsulfatase F [Source:HGNC Symbol;Acc:HGNC:721]	-0.190815	-0.190831	-0.190949	-0.190716	-0.190873	-0.190447	-0.190886	-0.141188	-0.190403	-0.190411	-0.1906	-0.190582	-0.190618	-0.190543	-0.190742	-0.190582	-0.190397	-0.18988	-0.190644	-0.190002	-0.190447	-0.190294	-0.011142	-0.190491	0.191435	0.625538	-0.190174	-0.130741	NA	NA	NA	NA	NA	NA	NA	NA	NA	NA	NA	NA
ENSG00000062194	GPBP1	GC-rich promoter binding protein 1 [Source:HGNC Symbol;Acc:HGNC:29520]	12.7349	12.7294	12.6235	12.7905	12.5057	12.7572	12.6285	12.5335	12.577	12.9282	12.5026	12.8041	12.7746	12.6484	12.6827	12.7725	12.7226	12.5966	12.625	12.6419	12.6828	12.594	12.5809	12.5421	12.6463	12.656	12.6728	12.5981	-0.157558	0.591936	-0.0545866	0.890365	-0.0341871	0.905294	-0.0917831	0.647921	-0.133812	0.491276	-0.109876	0.545861
ENSG00000062282	DGAT2	diacylglycerol O-acyltransferase 2 [Source:HGNC Symbol;Acc:HGNC:16940]	6.09172	6.43713	5.52434	6.68178	5.10113	5.91935	6.47258	6.13458	9.42829	9.6964	9.13757	9.38987	10.3725	10.0321	10.2884	10.5765	12.954	12.3821	12.6372	12.8747	14.1668	13.913	13.6579	13.9093	15.3757	15.129	14.9472	14.3469	-0.318553	0.813365	3.29046	1.77952e-22	4.2442	3.36227e-45	6.73836	7.95204e-151	7.97235	5.11525e-216	9.05751	1.30857e-213
ENSG00000062370	ZNF112	zinc finger protein 112 [Source:HGNC Symbol;Acc:HGNC:12892]	8.90106	9.50637	9.66487	9.69433	9.15448	9.15586	9.50563	9.74757	9.16052	9.86244	9.68835	9.70098	9.23632	9.87371	9.64694	9.75044	8.92174	9.312	9.56373	9.57049	9.20809	9.25772	9.27635	9.39477	9.44997	9.46328	9.76419	9.45094	-0.105237	0.880715	0.113936	0.847902	0.147557	0.768157	-0.134666	0.786448	-0.215879	0.580576	0.0364394	0.941477
ENSG00000062485	CS	citrate synthase [Source:HGNC Symbol;Acc:HGNC:2422]	11.6986	11.2675	11.8295	11.8993	11.377	11.2919	11.6181	11.6222	11.0472	11.0805	11.238	11.4332	11.5662	11.3482	12.0951	12.2512	13.6682	13.7265	13.8555	13.9044	14.2949	14.0147	14.3784	14.6303	14.1466	14.0644	14.5358	14.5443	-0.258135	0.499251	-0.551431	0.0460201	0.15005	0.760385	2.14946	6.98888e-35	2.72712	8.59644e-41	2.69876	8.03106e-41
ENSG00000062524	LTK	leukocyte receptor tyrosine kinase [Source:HGNC Symbol;Acc:HGNC:6721]	2.37716	2.16965	2.15874	3.065	1.95645	1.95907	2.25117	2.74265	3.44674	1.95929	2.61529	2.48735	1.95802	1.95848	2.77233	2.45101	2.15326	2.3669	1.95786	1.96179	1.95907	1.96001	2.01375	2.08881	1.96126	1.95975	1.96074	1.95922	-1.01512	0.799682	0.677384	0.806574	-0.728986	0.81695	NA	NA	NA	NA	NA	NA
ENSG00000062582	MRPS24	mitochondrial ribosomal protein S24 [Source:HGNC Symbol;Acc:HGNC:14510]	8.40745	7.78179	8.37978	8.37382	8.36922	7.84016	8.12411	7.89034	7.45342	7.65136	7.97883	8.08173	6.78292	7.01737	7.89937	7.79637	8.25656	7.59773	8.04738	7.67736	7.95972	7.83129	7.66131	7.77881	7.49087	7.29898	8.13218	8.01152	-0.270506	0.645796	-0.565545	0.203961	-0.955682	0.0476748	-0.40579	0.35556	-0.532743	0.121133	-0.590924	0.156836
ENSG00000062598	ELMO2	engulfment and cell motility 2 [Source:HGNC Symbol;Acc:HGNC:17233]	9.9128	9.88353	10.018	10.6709	9.63043	10.3123	10.1373	10.5659	10.1597	10.0418	10.1048	10.5836	10.1901	9.93514	10.2887	10.8091	10.6276	10.5398	10.6718	10.5902	10.647	10.5899	10.6975	11.0184	10.741	10.7618	10.9779	11.1147	0.00433042	0.995862	0.0282715	0.965282	0.157305	0.77634	0.450643	0.130524	0.602161	0.048091	0.747118	0.00678391
ENSG00000062650	WAPL	WAPL cohesin release factor [Source:HGNC Symbol;Acc:HGNC:23293]	13.2656	13.4278	13.2028	13.4719	12.8683	13.1337	12.8889	13.1564	12.5911	12.6975	12.5464	12.8517	12.8332	12.77	12.6621	12.8216	12.8661	12.9648	12.7556	12.8135	13.0383	12.9225	12.7091	12.8825	13.1433	12.911	12.9547	12.8469	-0.380018	0.131963	-0.740223	0.000189196	-0.628128	0.000188303	-0.527702	0.000390117	-0.478191	0.00702692	-0.421287	0.013578
ENSG00000062716	VMP1	vacuole membrane protein 1 [Source:HGNC Symbol;Acc:HGNC:29559]	15.0016	15.275	14.9311	15.0211	14.7769	15.1574	14.8685	15.6608	14.7891	15.2366	14.8516	15.6291	14.4749	14.9068	14.7346	15.317	14.0799	14.4043	14.1	14.5679	13.0093	13.2276	12.8471	13.1732	13.1085	13.0415	12.9766	12.9118	0.0681785	0.908178	0.0708266	0.894108	-0.200038	0.583461	-0.798534	9.97727e-06	-2.05793	1.32177e-37	-2.14242	4.27509e-56
ENSG00000062725	APPBP2	amyloid beta precursor protein binding protein 2 [Source:HGNC Symbol;Acc:HGNC:622]	11.8943	12.1621	12.2592	12.4904	12.2164	12.102	12.4038	12.2224	11.9119	12.0567	11.7295	12.2718	11.7886	11.8596	11.9789	12.26	11.9409	12.1389	12.1335	11.7626	12.2892	12.1567	12.2699	12.3618	12.2229	12.2225	12.5066	12.3831	-0.0231472	0.96437	-0.267057	0.457039	-0.275552	0.392484	-0.240845	0.368543	0.0434404	0.904737	0.0929714	0.768865
ENSG00000062822	POLD1	DNA polymerase delta 1, catalytic subunit [Source:HGNC Symbol;Acc:HGNC:9175]	8.96486	8.41779	8.81508	8.72802	8.30946	8.90329	8.45828	8.18657	7.60402	7.47211	7.73425	8.28916	6.90034	7.72517	7.7671	7.8469	7.63361	7.41275	7.99548	6.83703	7.80433	7.27331	7.44279	7.74132	7.70563	7.36634	7.79388	7.11539	-0.33134	0.529342	-1.11475	0.00210918	-1.3381	0.000130421	-1.41359	6.3334e-05	-1.35287	9.36092e-07	-1.444	8.66975e-07
ENSG00000063015	SEZ6	seizure related 6 homolog [Source:HGNC Symbol;Acc:HGNC:15955]	-1.35892	-1.35904	-1.35995	-1.35819	-1.35936	-1.35636	-1.35946	-1.35928	-1.32502	-1.35613	-1.29527	-1.20196	-1.3575	-1.35699	-1.35838	-1.35725	-1.35604	-1.35304	-1.35768	-1.32264	-1.35636	-1.3554	-1.29738	-1.35664	-1.35419	-1.35566	-1.35468	-1.3562	NA	NA	NA	NA	NA	NA	NA	NA	NA	NA	NA	NA
ENSG00000063046	EIF4B	eukaryotic translation initiation factor 4B [Source:HGNC Symbol;Acc:HGNC:3285]	15.9161	15.9011	15.8578	16.2859	16.0353	16.2725	16.1121	16.2161	16.7304	16.8229	16.6398	16.9003	16.8879	16.9259	16.9801	17.0475	17.0127	16.8782	16.8408	16.8486	16.502	16.5649	16.3854	16.5566	16.0445	16.2136	16.2813	16.3177	0.12118	0.754561	0.745652	0.000455609	0.950553	3.94053e-07	0.903649	1.88742e-08	0.505385	0.00813369	0.189346	0.425985
ENSG00000063127	SLC6A16	solute carrier family 6 member 16 [Source:HGNC Symbol;Acc:HGNC:13622]	2.84604	2.84581	3.11685	3.14537	2.84519	3.62704	3.94594	3.53479	4.56668	3.95739	4.1415	3.65857	4.11868	3.30992	3.72806	4.14713	2.85209	3.50259	4.162	3.4835	3.06203	2.85357	3.12409	3.40307	3.15706	2.85296	3.36522	2.85173	NA	NA	4.06005	0.00246255	3.54266	0.0215189	NA	NA	NA	NA	NA	NA
ENSG00000063169	BICRA	BRD4 interacting chromatin remodeling complex associated protein [Source:HGNC Symbol;Acc:HGNC:4332]	4.65555	5.95641	5.3369	4.84384	4.88172	4.41404	4.97958	5.58777	5.22328	4.80506	5.35895	5.2357	5.46751	5.92609	4.92717	5.18225	3.56505	5.18672	5.34296	3.7006	5.52967	4.99825	4.63156	5.0537	4.351	4.00667	5.19389	4.91025	-0.520236	0.763566	-0.317681	0.81632	0.164768	0.90468	-1.10238	0.571388	-0.406764	0.746797	-1.19464	0.287678
ENSG00000063176	SPHK2	sphingosine kinase 2 [Source:HGNC Symbol;Acc:HGNC:18859]	7.27544	7.20393	7.85699	7.56289	7.45553	7.81502	7.8834	7.40281	7.90091	7.85711	7.60909	7.72483	8.29918	7.43049	7.84133	8.04459	8.67063	8.38833	8.34307	8.76961	9.30663	9.13184	8.52788	8.61504	8.68203	8.73227	8.94253	8.79552	0.136508	0.871468	0.266343	0.62244	0.473334	0.338443	1.19144	8.78875e-05	1.62983	5.36026e-07	1.44455	5.69583e-08
ENSG00000063177	RPL18	ribosomal protein L18 [Source:HGNC Symbol;Acc:HGNC:10310]	13.2794	12.846	12.8225	13.2509	13.1438	13.1389	13.2021	13.0972	13.1417	13.4118	13.2088	13.5832	13.488	13.3422	13.4327	13.6481	13.6232	13.5449	13.6942	13.7891	13.0805	13.433	13.144	13.2165	12.6449	12.7365	12.6812	12.8907	0.0370266	0.935989	0.242958	0.485582	0.395579	0.111479	0.602066	0.00167699	0.15343	0.621829	-0.367957	0.0869468
ENSG00000063180	CA11	carbonic anhydrase 11 [Source:HGNC Symbol;Acc:HGNC:1370]	2.59846	3.28491	2.99177	2.99061	2.92963	3.75385	2.70697	3.485	3.40538	2.60221	3.15384	2.72411	4.09319	3.58974	3.24981	2.92513	3.53488	2.7623	2.66266	3.13291	2.66942	3.27575	2.70673	2.786	2.60518	2.60289	2.80906	2.79105	1.11088	0.709571	NA	NA	1.74733	0.292914	NA	NA	NA	NA	NA	NA
ENSG00000063241	ISOC2	isochorismatase domain containing 2 [Source:HGNC Symbol;Acc:HGNC:26278]	10.2604	9.96152	9.83707	10.0983	9.60149	10.2727	9.71184	9.86508	9.12758	9.45743	8.85019	9.54236	9.72077	9.75953	9.31339	9.7239	11.3351	10.3798	10.7123	10.9645	11.6134	11.4371	10.83	11.089	11.7906	11.5344	11.1496	10.8977	-0.208572	0.663647	-0.861881	0.00339814	-0.464471	0.0686645	0.873023	0.00117221	1.28123	6.68091e-08	1.37574	2.17141e-08
ENSG00000063244	U2AF2	U2 small nuclear RNA auxiliary factor 2 [Source:HGNC Symbol;Acc:HGNC:23156]	12.788	12.5806	12.7051	12.8479	12.2508	12.487	12.2533	12.4808	11.6957	11.9472	11.7164	12.1227	11.7447	11.5722	11.7569	11.8574	11.9751	11.9416	12.0447	12.1861	12.0049	11.9016	11.9829	12.2418	12.1289	11.9205	12.0432	11.885	-0.415459	0.0747235	-0.92841	1.15272e-05	-1.06584	3.02406e-10	-0.734239	4.40274e-07	-0.729123	8.78888e-06	-0.792509	1.06556e-07
ENSG00000063245	EPN1	epsin 1 [Source:HGNC Symbol;Acc:HGNC:21604]	10.4315	10.0322	10.3174	10.5213	9.94138	10.2194	10.418	10.4212	9.70471	10.0551	9.97657	10.1109	9.60878	10.0734	9.94064	9.73524	10.1931	9.97902	9.95383	10.1272	9.68685	9.91893	9.91341	10.0045	9.49659	9.854	9.82514	10.0099	-0.116048	0.825554	-0.438148	0.139137	-0.554023	0.029037	-0.302872	0.21911	-0.489282	0.0324232	-0.592953	0.0101238
ENSG00000063322	MED29	mediator complex subunit 29 [Source:HGNC Symbol;Acc:HGNC:23074]	10.8676	10.5522	10.6281	10.7174	10.8915	11.1649	10.7256	10.5383	10.8434	11.1564	10.8413	10.9288	10.607	10.9651	10.7288	10.7025	10.4202	10.6818	10.596	10.7031	10.2114	10.5794	10.4349	10.4799	10.5851	10.8962	10.6154	10.424	0.113942	0.799325	0.216207	0.460379	0.0293796	0.934268	-0.11193	0.675367	-0.284467	0.209774	-0.0868782	0.773604
ENSG00000063438	AHRR	aryl-hydrocarbon receptor repressor [Source:HGNC Symbol;Acc:HGNC:346]	11.2258	10.9665	11.1161	11.2303	9.47494	9.17619	9.61595	9.65548	8.70124	9.4471	9.63936	9.5365	9.26785	9.37175	9.5697	9.59798	9.41989	9.53312	9.45984	9.63983	8.80005	9.00514	9.25854	9.21507	8.90607	8.37121	9.19009	9.05818	-1.79403	5.07866e-18	-1.92288	3.45644e-13	-1.81973	2.21503e-22	-1.7445	2.80841e-31	-2.20178	8.91812e-35	-2.40157	4.89798e-28
ENSG00000063587	ZNF275	zinc finger protein 275 [Source:HGNC Symbol;Acc:HGNC:13069]	8.97273	9.27063	9.55282	9.85316	8.87713	9.15509	9.32127	10.0509	9.04151	9.15057	9.10528	9.17402	8.94015	9.08335	9.31591	9.77173	9.53669	9.54412	9.54147	9.79183	9.62712	9.61801	9.64457	9.91824	9.61377	9.40901	9.90252	9.82453	-0.0617875	0.945634	-0.415062	0.289208	-0.177414	0.755812	0.150476	0.731916	0.262846	0.508192	0.23356	0.560657
ENSG00000063601	MTMR1	myotubularin related protein 1 [Source:HGNC Symbol;Acc:HGNC:7449]	10.0391	10.0939	10.1118	10.2509	9.01868	8.64002	9.12454	9.19273	9.76621	9.41422	9.70168	9.50219	9.84875	9.29038	9.86927	9.90054	9.64843	9.70124	9.95805	10.0973	9.94835	9.83798	9.69869	9.79188	10.265	9.88933	9.97942	10.0697	-1.23571	5.16457e-07	-0.614822	0.00344968	-0.433394	0.133929	-0.295254	0.23815	-0.33412	0.10549	-0.103319	0.711955
ENSG00000063660	GPC1	glypican 1 [Source:HGNC Symbol;Acc:HGNC:4449]	11.7718	11.6568	11.9327	12.304	12.2159	12.2398	12.3464	12.3737	13.283	13.0789	13.1021	12.934	13.4731	13.2724	13.3254	13.2746	12.699	12.8675	12.603	12.9799	12.2733	12.1217	11.9337	12.2362	12.1483	11.9959	12.029	12.0187	0.323679	0.33176	1.14536	1.72455e-07	1.40545	6.64475e-12	0.867902	3.06463e-05	0.20405	0.524804	0.0805405	0.812009
ENSG00000063761	ADCK1	aarF domain containing kinase 1 [Source:HGNC Symbol;Acc:HGNC:19038]	7.85007	7.96035	7.43218	7.87498	7.91643	7.95712	7.63066	7.38173	8.04633	8.23184	7.82082	7.77546	8.12839	8.15704	7.64948	7.6244	8.80976	7.87155	7.72907	7.96806	9.18075	8.09136	8.58361	8.24853	9.4941	9.18192	8.39199	8.4682	-0.112479	0.882811	0.160859	0.77674	0.0936973	0.872756	0.414751	0.438185	0.902596	0.0220998	1.30517	0.000441379
ENSG00000063854	HAGH	hydroxyacylglutathione hydrolase [Source:HGNC Symbol;Acc:HGNC:4805]	8.88657	9.13712	9.11213	9.65889	6.88682	9.0004	8.41389	8.90913	6.19122	7.52824	7.45954	8.23727	8.16947	6.98134	8.51149	8.28159	10.4988	9.87491	9.84172	10.2588	11.409	10.7741	10.6403	10.8889	11.7035	11.4022	11.3142	11.0826	-0.789513	0.252837	-1.85218	0.000152082	-1.24241	0.00374873	0.953864	0.0010699	1.81769	2.09698e-11	2.25439	2.08955e-20
ENSG00000063978	RNF4	ring finger protein 4 [Source:HGNC Symbol;Acc:HGNC:10067]	11.1089	11.2261	11.2089	11.5063	10.8057	11.1151	10.8207	11.5506	10.7174	11.0185	10.6304	11.1254	10.6842	10.9242	10.8843	11.1482	11.3815	11.2183	11.1051	11.2721	10.7617	11.0441	10.8507	10.978	10.3208	10.7729	10.6722	10.8081	-0.207638	0.672057	-0.447177	0.129814	-0.400104	0.129145	-0.0409132	0.902329	-0.384894	0.0770751	-0.675281	0.00110615
ENSG00000064012	CASP8	caspase 8 [Source:HGNC Symbol;Acc:HGNC:1509]	11.2964	11.1544	10.6734	10.7031	9.84665	10.3523	10.1222	9.8168	11.4025	11.0497	10.5793	10.9015	10.7489	10.5317	10.4998	10.9858	11.0505	11.0206	10.7966	10.7656	11.1793	11.1544	10.8335	11.1766	11.2163	11.2783	11.0355	10.8992	-1.01384	0.000279689	-0.0175282	0.975161	-0.314873	0.332845	-0.0875852	0.820394	0.110064	0.772717	0.111706	0.745624
ENSG00000064042	LIMCH1	LIM and calponin homology domains 1 [Source:HGNC Symbol;Acc:HGNC:29191]	13.3265	13.367	13.3338	14.0281	12.7658	12.688	12.8631	13.3195	10.3143	10.838	10.0696	11.8192	9.55118	9.69522	9.46899	11.2988	9.26928	9.44078	9.23108	10.1237	10.5705	10.8565	10.4915	10.6875	9.60056	10.9277	10.7065	10.7568	-0.682192	0.04033	-2.74275	7.14411e-12	-3.44815	4.49958e-09	-4.15112	5.65548e-58	-3.01039	8.79352e-42	-3.11137	2.98205e-25
ENSG00000064102	INTS13	integrator complex subunit 13 [Source:HGNC Symbol;Acc:HGNC:20174]	12.4986	12.6372	12.3732	12.694	11.8637	12.1122	11.7945	11.6887	12.1079	11.9993	11.7044	12.086	12.005	11.8822	11.8447	12.0964	12.3836	12.126	12.3732	12.1846	12.4865	12.2899	11.9437	12.2196	12.0652	12.0552	11.9688	11.8674	-0.753797	0.000272398	-0.644663	0.00278092	-0.6517	0.000508656	-0.311281	0.108178	-0.328919	0.167129	-0.616505	0.000124771
ENSG00000064115	TM7SF3	transmembrane 7 superfamily member 3 [Source:HGNC Symbol;Acc:HGNC:23049]	11.3721	11.4521	11.3166	11.3427	11.021	11.0114	11.218	11.0245	10.8693	10.6704	10.0981	10.8395	10.0164	10.4509	10.2835	10.5702	10.5177	10.7092	10.6472	10.4447	11.6786	11.4965	11.2342	11.6469	11.5194	11.8749	11.5074	11.5793	-0.355365	0.109671	-0.798765	0.0019048	-1.10053	2.72904e-08	-0.838951	1.73088e-09	0.153018	0.560347	0.239228	0.215685
ENSG00000064195	DLX3	distal-less homeobox 3 [Source:HGNC Symbol;Acc:HGNC:2916]	1.89721	1.63313	1.75179	1.63712	1.5603	1.56106	1.66463	1.56032	1.72664	1.56113	1.67865	1.78307	1.92145	1.64309	1.67171	1.56082	1.56115	1.71324	1.9183	1.79157	1.56106	1.56134	1.63106	1.91034	1.56171	1.69143	1.81643	1.8603	NA	NA	NA	NA	NA	NA	NA	NA	NA	NA	NA	NA
ENSG00000064199	SPA17	sperm autoantigenic protein 17 [Source:HGNC Symbol;Acc:HGNC:11210]	11.7372	11.5237	10.6171	10.313	11.689	11.4055	10.4842	10.1989	10.0568	10.091	8.68809	9.95237	8.48136	9.49566	8.63596	8.85909	9.08708	8.21645	8.0307	8.63209	9.17869	9.78934	8.39155	8.74591	9.89207	9.93718	8.87073	8.99124	-0.154843	0.862977	-1.48515	0.000861029	-2.40454	1.73651e-11	-2.7886	1.84777e-14	-2.16394	7.5699e-08	-1.78142	6.02345e-06
ENSG00000064201	TSPAN32	tetraspanin 32 [Source:HGNC Symbol;Acc:HGNC:13410]	-0.90208	-0.902085	-0.832037	-0.902046	-0.902099	-0.901954	-0.902104	-0.902096	-0.901939	-0.901942	-0.902006	-0.902	-0.902013	-0.901987	-0.902055	-0.902	-0.901937	-0.898244	-0.902021	-0.899271	-0.901954	-0.854603	-0.733645	-0.901969	-0.900026	-0.901916	-0.645131	-0.774173	NA	NA	NA	NA	NA	NA	NA	NA	NA	NA	NA	NA
ENSG00000064205	WISP2	WNT1 inducible signaling pathway protein 2 [Source:HGNC Symbol;Acc:HGNC:12770]	4.01891	4.04436	3.58144	4.18673	3.17149	3.18232	3.4373	3.72826	4.21387	4.8036	4.59076	4.74829	5.40942	5.00929	4.2787	4.5011	4.29919	4.00513	3.26007	3.19338	4.31242	4.60601	3.76225	4.13207	3.19124	3.62711	4.23898	4.05053	NA	NA	1.38984	0.158204	1.90696	0.0300041	-0.532397	0.837688	0.652148	0.635441	-0.393099	0.856102
ENSG00000064225	ST3GAL6	ST3 beta-galactoside alpha-2,3-sialyltransferase 6 [Source:HGNC Symbol;Acc:HGNC:18080]	6.26164	6.85838	5.81322	5.84994	5.74635	6.1597	5.66009	6.08458	2.75611	5.81451	3.94314	5.28283	4.84667	2.71475	5.23555	5.85941	6.09755	6.35299	6.53267	6.76118	8.03482	7.1651	7.6715	7.41059	8.94248	8.89188	8.66656	7.6971	-0.468768	0.660222	-1.78234	0.184348	-1.55825	0.207335	0.220444	0.801231	1.63607	0.000309485	2.83605	2.41108e-11
ENSG00000064270	ATP2C2	ATPase secretory pathway Ca2+ transporting 2 [Source:HGNC Symbol;Acc:HGNC:29103]	1.52536	1.0037	1.3152	1.0479	0.96157	0.962224	1.21085	1.00303	1.14609	0.962279	1.364	1.13424	1.0081	1.17493	0.961771	1.00885	0.9623	1.17994	1.0506	0.962907	0.962224	0.962458	1.00246	0.962157	0.962774	0.962393	0.962643	0.962262	NA	NA	NA	NA	NA	NA	NA	NA	NA	NA	NA	NA
ENSG00000064300	NGFR	nerve growth factor receptor [Source:HGNC Symbol;Acc:HGNC:7809]	4.17621	5.97706	3.71484	3.13165	4.5015	5.8517	4.35841	3.85659	3.49064	5.86717	3.15827	2.87796	3.60018	4.68776	3.12538	3.5026	2.47419	4.75553	2.61631	4.12891	2.47105	2.48064	2.44199	2.46828	2.49317	2.47797	3.1591	2.47263	NA	NA	NA	NA	NA	NA	-1.86141	0.345118	-8.61732	4.7943e-07	-5.6637	0.000461743
ENSG00000064309	CDON	cell adhesion associated, oncogene regulated [Source:HGNC Symbol;Acc:HGNC:17104]	4.29604	6.3311	6.37487	6.75991	6.45033	6.08883	6.60956	6.75031	8.28696	7.89055	7.37815	7.41137	8.70904	8.54791	8.20321	8.53269	8.30223	8.56733	8.39803	7.76125	9.64501	9.56626	9.28401	8.81823	9.70769	9.55872	8.88799	8.62965	0.290314	0.851609	1.75792	0.0102147	2.57988	1.86928e-06	2.36233	3.51439e-05	3.56584	8.29177e-13	3.44146	7.90979e-11
ENSG00000064313	TAF2	TATA-box binding protein associated factor 2 [Source:HGNC Symbol;Acc:HGNC:11536]	11.9993	12.1085	11.987	12.3301	11.697	11.8455	11.7059	11.9435	11.2986	11.4581	11.4369	11.8981	11.4695	11.4855	11.561	11.9416	11.8475	11.8085	11.8344	11.9074	11.6419	11.6137	11.5793	11.7309	11.7015	11.5235	11.5447	11.6271	-0.366417	0.172282	-0.639361	0.0165607	-0.535079	0.0305761	-0.29045	0.123514	-0.50006	0.00553117	-0.564595	0.000932216
ENSG00000064393	HIPK2	homeodomain interacting protein kinase 2 [Source:HGNC Symbol;Acc:HGNC:14402]	12.8853	12.807	12.802	13.0546	13.5882	13.8916	13.8481	13.844	14.3406	14.0678	14.437	14.1635	14.1913	13.7541	14.2764	13.7157	13.8725	13.9772	14.1385	13.9043	13.3542	13.1135	13.3099	13.1854	13.2087	13.34	13.515	13.2437	0.894485	4.05865e-06	1.35383	2.37522e-16	1.11175	3.14891e-08	1.10324	3.82419e-15	0.352448	0.0419336	0.424041	0.0137972
ENSG00000064419	TNPO3	transportin 3 [Source:HGNC Symbol;Acc:HGNC:17103]	12.6149	12.4184	12.5972	12.6226	12.293	12.4215	12.5322	12.4315	12.4692	12.5594	12.3405	12.7436	12.4067	12.3388	12.3194	12.5219	12.5753	12.617	12.4682	12.6878	12.6912	12.698	12.5512	12.7352	12.7081	12.6343	12.7741	12.6983	-0.189424	0.508301	-0.0769028	0.835324	-0.204613	0.351641	0.00904306	0.973264	0.100714	0.657044	0.114543	0.542591
ENSG00000064489	BORCS8-MEF2B	BORCS8-MEF2B readthrough [Source:HGNC Symbol;Acc:HGNC:39979]	0.859691	0.859669	0.937033	1.09342	0.859609	0.860217	0.976374	0.859623	0.86028	0.860269	1.06826	1.03213	0.990653	0.907625	1.15491	0.950911	0.860288	1.02895	1.19695	1.46078	0.860217	0.860435	0.939255	0.860154	0.860728	0.860374	0.860607	0.860252	NA	NA	NA	NA	NA	NA	NA	NA	NA	NA	NA	NA
ENSG00000064490	RFXANK	regulatory factor X associated ankyrin containing protein [Source:HGNC Symbol;Acc:HGNC:9987]	8.98314	8.61641	9.04989	9.53053	7.95089	8.38541	8.66645	8.47372	8.27316	8.42869	8.6939	8.93423	8.50145	8.16086	8.31736	8.75724	8.52748	8.58342	8.72686	8.64296	8.93156	8.12721	9.0373	8.91303	8.95207	8.55908	9.27683	8.91807	-0.809066	0.0680627	-0.582955	0.180198	-0.740348	0.0491211	-0.53256	0.116072	-0.336834	0.48801	-0.184762	0.701267
ENSG00000064545	TMEM161A	transmembrane protein 161A [Source:HGNC Symbol;Acc:HGNC:26020]	6.25865	6.20271	7.13879	7.69616	6.67383	6.31625	7.39023	7.36141	6.48421	6.94921	7.49514	7.82796	7.94091	7.18115	7.9562	7.89817	7.34919	7.77876	7.29052	7.81611	8.06843	7.82847	8.22557	7.96364	8.08527	6.83888	8.13453	7.93359	-0.00539644	0.996953	0.322825	0.767068	0.918483	0.155611	0.703517	0.295223	1.24093	0.0184473	0.999005	0.125031
ENSG00000064547	LPAR2	lysophosphatidic acid receptor 2 [Source:HGNC Symbol;Acc:HGNC:3168]	4.02085	5.57106	4.5598	4.78619	3.22536	5.95077	5.50085	5.44806	5.23752	6.06014	6.15776	5.80551	7.11073	6.7044	6.55602	6.23126	5.93276	5.33336	5.79217	4.54908	3.27145	5.27587	4.42288	5.4036	3.47793	4.40268	5.18579	5.34562	0.831301	0.733154	1.53552	0.10242	2.71692	2.94548e-05	1.03562	0.377955	-0.0241739	0.993433	-0.144423	0.945481
ENSG00000064601	CTSA	cathepsin A [Source:HGNC Symbol;Acc:HGNC:9251]	13.0104	13.0388	12.7839	13.0536	13.0363	13.4527	13.0545	13.1243	13.6113	13.7789	13.4786	13.5565	13.5265	13.6476	13.4729	13.2594	12.6028	12.6431	12.24	12.4385	12.3755	12.2501	11.9809	12.1873	12.5222	12.3919	12.248	12.1229	0.166073	0.632854	0.60422	0.00133823	0.484741	0.00561021	-0.519018	0.00282799	-0.804908	2.08035e-06	-0.698174	3.3887e-05
ENSG00000064607	SUGP2	SURP and G-patch domain containing 2 [Source:HGNC Symbol;Acc:HGNC:18641]	11.5008	11.2784	11.4814	11.8098	11.3825	11.5817	11.559	11.7995	11.2254	11.3049	11.4291	11.7517	11.5462	11.4662	11.8845	11.887	11.669	11.8249	11.7107	11.8402	11.7991	11.9268	12.035	12.1085	12.3892	12.0667	12.4367	12.1919	0.0190189	0.973235	-0.140269	0.743338	0.152141	0.687332	0.223819	0.354726	0.446479	0.0415792	0.74469	0.000208284
ENSG00000064651	SLC12A2	solute carrier family 12 member 2 [Source:HGNC Symbol;Acc:HGNC:10911]	12.4505	12.5168	12.2943	12.6357	12.0466	12.2473	11.784	12.2857	11.7033	11.9949	11.5882	12.1427	12.5403	11.9362	12.0919	12.3228	12.7188	12.3834	12.3864	12.438	12.4074	12.2148	12.1001	12.324	12.2422	12.2184	12.2321	12.1932	-0.431394	0.114067	-0.671906	0.00749502	-0.283058	0.313419	-0.00723007	0.982886	-0.231496	0.308656	-0.298993	0.086281
ENSG00000064652	SNX24	sorting nexin 24 [Source:HGNC Symbol;Acc:HGNC:21533]	9.83797	9.91686	9.80375	10.2212	9.11427	9.39623	8.88456	9.22163	6.75066	8.99755	8.44202	8.76244	7.86568	8.79276	8.20171	8.47766	8.29683	8.09226	8.1938	7.73184	7.98851	8.30159	8.24307	7.84588	8.16436	7.757	8.01562	7.95782	-0.911751	0.00112087	-1.67621	0.000651859	-1.77573	3.01661e-10	-2.06757	3.74845e-20	-2.05074	3.28114e-20	-2.21142	9.93404e-25
ENSG00000064655	EYA2	EYA transcriptional coactivator and phosphatase 2 [Source:HGNC Symbol;Acc:HGNC:3520]	8.42863	8.1914	8.96846	8.55629	9.23071	8.86969	9.3949	7.2783	8.88766	7.97219	8.76769	7.87354	8.55319	8.15567	9.64234	8.18315	8.98647	8.63087	9.64904	8.71113	8.15249	8.24161	8.44454	8.43631	7.97381	8.29752	8.16726	8.09755	0.316292	0.728479	-0.19365	0.770561	0.217388	0.769827	0.537364	0.216872	-0.276479	0.490811	-0.50491	0.123062
ENSG00000064666	CNN2	calponin 2 [Source:HGNC Symbol;Acc:HGNC:2156]	12.4125	12.6058	12.9094	13.6419	11.6399	12.5984	12.7535	12.9951	11.8057	11.9962	12.3274	12.4756	11.4874	11.6975	12.3716	12.1757	10.9664	11.9799	12.0199	11.9968	10.4976	11.021	11.4905	11.4315	10.4535	10.24	11.1909	11.2258	-0.445307	0.462706	-0.886297	0.0190095	-1.07495	0.00352844	-1.2366	0.000373603	-1.89885	9.37256e-09	-2.25028	2.13617e-11
ENSG00000064687	ABCA7	ATP binding cassette subfamily A member 7 [Source:HGNC Symbol;Acc:HGNC:37]	5.19117	7.15924	6.06434	5.74382	6.19033	3.14691	5.67935	5.69127	7.92324	6.69936	6.88907	6.95706	7.27203	6.87336	7.3689	6.90687	5.99387	6.353	6.12994	5.98182	7.10897	6.84614	7.27064	7.35993	7.82925	7.40776	7.83978	7.76684	-1.00282	0.601281	1.16882	0.15865	1.07814	0.142536	-0.216063	0.860525	1.14629	0.104873	1.83079	0.00164573
ENSG00000064692	SNCAIP	synuclein alpha interacting protein [Source:HGNC Symbol;Acc:HGNC:11139]	2.05089	2.8387	2.22022	2.52579	1.99731	2.91112	2.69823	2.37505	1.99969	2.64038	2.41298	2.37861	1.9986	2.98929	2.19779	1.99878	1.99972	2.00232	1.99847	2.00171	1.99947	2.72019	2.04874	2.06013	2.00127	2.00002	2.06905	1.99959	0.345772	0.928547	NA	NA	NA	NA	NA	NA	NA	NA	NA	NA
ENSG00000064703	DDX20	DEAD-box helicase 20 [Source:HGNC Symbol;Acc:HGNC:2743]	10.6975	11.4015	10.907	11.5708	10.6641	10.5647	10.3062	11.0974	10.2935	10.7739	10.4312	10.8572	10.7682	10.7931	10.783	11.0559	11.2092	11.1128	11.0728	10.8707	10.8155	11.2876	10.7935	10.9033	11.1887	10.7134	10.9185	10.9225	-0.569673	0.164637	-0.657523	0.0655836	-0.388745	0.273203	-0.142835	0.731914	-0.248951	0.540468	-0.290607	0.408391
ENSG00000064726	BTBD1	BTB domain containing 1 [Source:HGNC Symbol;Acc:HGNC:1120]	12.5542	12.5582	12.6095	12.986	12.061	12.5785	12.4529	12.8972	12.3995	12.2105	12.1401	12.6436	12.1805	12.01	12.3071	12.5799	12.3791	12.5958	12.5779	12.6822	13.0047	12.8905	12.6577	12.9378	12.8629	12.7313	12.9794	12.9053	-0.201461	0.676189	-0.388864	0.1929	-0.450578	0.103639	-0.148131	0.586577	0.184294	0.518252	0.156375	0.545147
ENSG00000064763	FAR2	fatty acyl-CoA reductase 2 [Source:HGNC Symbol;Acc:HGNC:25531]	9.97024	9.98313	9.81734	10.1918	9.29538	8.74782	9.21385	9.06755	8.46269	9.16765	8.76453	8.88276	10.5064	10.2012	10.697	10.8996	13.962	13.0207	13.5822	13.7641	14.9	14.4823	14.2398	14.7285	15.4892	15.3268	15.367	15.2258	-0.982659	0.000131488	-1.2466	2.87555e-06	0.593032	0.0348699	3.72576	2.07499e-66	4.74619	3.35116e-134	5.49203	3.0601e-299
ENSG00000064787	BCAS1	breast carcinoma amplified sequence 1 [Source:HGNC Symbol;Acc:HGNC:974]	2.06911	2.50383	2.64804	2.52204	2.06833	2.07397	2.14644	2.3436	2.07455	2.07444	2.07195	2.43557	2.07172	2.07271	2.07008	2.23932	3.2347	2.08129	2.07137	2.07973	3.03884	3.015	2.28119	2.44704	3.71126	3.03489	3.63248	3.04424	NA	NA	NA	NA	NA	NA	NA	NA	NA	NA	3.465	0.00156511
ENSG00000064835	POU1F1	POU class 1 homeobox 1 [Source:HGNC Symbol;Acc:HGNC:9210]	-2.37553	-2.37555	-2.37565	-2.37545	-2.37558	-2.37524	-2.37559	-2.37557	-2.37521	-2.37521	-2.37536	-2.37534	-2.37537	-2.37531	-2.37547	-2.37534	-2.3752	-2.37486	-2.37539	-2.37494	-2.37524	-2.37513	-2.3756	-2.37527	-2.37146	-2.37516	-2.37505	-2.37522	NA	NA	NA	NA	NA	NA	NA	NA	NA	NA	NA	NA
ENSG00000064886	CHI3L2	chitinase 3 like 2 [Source:HGNC Symbol;Acc:HGNC:1933]	4.41286	3.60976	3.30976	4.80313	4.65282	5.64892	4.48429	4.11393	8.48415	8.20484	7.93506	7.61443	10.487	10.7697	10.205	10.9034	11.1133	11.1361	10.9069	10.9011	12.443	12.4806	12.7069	13.2591	13.0208	13.0526	13.9291	14.0141	0.829721	0.670959	4.37062	5.30689e-17	7.02652	7.78456e-78	7.46784	1.4304e-118	9.27583	4.18978e-146	10.0965	7.07756e-150
ENSG00000064932	SBNO2	strawberry notch homolog 2 [Source:HGNC Symbol;Acc:HGNC:29158]	10.7797	10.2757	10.5741	10.9286	7.53614	8.93545	9.04107	9.86746	8.1822	9.76187	9.3877	10.1374	8.89002	9.48618	9.49783	10.3055	10.0575	9.9225	9.83674	10.0559	9.63129	9.56022	9.89094	10.1688	9.27497	9.38901	9.83222	9.95938	-1.71155	0.000605502	-1.23031	0.00773354	-1.10832	0.00315797	-0.750449	0.000701722	-0.890779	0.000609249	-1.11547	2.01534e-05
ENSG00000064933	PMS1	PMS1 homolog 1, mismatch repair system component [Source:HGNC Symbol;Acc:HGNC:9121]	10.105	10.789	10.4185	10.9053	10.2243	10.4916	10.4932	10.8204	10.7626	10.8164	10.6803	11.0029	11.168	11.2245	11.0836	11.2064	11.1665	11.3453	11.4266	11.07	10.8013	10.7783	10.9945	10.9836	10.8848	11.0679	11.0769	10.9369	-0.109009	0.860708	0.189704	0.671381	0.567955	0.0423547	0.681923	0.00780845	0.303177	0.355801	0.389129	0.174845
ENSG00000064961	HMG20B	high mobility group 20B [Source:HGNC Symbol;Acc:HGNC:5002]	11.0209	10.7027	11.2555	11.3525	11.1658	10.9466	11.4778	11.324	11.3355	11.6983	11.7093	12.1369	11.5102	11.4808	11.7303	11.884	11.4023	11.8891	11.6649	11.9474	10.9773	11.0066	11.2508	11.6069	10.98	10.7736	11.2785	11.2338	0.0997278	0.851609	0.626672	0.0551081	0.547294	0.0448526	0.646799	0.00679379	0.1253	0.764337	-0.0560692	0.890406
ENSG00000064989	CALCRL	calcitonin receptor like receptor [Source:HGNC Symbol;Acc:HGNC:16709]	7.52793	7.57924	7.85178	7.12053	8.60966	8.26993	9.70087	7.88472	10.0419	9.98301	10.2755	10.3555	10.5099	10.9374	11.1306	11.1237	11.4464	12.0195	11.7097	11.5588	11.8557	11.8527	11.5723	12.0032	11.7969	11.7714	11.9999	12.105	1.28438	0.0225978	2.72335	3.81924e-30	3.55461	2.00692e-50	4.34708	1.02962e-97	4.49361	9.84134e-115	4.57074	3.40416e-132
ENSG00000064995	TAF11	TATA-box binding protein associated factor 11 [Source:HGNC Symbol;Acc:HGNC:11544]	11.8275	11.5339	11.0966	11.206	11.031	11.2795	10.8128	10.7382	11.2238	11.0359	10.679	11.0901	11.1955	11.0972	10.7512	10.9431	11.2131	11.0098	11.0349	10.9388	11.7896	11.622	10.9164	11.1165	11.8613	11.4933	11.238	11.1219	-0.527466	0.0944285	-0.489497	0.108446	-0.490736	0.058153	-0.424456	0.0976828	-0.0463853	0.931086	-0.0133501	0.979694
ENSG00000064999	ANKS1A	ankyrin repeat and sterile alpha motif domain containing 1A [Source:HGNC Symbol;Acc:HGNC:20961]	9.95968	9.98119	9.86517	10.2104	9.03488	10.1659	10.0001	10.4396	9.69476	10.0105	9.54672	10.0689	9.49245	9.47706	9.75576	10.1407	10.3365	10.415	10.3232	10.8518	10.7039	10.6542	10.9063	11.3248	10.2561	10.4339	10.7829	11.2318	-0.037665	0.964667	-0.21895	0.58273	-0.309305	0.401165	0.499865	0.0386846	0.953778	5.03609e-05	0.723995	0.010937
ENSG00000065000	AP3D1	adaptor related protein complex 3 subunit delta 1 [Source:HGNC Symbol;Acc:HGNC:568]	13.8325	13.8403	13.111	13.4625	13.6852	13.784	12.9459	13.1361	12.9662	13.1894	12.4103	12.8699	13.3062	13.1264	12.5622	12.6542	13.711	12.6732	12.8105	12.6913	13.9808	13.664	12.9229	13.218	13.8735	13.7584	13.103	12.9657	-0.215764	0.655447	-0.775079	0.00781165	-0.706729	0.00893573	-0.58052	0.0991469	-0.0977608	0.852206	-0.144266	0.743543
ENSG00000065029	ZNF76	zinc finger protein 76 [Source:HGNC Symbol;Acc:HGNC:13149]	8.70472	9.23736	9.34432	9.0748	7.88844	8.48767	9.00585	8.90313	9.37514	8.93451	9.3584	9.55256	9.07868	8.70132	9.07829	9.45779	9.02686	9.18385	9.10676	9.21599	9.20637	9.2182	9.31331	9.46273	9.58095	9.44887	9.56835	9.83311	-0.543739	0.320522	0.182536	0.700455	-0.0304948	0.957848	0.0113841	0.980155	0.202957	0.563283	0.519282	0.043453
ENSG00000065054	SLC9A3R2	SLC9A3 regulator 2 [Source:HGNC Symbol;Acc:HGNC:11076]	13.0347	12.2265	11.8655	11.4553	12.1168	11.758	11.3306	10.8432	10.5629	10.2984	9.79775	9.64706	9.78087	9.78327	9.00975	8.81397	9.91341	8.95897	9.33972	9.26016	10.5812	10.3227	9.57095	9.84189	10.2257	9.8277	9.54277	9.61137	-0.763444	0.115324	-2.29362	1.10412e-10	-3.0242	7.16259e-19	-3.00287	4.99662e-19	-2.23461	3.12781e-10	-2.57775	2.74219e-15
ENSG00000065057	NTHL1	nth like DNA glycosylase 1 [Source:HGNC Symbol;Acc:HGNC:8028]	7.97901	6.29289	7.66943	7.40859	6.98721	7.62739	8.05676	7.27806	7.37246	7.77275	7.08557	7.46693	6.51185	6.34964	7.32032	7.60933	6.83384	7.48916	7.66988	6.38126	7.41978	6.47905	7.17244	6.61266	7.03445	7.04525	7.60454	6.65755	0.0613909	0.962955	-0.0790122	0.939336	-0.527534	0.535325	-0.362825	0.681952	-0.626539	0.380313	-0.451806	0.530413
ENSG00000065060	UHRF1BP1	UHRF1 binding protein 1 [Source:HGNC Symbol;Acc:HGNC:21216]	10.6858	10.8585	11.0078	11.6697	9.34553	9.40057	9.67119	9.42002	10.1826	10.2924	9.83721	10.7256	10.7181	10.4836	10.4686	11.2619	11.6536	11.2397	11.4	11.3921	12.3487	12.0838	12.1323	12.3522	12.3738	12.1843	12.4236	12.3246	-1.76475	1.56393e-09	-0.897934	0.016019	-0.388456	0.387908	0.314133	0.388511	1.15421	1.56913e-05	1.23154	1.78222e-06
ENSG00000065135	GNAI3	G protein subunit alpha i3 [Source:HGNC Symbol;Acc:HGNC:4387]	14.623	14.6376	14.5001	14.6474	14.4016	14.6737	14.2874	14.4266	14.1143	14.2014	13.7932	14.1441	13.9345	14.0221	13.8156	13.9663	14.234	13.8719	13.9436	13.9936	14.268	14.1235	13.8776	14.0184	14.1536	14.1397	14.0327	14.0132	-0.196331	0.480156	-0.595859	0.00238232	-0.721559	3.80874e-07	-0.618699	3.21614e-05	-0.548528	0.000699634	-0.562435	8.96878e-06
ENSG00000065150	IPO5	importin 5 [Source:HGNC Symbol;Acc:HGNC:6402]	15.3837	15.2887	15.1935	15.6462	15.0601	15.1785	15.0439	15.2001	14.5993	14.6845	14.4178	14.8137	14.5304	14.4654	14.5418	14.6816	14.5933	14.3613	14.6023	14.5096	14.4926	14.4175	14.3434	14.4084	14.1328	14.2616	14.2844	14.281	-0.318823	0.231683	-0.825221	0.000167298	-0.892431	2.69223e-06	-0.911471	3.30261e-08	-1.01316	1.21176e-09	-1.21466	4.9712e-14
ENSG00000065154	OAT	ornithine aminotransferase [Source:HGNC Symbol;Acc:HGNC:8091]	13.2861	13.499	13.3797	13.6765	13.3528	13.5419	13.4615	13.6346	12.6996	12.6908	12.4232	13.0457	12.8045	12.7504	12.8176	13.265	13.0161	13.039	12.9776	13.2405	12.4721	12.7474	12.421	12.6608	12.5679	12.5613	12.6171	12.5864	-0.00768627	0.987454	-0.806842	0.000904676	-0.591288	0.0145942	-0.425864	0.0176985	-0.925506	2.35964e-07	-0.94589	6.56046e-10
ENSG00000065183	WDR3	WD repeat domain 3 [Source:HGNC Symbol;Acc:HGNC:12755]	13.0607	12.9234	12.738	12.8164	12.4588	12.3888	12.2093	12.7208	12.417	12.5488	11.9567	12.5016	12.8511	12.8882	12.7866	12.9664	14.2513	13.7482	13.805	13.7973	13.9343	13.8275	13.484	13.7728	13.6773	13.6256	13.447	13.4926	-0.487175	0.0433859	-0.57683	0.0176517	-0.0463186	0.873905	1.04439	3.04153e-09	0.895791	1.45795e-07	0.667127	4.22317e-06
ENSG00000065243	PKN2	protein kinase N2 [Source:HGNC Symbol;Acc:HGNC:9406]	12.1354	12.2743	12.5102	12.6622	12.035	12.144	12.3552	12.3505	11.9443	12.0074	12.0955	12.422	12.2321	12.4052	12.6268	12.6005	12.8058	12.9946	12.942	13.1594	12.7594	12.6768	12.8114	13.0911	12.7225	12.8118	13.1087	13.0314	-0.230723	0.535055	-0.338902	0.287695	0.0327855	0.939817	0.573478	0.00354937	0.437339	0.0595965	0.502504	0.0186841
ENSG00000065268	WDR18	WD repeat domain 18 [Source:HGNC Symbol;Acc:HGNC:17956]	9.05523	8.88158	9.04538	9.34308	8.77418	8.4972	8.81844	9.03485	7.01655	7.70287	7.39421	8.17884	7.8526	7.18252	7.876	8.46223	8.6489	8.71022	8.42984	8.86729	8.91309	8.99072	8.47836	8.83776	9.14174	9.17104	8.779	8.68782	-0.373149	0.382905	-1.6588	1.07455e-05	-1.33285	0.000399352	-0.483048	0.0809651	-0.313571	0.357239	-0.176234	0.638112
ENSG00000065308	TRAM2	translocation associated membrane protein 2 [Source:HGNC Symbol;Acc:HGNC:16855]	13.4817	13.2493	13.347	13.5855	13.8684	13.7904	14.1977	13.4939	14.5777	14.5114	14.7107	14.296	14.4188	14.2985	14.616	14.2327	13.1599	13.558	13.3809	13.2625	11.9274	11.8842	12.0559	12.1044	11.6769	11.5235	11.5213	11.822	0.404631	0.158514	1.08608	3.37739e-10	0.970342	4.28925e-08	-0.0931541	0.73355	-1.48175	8.93325e-23	-1.86905	3.26733e-34
ENSG00000065320	NTN1	netrin 1 [Source:HGNC Symbol;Acc:HGNC:8029]	2.41087	2.58094	2.40966	2.58996	2.41035	2.41421	2.41023	2.47055	2.41461	2.81968	2.65234	2.41299	2.8745	2.48189	2.53339	3.12072	2.41466	3.25663	2.83046	3.23428	3.6894	2.41559	3.02581	3.69395	2.63739	3.54968	3.35029	3.56812	NA	NA	NA	NA	NA	NA	NA	NA	4.13777	0.0378337	4.12161	0.00773964
ENSG00000065325	GLP2R	glucagon like peptide 2 receptor [Source:HGNC Symbol;Acc:HGNC:4325]	2.77014	2.76959	2.76543	3.13465	2.7681	2.78288	2.76764	2.76845	2.78437	2.7841	2.98522	3.98925	4.43499	2.89199	2.77268	3.85768	4.18766	3.41205	3.90769	4.07912	4.98204	4.43776	4.42587	4.43862	5.01509	4.84837	5.37025	4.77474	NA	NA	NA	NA	NA	NA	4.43469	0.0152478	5.72842	5.10011e-06	6.44043	3.42321e-09
ENSG00000065328	MCM10	minichromosome maintenance 10 replication initiation factor [Source:HGNC Symbol;Acc:HGNC:18043]	9.5811	9.5356	9.43249	9.08597	8.55974	7.78853	8.0467	8.58681	5.10539	6.3175	5.18529	7.12393	2.18083	5.11073	4.9318	4.71613	4.47461	3.37352	4.82153	4.09851	4.83018	4.38833	4.3421	4.22681	2.90463	4.43744	3.57281	4.46312	-1.32112	2.02207e-05	-3.68582	1.04918e-13	-5.66535	2.80077e-09	-6.05837	2.06388e-69	-5.84209	1.5513e-94	-6.52671	2.32031e-66
ENSG00000065357	DGKA	diacylglycerol kinase alpha [Source:HGNC Symbol;Acc:HGNC:2849]	10.8558	11.4971	11.1635	11.7098	10.8145	11.3754	11.2069	11.231	11.7976	11.8684	11.6085	11.8548	11.6236	11.6502	11.8577	12.1424	11.4964	11.837	11.8758	12.2193	10.017	10.3487	10.7408	10.5178	9.47391	9.28453	9.86333	9.92783	-0.221465	0.662359	0.405112	0.234345	0.475698	0.158411	0.53986	0.0746574	-0.968411	0.000541531	-1.79045	1.02394e-11
ENSG00000065361	ERBB3	erb-b2 receptor tyrosine kinase 3 [Source:HGNC Symbol;Acc:HGNC:3431]	7.57541	6.36675	7.09497	8.39686	4.80674	5.94972	5.78859	6.59995	6.32152	5.7945	6.63974	5.99524	6.19993	6.41112	6.72934	6.21708	5.43403	5.94314	5.79616	6.60949	3.8696	2.99555	3.90002	4.34094	5.22802	2.98765	4.14317	3.97531	-2.16697	0.0056291	-1.83242	0.00345025	-1.57253	0.00904498	-2.05389	0.00102936	-5.59258	9.84713e-15	-4.64422	4.19837e-08
ENSG00000065413	ANKRD44	ankyrin repeat domain 44 [Source:HGNC Symbol;Acc:HGNC:25259]	10.3395	10.6791	10.7112	11.0592	10.5322	11.1306	11.2257	11.0975	10.113	10.1241	10.6528	10.938	9.93589	10.2195	10.6294	10.6191	10.0593	9.81547	10.1114	10.0418	9.90277	10.031	10.3321	10.4672	9.8462	9.97733	10.1589	10.22	0.277477	0.562427	-0.277944	0.565454	-0.390689	0.296813	-0.764295	0.000949678	-0.559928	0.0492416	-0.732242	0.00231424
ENSG00000065427	KARS	lysyl-tRNA synthetase [Source:HGNC Symbol;Acc:HGNC:6215]	13.8184	13.692	13.6015	13.7648	13.7635	13.7111	13.6667	13.6488	13.4899	13.6586	13.0922	13.5859	13.4038	13.3297	13.32	13.5272	13.8087	13.6962	13.6569	13.6684	13.7002	13.6702	13.3116	13.4892	13.4428	13.5607	13.2944	13.248	-0.0692644	0.821214	-0.303149	0.277627	-0.365945	0.0443619	-0.028746	0.908237	-0.183594	0.429986	-0.369474	0.0230398
ENSG00000065457	ADAT1	adenosine deaminase, tRNA specific 1 [Source:HGNC Symbol;Acc:HGNC:228]	9.69217	9.24793	9.53603	9.91595	8.85381	9.36807	8.97181	9.57787	9.25937	8.75322	8.81937	8.9847	8.55963	8.73708	9.36257	9.2486	9.08128	9.40457	9.3573	9.69007	10.2735	9.43631	9.86077	10.0876	10.0263	10.1038	10.4601	10.086	-0.461943	0.317527	-0.75901	0.0117466	-0.676472	0.0635785	-0.253045	0.493536	0.341031	0.369218	0.569168	0.0317847
ENSG00000065485	PDIA5	protein disulfide isomerase family A member 5 [Source:HGNC Symbol;Acc:HGNC:24811]	11.317	11.7626	11.5081	12.0756	11.3498	12.1785	11.8186	12.0454	11.7216	11.6183	11.135	11.7685	11.2525	10.9386	10.9473	11.3417	11.1534	10.8312	10.7772	10.6509	9.67212	9.87893	10.1059	9.88608	9.55088	9.69218	9.65615	9.64088	0.155521	0.791098	-0.171688	0.716967	-0.62759	0.0278992	-0.884206	0.000263246	-1.89667	4.63354e-17	-2.18702	1.20535e-24
ENSG00000065491	TBC1D22B	TBC1 domain family member 22B [Source:HGNC Symbol;Acc:HGNC:21602]	8.59648	8.61099	8.83403	9.0305	8.09958	8.10982	8.62604	8.16271	8.26122	8.16085	8.16374	8.46863	7.73726	6.67198	8.11544	8.1866	8.44128	8.16068	8.23968	8.16116	8.08145	7.57072	7.97127	7.65943	8.45636	7.67166	7.94772	8.20838	-0.625301	0.12478	-0.632464	0.0486743	-1.14571	0.0119512	-0.612781	0.024288	-1.08962	8.09533e-05	-0.804354	0.0110336
ENSG00000065518	NDUFB4	NADH:ubiquinone oxidoreductase subunit B4 [Source:HGNC Symbol;Acc:HGNC:7699]	8.57626	8.66207	9.04422	9.34289	9.00809	8.69166	9.53838	9.17734	8.31063	8.61024	9.02968	9.332	8.79327	8.72839	9.24096	9.57279	8.27678	9.70335	9.56988	9.47098	8.8409	9.23555	9.69294	9.95352	9.55261	9.59954	9.88759	9.91342	0.168184	0.813759	-0.118295	0.872352	0.172711	0.773428	0.431053	0.407892	0.588166	0.166018	0.838864	0.00319947
ENSG00000065526	SPEN	spen family transcriptional repressor [Source:HGNC Symbol;Acc:HGNC:17575]	12.6603	12.8725	12.8689	13.2651	12.4854	12.5161	12.262	12.6987	12.6471	12.6283	12.6355	12.7625	12.9792	13.0178	13.1165	13.0827	13.2779	13.2538	13.2781	13.5442	12.7324	12.8575	12.9304	12.9561	12.6362	12.5866	12.86	12.9115	-0.496168	0.0811019	-0.32861	0.246615	0.0800127	0.828967	0.405095	0.0711149	-0.0781709	0.824089	-0.219236	0.419043
ENSG00000065534	MYLK	myosin light chain kinase [Source:HGNC Symbol;Acc:HGNC:7590]	12.8684	13.2186	12.8712	13.5146	12.6168	12.7328	12.6106	12.7726	11.1864	12.1923	11.404	11.9147	12.5164	13.1745	12.7468	13.9012	11.6278	12.3454	11.503	12.7811	12.5144	12.2702	11.9721	12.625	12.4126	12.0358	11.9473	12.1407	-0.522161	0.0687322	-1.50849	1.33151e-06	0.0190689	0.977445	-1.03476	0.00200279	-0.816618	0.00173369	-1.0696	1.99116e-06
ENSG00000065548	ZC3H15	zinc finger CCCH-type containing 15 [Source:HGNC Symbol;Acc:HGNC:29528]	14.5961	14.5384	14.1469	14.1751	14.2784	14.3987	13.9302	13.8683	13.9671	14.0534	13.5422	13.8205	13.97	13.9688	13.5892	13.7322	14.5414	13.8397	14.0013	13.8815	14.3459	14.4145	13.8197	13.9307	14.3991	14.4256	14.0662	13.9195	-0.295267	0.337515	-0.582578	0.0134354	-0.605126	0.0016137	-0.305342	0.300557	-0.24023	0.433726	-0.191294	0.490172
ENSG00000065559	MAP2K4	mitogen-activated protein kinase kinase 4 [Source:HGNC Symbol;Acc:HGNC:6844]	11.3823	11.4822	11.3113	11.5922	10.9842	11.2091	11.0117	11.1735	10.7887	11.1722	10.7948	11.3485	10.6732	10.9394	10.9823	11.1097	10.9502	11.0939	10.9039	10.9348	11.1144	11.3611	11.0658	11.1062	11.5318	11.3302	11.2141	11.2847	-0.405649	0.103715	-0.46005	0.121042	-0.56541	0.0101115	-0.511484	0.00138879	-0.301511	0.156206	-0.136603	0.571848
ENSG00000065600	TMEM206	transmembrane protein 206 [Source:HGNC Symbol;Acc:HGNC:25593]	7.88926	8.02169	7.79164	8.37983	7.63694	8.0777	7.20192	8.08169	7.1354	7.93359	7.70922	8.23824	8.05354	7.9717	7.6205	8.36188	5.0573	7.61891	7.14194	7.81287	6.0294	7.50876	7.06689	7.12796	5.64066	8.11099	6.23887	6.56981	-0.329826	0.642934	-0.30948	0.639917	-0.0513458	0.93849	-0.963549	0.20152	-1.21288	0.0100664	-1.2737	0.0697148
ENSG00000065609	SNAP91	synaptosome associated protein 91 [Source:HGNC Symbol;Acc:HGNC:14986]	-1.7643	-1.76439	-1.76508	-1.76375	-1.76463	-1.76237	-1.76471	-1.76457	-1.76215	-1.76219	-1.76314	-1.76304	-1.76323	-1.76285	-1.76389	-1.76304	-1.76213	-1.75986	-1.76337	-1.76036	-1.76237	-1.76164	-1.76473	-1.76258	-1.76073	-1.76184	-1.59716	-1.76225	NA	NA	NA	NA	NA	NA	NA	NA	NA	NA	NA	NA
ENSG00000065613	SLK	STE20 like kinase [Source:HGNC Symbol;Acc:HGNC:11088]	14.1333	14.2941	14.1351	14.2689	14.3464	14.3567	14.2772	14.3485	13.8863	13.8181	13.6346	13.7631	13.699	13.6389	13.6483	13.6676	13.953	13.6244	13.6853	13.6764	14.0829	13.9901	13.6711	13.9138	14.1845	14.1618	13.9825	13.8703	0.0821864	0.787263	-0.496332	0.00430468	-0.597627	4.20359e-05	-0.498861	0.00125951	-0.304353	0.12205	-0.188442	0.331897
ENSG00000065615	CYB5R4	cytochrome b5 reductase 4 [Source:HGNC Symbol;Acc:HGNC:20147]	9.99185	10.0009	10.0221	9.90428	10.644	10.6533	10.7876	10.2165	10.31	10.3862	10.4998	10.4675	10.1055	9.99351	10.0262	10.2958	9.31273	9.64572	9.63578	9.48008	9.66673	9.45032	9.30621	9.37133	9.24742	9.14815	9.4696	9.26681	0.602593	0.0128277	0.416282	0.0359531	0.109717	0.720171	-0.499273	0.00656728	-0.565674	0.00219361	-0.764245	4.91099e-06
ENSG00000065618	COL17A1	collagen type XVII alpha 1 chain [Source:HGNC Symbol;Acc:HGNC:2194]	3.68225	3.14932	2.83887	2.04806	3.05951	3.17758	2.90369	2.49307	2.12719	2.05049	2.65104	2.04913	2.11953	2.6972	2.23435	2.65452	2.05059	2.05467	2.04863	2.05371	2.0502	2.05141	2.04666	2.04985	2.05303	2.05107	2.05236	2.0504	-0.430095	0.879155	-3.17662	0.182799	-1.95418	0.30339	-7.06536	0.00153576	-7.22296	0.000941238	-7.07606	0.00122363
ENSG00000065621	GSTO2	glutathione S-transferase omega 2 [Source:HGNC Symbol;Acc:HGNC:23064]	6.21586	6.6225	6.43918	6.67321	6.53776	7.41744	6.53107	7.80736	5.65124	5.56719	5.06318	5.91095	4.81497	5.55548	5.82502	5.21487	4.26812	5.24675	5.31679	4.51623	5.32011	4.75772	5.23412	5.19449	4.00819	5.12909	5.86794	4.66841	0.922452	0.207823	-1.35953	0.0131098	-1.61577	0.00334577	-2.39735	5.13912e-05	-2.02128	7.5747e-06	-2.07539	0.00448495
ENSG00000065665	SEC61A2	Sec61 translocon alpha 2 subunit [Source:HGNC Symbol;Acc:HGNC:17702]	7.64375	7.8123	8.02075	8.18915	8.53452	8.04192	7.99489	8.26284	7.28851	6.90132	7.5544	7.72625	7.39961	7.77218	7.31892	7.34264	7.11893	6.63725	6.67016	7.24929	6.79287	7.20413	7.30627	7.03584	7.14273	7.29568	7.1457	7.40154	0.295029	0.601516	-0.687501	0.13709	-0.598987	0.117543	-1.21356	0.000841907	-1.02213	0.0022911	-0.857126	0.00645589
ENSG00000065675	PRKCQ	protein kinase C theta [Source:HGNC Symbol;Acc:HGNC:9410]	-0.0676473	-0.0676601	-0.0677567	-0.0675657	-0.0676948	-0.0673449	-0.0248833	0.0923073	-0.0673089	-0.0673153	-0.0674711	-0.0674557	-0.0674858	-0.0674242	-0.0675876	-0.0674558	-0.0673043	-0.0668787	-0.0675072	0.493208	-0.0673451	-0.0672195	-0.0677088	-0.067381	-0.0670508	0.248401	-0.0100957	0.202612	NA	NA	NA	NA	NA	NA	NA	NA	NA	NA	NA	NA
ENSG00000065717	TLE2	transducin like enhancer of split 2 [Source:HGNC Symbol;Acc:HGNC:11838]	4.192	2.46773	3.03228	3.71802	2.45655	2.56183	4.15964	3.45601	4.58374	6.00686	6.13252	6.97879	7.56915	7.1996	7.56022	8.22142	6.78776	7.49611	7.01766	7.54604	2.56179	4.81178	4.87517	5.23958	5.22522	4.32678	4.76863	5.18392	NA	NA	3.99764	0.000222182	5.88431	2.768e-20	5.34404	2.90811e-15	1.97758	0.348913	2.2788	0.08651
ENSG00000065802	ASB1	ankyrin repeat and SOCS box containing 1 [Source:HGNC Symbol;Acc:HGNC:16011]	11.6718	11.5301	11.4366	12.0008	9.72304	9.9562	10.0359	10.897	10.5127	10.7521	10.6055	10.9993	10.711	10.4035	10.4398	10.761	10.9935	10.8385	10.8251	10.7957	10.7322	10.8339	10.675	10.9955	10.9784	11.1072	10.7738	10.9441	-1.54513	5.89132e-06	-1.03991	4.40211e-05	-1.17743	1.86652e-07	-0.866891	7.93908e-06	-0.914253	1.67682e-05	-0.788771	0.000141972
ENSG00000065809	FAM107B	family with sequence similarity 107 member B [Source:HGNC Symbol;Acc:HGNC:23726]	12.3949	12.2754	11.5807	11.9067	10.0901	10.7322	9.48216	11.4774	10.0774	11.0115	9.84838	10.2968	11.0752	10.7909	10.4931	10.632	11.9735	11.1446	11.2959	11.635	12.1387	11.9961	11.1897	11.4924	12.3295	12.4443	11.6022	11.5307	-1.51542	0.000924928	-1.8042	2.61999e-08	-1.39901	2.34873e-09	-0.560562	0.0755891	-0.338755	0.398179	-0.06734	0.899046
ENSG00000065833	ME1	malic enzyme 1 [Source:HGNC Symbol;Acc:HGNC:6983]	11.7816	12.171	12.2071	12.512	11.7575	12.1637	12.2543	12.0575	12.2383	12.1679	12.179	12.3691	12.5798	12.091	12.3462	12.8045	14.0251	13.143	13.5925	13.4577	16.8524	16.1898	16.0868	16.1774	17.7365	17.4629	17.6096	17.1221	-0.16725	0.724539	-0.00345158	0.994723	0.262982	0.487552	1.42488	5.17535e-09	4.27848	1.98121e-75	5.42877	2.1547e-148
ENSG00000065882	TBC1D1	TBC1 domain family member 1 [Source:HGNC Symbol;Acc:HGNC:11578]	11.6825	11.5385	11.8156	11.9278	11.4833	11.8355	11.8925	11.7296	11.3513	11.3142	11.5489	11.6357	10.9992	11.1417	11.4634	11.3715	10.1361	10.7025	10.8378	10.5142	10.9278	10.9103	10.9613	11.3284	10.4939	11.2194	11.0412	11.2782	-0.0456053	0.926479	-0.342089	0.194202	-0.544945	0.0224057	-1.24333	1.52325e-09	-0.74408	0.000191693	-0.76986	0.00102967
ENSG00000065883	CDK13	cyclin dependent kinase 13 [Source:HGNC Symbol;Acc:HGNC:1733]	12.1912	12.3405	12.3411	12.7823	11.7688	12.1476	12.2147	12.5993	12.5879	12.4852	12.5759	12.6977	12.3436	12.4632	12.6013	12.5247	12.1656	12.4567	12.4193	12.5435	12.2342	12.1241	12.4265	12.4875	12.3313	12.1522	12.5679	12.5881	-0.263093	0.572072	0.106409	0.791513	0.0168397	0.968394	-0.048542	0.89876	-0.124426	0.719513	-0.0460279	0.906094
ENSG00000065911	MTHFD2	methylenetetrahydrofolate dehydrogenase (NADP+ dependent) 2, methenyltetrahydrofolate cyclohydrolase [Source:HGNC Symbol;Acc:HGNC:7434]	12.9334	13.0365	13.0867	14.118	12.0843	12.5704	12.3974	12.6619	10.4267	10.5013	9.36603	10.715	10.1786	9.58586	9.86281	10.2581	10.7143	10.2386	10.3241	10.5946	11.2042	11.2853	11.1595	10.9111	11.5508	11.6643	11.5634	11.1098	-1.02123	0.00654102	-3.21745	3.59727e-18	-3.56532	1.55254e-30	-3.03455	1.6453e-26	-2.34356	1.21984e-15	-2.00943	3.68355e-11
ENSG00000065923	SLC9A7	solute carrier family 9 member A7 [Source:HGNC Symbol;Acc:HGNC:17123]	12.5617	12.7903	12.455	13.1097	12.1332	12.6855	12.2385	12.6128	10.6762	11.0499	10.5941	11.3841	10.037	10.7258	10.583	11.0473	10.175	10.6236	10.3097	10.6387	10.4174	10.6787	10.6008	10.6797	9.32421	9.98917	10.3783	10.4954	-0.368871	0.333548	-1.90571	8.80252e-12	-2.22462	3.26277e-16	-2.41335	1.95349e-31	-2.25419	8.17788e-29	-2.77862	1.60631e-23
ENSG00000065970	FOXJ2	forkhead box J2 [Source:HGNC Symbol;Acc:HGNC:24818]	10.2592	10.5267	10.1884	10.7294	9.99236	10.1699	10.0156	10.2339	9.89731	10.0621	9.85667	9.98698	9.98537	9.968	9.97499	10.0323	10.0379	9.73434	9.96574	9.35665	9.89171	9.65184	9.7295	9.70973	8.97333	9.53128	9.80218	9.38377	-0.401627	0.2345	-0.574636	0.0330615	-0.520514	0.0397494	-0.703151	0.00882734	-0.752362	0.000802345	-1.08493	4.71811e-05
ENSG00000065978	YBX1	Y-box binding protein 1 [Source:HGNC Symbol;Acc:HGNC:8014]	16.6557	16.3006	16.2798	16.3892	16.6098	16.6066	16.4826	16.3269	16.2092	16.177	15.6908	16.3346	15.614	15.6536	15.5672	15.8528	16.5061	16.1849	16.2592	16.2373	16.4254	16.3677	16.1633	16.2588	16.3114	16.2433	16.2681	16.1755	0.0535313	0.884701	-0.344886	0.241006	-0.789255	7.49961e-06	-0.129973	0.601858	-0.117724	0.644714	-0.197243	0.294408
ENSG00000065989	PDE4A	phosphodiesterase 4A [Source:HGNC Symbol;Acc:HGNC:8780]	7.56069	7.16839	7.83913	8.2539	5.68811	7.86481	7.68578	7.65858	8.1706	8.48844	8.23133	8.41116	8.6368	7.731	8.29692	8.69993	7.59456	8.18794	8.73188	8.52322	8.04959	7.29548	7.18633	7.694	7.69994	6.74943	7.3157	7.66737	-0.391513	0.736163	0.600674	0.21618	0.690116	0.180084	0.632816	0.228977	-0.20646	0.772119	-0.455508	0.428809
ENSG00000066027	PPP2R5A	protein phosphatase 2 regulatory subunit B'alpha [Source:HGNC Symbol;Acc:HGNC:9309]	10.4237	10.4957	10.4963	10.794	10.2482	9.76002	10.4056	10.0766	10.3042	10.1029	10.3533	10.4866	11.3425	10.7387	11.1842	10.9994	13.5562	12.929	13.0577	13.0449	13.9484	13.5349	13.2822	13.4803	14.4937	13.9487	13.9989	13.7403	-0.480787	0.12608	-0.303177	0.306192	0.50358	0.0491859	2.68131	4.86354e-45	3.11399	4.89521e-57	3.60002	4.28497e-70
ENSG00000066032	CTNNA2	catenin alpha 2 [Source:HGNC Symbol;Acc:HGNC:2510]	2.24509	1.63505	1.63395	1.63612	1.63465	1.6386	1.63453	1.63475	1.639	1.63893	1.63719	1.63736	1.63702	1.63771	1.63587	1.63736	1.63905	1.64373	1.63678	1.64263	1.6386	2.72979	2.37523	1.80481	2.92596	2.89195	2.87321	2.81401	NA	NA	NA	NA	NA	NA	NA	NA	NA	NA	4.34779	0.00215813
ENSG00000066044	ELAVL1	ELAV like RNA binding protein 1 [Source:HGNC Symbol;Acc:HGNC:3312]	11.1544	10.9389	11.0549	11.1419	10.4314	10.2738	10.6529	10.7866	9.86234	9.95413	9.77669	10.3978	9.65494	9.45483	10.2803	10.1132	10.6781	10.1473	10.5113	10.3216	10.6999	10.4589	10.4289	10.5414	10.4515	10.6552	10.7065	10.4451	-0.590814	0.0234299	-1.15345	1.77574e-06	-1.24542	1.36828e-06	-0.693616	0.0003526	-0.575425	0.000599817	-0.560633	0.00083354
ENSG00000066056	TIE1	tyrosine kinase with immunoglobulin like and EGF like domains 1 [Source:HGNC Symbol;Acc:HGNC:11809]	3.65043	2.75836	3.26012	3.1553	2.52671	2.53508	2.75242	2.81862	2.63494	2.63453	3.08271	2.7089	2.53174	2.5332	2.61687	2.53245	2.53604	2.54593	3.07476	2.54362	4.83112	3.89936	3.27479	3.71917	4.30069	4.24268	4.22296	4.14749	NA	NA	NA	NA	NA	NA	NA	NA	1.91125	0.100038	2.12632	0.00914561
ENSG00000066084	DIP2B	disco interacting protein 2 homolog B [Source:HGNC Symbol;Acc:HGNC:29284]	11.6502	11.8226	11.9509	12.1603	11.2545	11.4665	11.6577	11.4246	11.1131	11.4019	11.4611	11.7728	11.2937	11.1156	11.4846	11.6942	11.4731	11.6007	11.5881	11.7653	11.5845	11.6671	11.8768	11.9405	11.4396	11.5276	12.0498	11.914	-0.51097	0.0639849	-0.516381	0.08502	-0.545809	0.04301	-0.32643	0.138747	-0.1506	0.623811	-0.190519	0.551227
ENSG00000066117	SMARCD1	SWI/SNF related, matrix associated, actin dependent regulator of chromatin, subfamily d, member 1 [Source:HGNC Symbol;Acc:HGNC:11106]	10.4584	9.95053	10.2237	10.5984	9.31427	9.62779	9.88092	10.042	9.83792	9.73476	9.63486	10.0328	10.0577	9.74028	10.0653	10.2951	10.2397	10.5643	10.5836	10.5906	10.6795	10.1612	10.5584	10.6938	9.81071	10.4338	10.2473	10.5547	-0.656246	0.075825	-0.592155	0.0468289	-0.324618	0.355876	0.165346	0.632985	0.209643	0.562944	-0.0760777	0.864794
ENSG00000066135	KDM4A	lysine demethylase 4A [Source:HGNC Symbol;Acc:HGNC:22978]	11.4787	11.4799	11.2977	11.8469	11.1355	11.0596	11.2291	11.2149	11.1931	11.5248	10.973	11.5969	11.1115	11.4943	11.169	11.5694	11.7855	11.6924	11.3962	11.9759	12.2418	12.1428	11.9252	12.1311	12.1739	11.9493	12.0658	11.9455	-0.440454	0.112203	-0.25187	0.528783	-0.235045	0.489796	0.176444	0.588394	0.584025	0.00670204	0.481685	0.0229411
ENSG00000066136	NFYC	nuclear transcription factor Y subunit gamma [Source:HGNC Symbol;Acc:HGNC:7806]	9.81501	9.86362	10.098	10.0717	9.38668	9.74339	9.66011	9.28111	9.38338	9.41101	9.48263	9.77912	9.37653	9.22384	9.79634	9.85191	9.73646	9.92542	10.1486	10.1268	10.3202	10.7294	10.4433	10.5958	10.5565	10.6825	10.814	10.5481	-0.508184	0.0983008	-0.518996	0.0566991	-0.429937	0.182036	0.0134065	0.972763	0.589559	0.00423375	0.699589	8.63439e-05
ENSG00000066185	ZMYND12	zinc finger MYND-type containing 12 [Source:HGNC Symbol;Acc:HGNC:21192]	2.79653	2.79625	2.79421	2.94374	2.79552	2.80284	3.52945	3.36467	2.80359	4.1855	3.74719	3.69467	3.9183	3.78915	4.08446	3.66459	2.80369	3.94549	4.15147	2.81036	3.40427	3.59349	3.14849	3.35253	5.02738	2.80471	3.61755	3.6371	NA	NA	5.43122	0.0272108	5.80214	0.000510144	NA	NA	NA	NA	6.32927	0.00267138
ENSG00000066230	SLC9A3	solute carrier family 9 member A3 [Source:HGNC Symbol;Acc:HGNC:11073]	5.53716	6.06793	5.86756	5.71582	4.99604	5.14238	5.58576	5.10238	5.57014	3.67189	5.35919	5.44825	5.30914	6.04179	5.7879	5.95543	6.11013	5.91924	6.03436	5.68263	6.17859	5.39669	5.78835	6.10761	5.30809	5.42832	6.13299	5.78445	-1.031	0.259447	-1.05815	0.460703	-0.0371958	0.970798	0.200664	0.803247	0.145708	0.876836	-0.189966	0.834684
ENSG00000066248	NGEF	neuronal guanine nucleotide exchange factor [Source:HGNC Symbol;Acc:HGNC:7807]	8.87982	8.71062	8.85232	8.72852	8.43509	7.85372	8.51765	8.1443	6.67703	4.37551	6.06136	6.51147	3.24068	5.50807	4.89274	5.14932	2.5487	3.3587	4.6969	2.67411	2.5317	4.28919	3.59	4.46225	2.34689	4.58913	3.55891	3.46189	-0.655154	0.0421868	-3.12853	6.33076e-11	-4.62543	3.93558e-25	-6.45886	1.21312e-28	-6.02684	1.29552e-45	-6.35087	1.33865e-39
ENSG00000066279	ASPM	abnormal spindle microtubule assembly [Source:HGNC Symbol;Acc:HGNC:19048]	14.3635	13.6894	14.2962	13.5018	14.1011	13.6203	13.5651	13.0477	10.8093	10.6444	10.0559	12.2619	8.51698	7.85819	7.85842	9.13821	7.91174	8.58407	8.45905	8.39042	8.43997	9.14982	8.4468	7.9734	7.5893	7.95809	8.04576	7.83952	-0.443629	0.266047	-2.91598	4.46633e-05	-5.77006	4.37305e-75	-5.86676	1.18684e-140	-5.63594	1.60433e-91	-6.38884	1.27246e-179
ENSG00000066294	CD84	CD84 molecule [Source:HGNC Symbol;Acc:HGNC:1704]	-2.2729	-2.27292	-2.27308	-2.27278	-2.27298	-2.27246	-2.273	-2.27297	-2.27241	-2.27242	-2.27264	-2.27261	-2.27266	-2.27257	-2.26205	-2.27262	-2.27241	-2.27188	-2.27269	-2.272	-2.27246	-2.27229	-2.273	-2.27251	-2.27208	-2.27234	-2.27217	-2.27243	NA	NA	NA	NA	NA	NA	NA	NA	NA	NA	NA	NA
ENSG00000066322	ELOVL1	ELOVL fatty acid elongase 1 [Source:HGNC Symbol;Acc:HGNC:14418]	11.3493	11.2834	11.005	11.4655	10.6578	10.8958	10.3574	10.493	10.13	9.92889	9.87521	10.0846	10.6645	10.3072	10.5137	10.4498	11.604	11.097	11.306	11.4869	11.742	11.4213	11.3305	11.6927	11.7639	11.6809	11.495	11.5073	-0.747823	0.00279373	-1.38844	4.61191e-12	-0.869363	1.95295e-05	0.0888606	0.801713	0.272784	0.314221	0.312759	0.15536
ENSG00000066336	SPI1	Spi-1 proto-oncogene [Source:HGNC Symbol;Acc:HGNC:11241]	-2.27322	-2.27325	-2.27347	-2.27304	-2.27333	-2.27259	-2.27335	-2.27331	-2.27253	-2.27254	-2.27284	-2.27281	-2.27287	-2.27275	-2.27309	-2.27281	-2.27252	-2.25664	-2.27292	-2.27195	-2.27259	-2.27236	-2.27336	-2.27266	-2.27207	-2.27242	-2.27219	-2.27256	NA	NA	NA	NA	NA	NA	NA	NA	NA	NA	NA	NA
ENSG00000066379	ZNRD1	zinc ribbon domain containing 1 [Source:HGNC Symbol;Acc:HGNC:13182]	8.99844	8.98863	8.38071	8.55405	8.48147	8.35295	8.45213	8.08804	8.12002	7.92182	8.31207	8.50656	8.72479	8.07855	8.68245	8.4793	8.82887	8.31996	8.58661	9.21275	8.32859	8.03129	8.40926	8.53643	8.24041	7.79089	8.45047	8.09528	-0.50118	0.226749	-0.634511	0.0921087	-0.300961	0.491984	0.0103536	0.98645	-0.47831	0.167266	-0.694046	0.0348139
ENSG00000066405	CLDN18	claudin 18 [Source:HGNC Symbol;Acc:HGNC:2039]	1.90399	1.90393	1.94803	2.23309	2.76305	1.90536	2.52735	2.50989	1.90552	1.90549	2.17438	1.90486	2.17259	1.95812	2.04255	1.95717	1.90554	2.44702	2.30799	1.97142	2.06023	2.01851	2.10946	2.05764	1.90669	2.35035	1.96722	2.46378	NA	NA	NA	NA	NA	NA	NA	NA	NA	NA	NA	NA
ENSG00000066422	ZBTB11	zinc finger and BTB domain containing 11 [Source:HGNC Symbol;Acc:HGNC:16740]	11.8223	11.6908	11.7524	11.9021	11.5913	11.9681	11.8545	12.1072	11.5131	11.7291	11.2139	11.922	11.3557	11.6015	11.5936	11.7848	11.6094	11.7878	11.6548	11.8577	11.0987	11.2669	11.3656	11.4456	11.1204	11.4891	11.4598	11.3301	0.0655796	0.888918	-0.225681	0.538402	-0.240806	0.353095	-0.0818333	0.737136	-0.52297	0.00228157	-0.484256	0.00508842
ENSG00000066427	ATXN3	ataxin 3 [Source:HGNC Symbol;Acc:HGNC:7106]	12.281	12.0259	11.9543	12.1534	12.1538	12.2855	12.0971	11.9478	12.6557	12.517	12.3769	12.3009	12.326	12.4531	12.1291	11.9722	11.9765	12.1312	11.9903	12.0055	12.4944	12.3409	11.8791	11.9351	12.6741	12.5671	12.2117	11.866	-0.0277231	0.948123	0.318201	0.153337	0.0874358	0.775296	-0.101178	0.667209	0.0720126	0.852461	0.235678	0.442166
ENSG00000066455	GOLGA5	golgin A5 [Source:HGNC Symbol;Acc:HGNC:4428]	12.7772	13.0059	12.9814	13.3234	12.8811	13.0837	12.9947	13.2552	12.6619	12.6908	12.1468	12.7389	12.5484	12.4097	12.2372	12.5518	12.3779	12.3256	12.253	12.4508	12.5596	12.5972	12.03	12.1586	12.4204	12.47	12.3023	12.2802	-0.0170757	0.974936	-0.523696	0.0691713	-0.653005	0.0028523	-0.722959	5.46597e-05	-0.71252	0.00270316	-0.721387	0.000102965
ENSG00000066468	FGFR2	fibroblast growth factor receptor 2 [Source:HGNC Symbol;Acc:HGNC:3689]	1.53683	1.53377	1.51023	1.55582	1.52543	1.60409	1.82241	1.52743	1.61157	1.61026	1.57704	1.58043	1.57381	1.58727	1.5508	3.04055	1.61252	3.47385	4.13144	1.67553	4.6899	5.12853	4.35656	5.1783	9.31712	6.98189	7.7343	7.62572	NA	NA	NA	NA	NA	NA	NA	NA	8.24746	2.23302e-09	11.0495	9.73837e-22
ENSG00000066557	LRRC40	leucine rich repeat containing 40 [Source:HGNC Symbol;Acc:HGNC:26004]	10.6631	10.6804	10.7996	10.8827	10.2532	10.4988	10.3999	10.5596	10.1038	9.68185	9.53998	10.1534	9.84518	10.1505	10.0551	10.2773	10.1198	10.6196	10.4252	10.2985	9.52903	10.3688	10.18	10.3727	10.601	10.1466	10.4096	10.2262	-0.385104	0.164807	-0.962173	0.000122773	-0.737343	0.000495303	-0.419621	0.0430198	-0.648734	0.0164433	-0.4542	0.0268344
ENSG00000066583	ISOC1	isochorismatase domain containing 1 [Source:HGNC Symbol;Acc:HGNC:24254]	8.47833	8.52922	8.70877	8.72532	8.41835	8.08036	7.7169	8.49752	8.40885	8.79624	8.48266	9.18521	8.53918	9.23801	9.37539	10.2009	10.8358	10.4584	10.9479	11.1074	11.7528	11.7383	11.7088	12.0506	11.8511	11.6307	12.3377	12.1527	-0.473336	0.302798	0.105783	0.862758	0.879872	0.0475811	2.34174	1.54234e-31	3.35468	2.73332e-90	3.54196	2.86367e-69
ENSG00000066629	EML1	echinoderm microtubule associated protein like 1 [Source:HGNC Symbol;Acc:HGNC:3330]	11.906	11.9333	12.0008	12.0101	11.5794	11.3797	11.791	11.5413	10.7567	10.7269	10.7149	11.3032	10.5443	11.0142	11.014	11.1602	10.3212	10.5146	10.641	10.7942	11.3347	11.0889	10.9639	11.0046	11.2117	10.8478	11.3404	11.377	-0.442289	0.0458697	-1.15225	5.98928e-07	-1.0833	1.22123e-07	-1.45942	5.72849e-21	-0.902559	6.62066e-09	-0.815226	3.29426e-06
ENSG00000066651	TRMT11	tRNA methyltransferase 11 homolog [Source:HGNC Symbol;Acc:HGNC:21080]	10.2076	10.1347	10.2637	10.4984	9.75236	9.76306	9.85289	9.87331	9.58488	10.0542	9.97446	9.91409	9.99942	9.92722	9.95595	10.1498	9.68182	10.4106	10.2759	10.26	10.2654	9.90067	9.97392	10.1974	9.89353	9.99619	10.1901	10.3825	-0.544612	0.034496	-0.464648	0.100337	-0.323954	0.216284	-0.123095	0.750412	-0.212701	0.458598	-0.196236	0.493085
ENSG00000066654	THUMPD1	THUMP domain containing 1 [Source:HGNC Symbol;Acc:HGNC:23807]	12.7648	12.8061	12.5128	12.9414	12.6981	12.715	12.3714	12.5154	12.414	12.7453	12.2599	12.7147	12.3017	12.4103	12.3214	12.6268	12.7663	12.2862	12.4778	12.4366	12.8786	12.8687	12.3992	12.5212	12.7676	12.7869	12.749	12.584	-0.237719	0.421224	-0.271321	0.403777	-0.388891	0.0990583	-0.287366	0.225157	-0.0954721	0.787286	-0.0738503	0.788724
ENSG00000066697	MSANTD3	Myb/SANT DNA binding domain containing 3 [Source:HGNC Symbol;Acc:HGNC:23370]	11.9444	11.9968	11.5353	11.8063	10.8788	11.046	10.6124	10.8168	10.4285	10.673	10.4819	10.3956	10.792	10.7612	10.8176	10.9861	10.2771	10.1652	10.077	10.2185	10.5071	10.3811	10.1609	10.5088	10.4482	10.5928	10.0444	10.3514	-1.07523	2.51997e-07	-1.44631	2.42774e-14	-1.0665	1.18378e-08	-1.73997	1.66303e-26	-1.51143	2.12771e-16	-1.55784	4.21651e-16
ENSG00000066735	KIF26A	kinesin family member 26A [Source:HGNC Symbol;Acc:HGNC:20226]	-1.08144	-1.08145	-1.08148	-1.08142	-1.08146	-1.07975	-1.01222	-1.08146	-1.07939	-1.07945	-1.08107	-1.08091	-1.08123	-1.08057	-1.08142	-1.08091	-1.07934	-1.07546	-1.04193	-1.07632	-1.07975	-1.07851	-0.890286	-0.925378	-1.07695	-1.07885	-0.997356	-1.07955	NA	NA	NA	NA	NA	NA	NA	NA	NA	NA	NA	NA
ENSG00000066739	ATG2B	autophagy related 2B [Source:HGNC Symbol;Acc:HGNC:20187]	11.6225	11.6485	11.8213	12.0671	11.661	11.7826	11.9413	11.8211	11.8383	11.9346	11.7977	12.1606	11.7856	11.8449	11.8908	11.971	11.1992	11.6943	11.6216	11.757	11.4542	11.6007	11.5446	11.734	11.7182	11.6226	11.7454	11.7202	-0.0399592	0.935278	0.0941501	0.82294	0.0393943	0.918398	-0.243172	0.388164	-0.233616	0.365417	-0.135477	0.602269
ENSG00000066777	ARFGEF1	ADP ribosylation factor guanine nucleotide exchange factor 1 [Source:HGNC Symbol;Acc:HGNC:15772]	13.3089	13.4406	13.3429	13.5796	13.2911	13.3499	13.3262	13.2855	13.4519	13.2304	13.1554	13.273	12.9936	13.1291	13.1481	13.1724	12.869	12.9318	13.0976	12.8779	13.1229	13.0005	12.9417	12.9038	13.2047	13.1983	13.2104	12.9544	-0.157199	0.582798	-0.199029	0.433751	-0.354441	0.0741376	-0.506695	0.000977883	-0.452053	0.005998	-0.315677	0.079973
[truncated: 152,875 more rows]
